# Supplementary material for: Gang confrontation: The case of Medellin (Colombia)
Source: PLoS One. 2019 Dec 5;14(12):e0225689. doi: 10.1371/journal.pone.0225689 (PMC6894871; doi:10.1371/journal.pone.0225689)
Supplement: S1 Table — Dataset of socio-economic variables and matrix properties. (XLSX) [file pone.0225689.s001.xlsx]

## Sheet: Average
Year	HR Violations			Homicide Rate			Unemployment			Gini Coeffiient
1994	1342			273			8.63			0.546
1995	1521			227			10.45			0.559
1996	1398			206			12.65			0.569
1997	1641	1631.67		167	185		14.5	15.115		0.577	0.575
1998	1795			157			16.15			0.583
1999	2093			168			21.825			0.587
2000	2345	2306		160	167		20.975	19.5875		0.587	0.57
2001	2267			174			18.2			0.553
2002	2994	2994		184	184		17.2	17.2		0.547	0.547
2003	1675	1675		98.2	98.2		16	16		0.557	0.557
2004	871			57.3			15.4			0.541
2005	534			35.3			14.1			0.522
2006	374	457		36	41.72		13.8	13.8		0.537	0.5352
2007	267			34			12.1			0.533
2008	239			46			13.6			0.543
2009	363			94			15.7			0.535
2010	384			86			13.9			0.538
2011	350			70			12.2			0.507
2012	134	218.833		52	61.1667		12.4	12.6		0.5	0.518667
2013	46			38			11.2			0.506
2014	36			27			10.2			0.526
2015	16			20.13			10.6			0.489
