# Supplementary material for: Gang confrontation: The case of Medellin (Colombia)
Source: PLoS One. 2019 Dec 5;14(12):e0225689. doi: 10.1371/journal.pone.0225689 (PMC6894871; doi:10.1371/journal.pone.0225689)
Supplement: S1 Script — This Mathematica 11.0 script generates the results presented in Figs 2 and 3 and Tables 1 and 2 of the manuscript. (NB) [file pone.0225689.s002.nb]

(* Content-type: application/vnd.wolfram.mathematica *)

(*** Wolfram Notebook File ***)
(* http://www.wolfram.com/nb *)

(* CreatedBy='Mathematica 11.1' *)

(*CacheID: 234*)
(* Internal cache information:
NotebookFileLineBreakTest
NotebookFileLineBreakTest
NotebookDataPosition[       158,          7]
NotebookDataLength[   1231479,      26644]
NotebookOptionsPosition[   1199949,      26075]
NotebookOutlinePosition[   1200333,      26092]
CellTagsIndexPosition[   1200290,      26089]
WindowFrame->Normal*)

(* Beginning of Notebook Content *)
Notebook[{

Cell[CellGroupData[{
Cell[TextData[{
 StyleBox["Spatial Dynamics of Gang Confrontation in Medellin\n",
  FontColor->GrayLevel[0]],
 StyleBox["Juan D. Botero, Weisi Guo, Guillem Mosquera, Alan Wilson, Samuel \
Johnson, Gisela A. Aguirre-Garcia, Leonardo A. Pachon",
  FontSize->18,
  FontColor->GrayLevel[0]],
 StyleBox["\n",
  FontColor->GrayLevel[0]],
 StyleBox["Confrontation Network v1.0",
  FontSize->18,
  FontColor->GrayLevel[0]]
}], "Title",
 CellChangeTimes->{{3.714264336645254*^9, 3.714264378095028*^9}, {
  3.7142650257439003`*^9, 3.714265027775338*^9}, {3.7143410133404427`*^9, 
  3.714341013976911*^9}, {3.714555544258585*^9, 3.714555544528131*^9}, {
  3.717429146056674*^9, 3.7174291483167057`*^9}, {3.723551958141136*^9, 
  3.723551960067903*^9}, {3.727449362923415*^9, 3.7274493708202753`*^9}, {
  3.747411569133169*^9, 3.747411591313596*^9}, {3.7474116623762293`*^9, 
  3.74741167660429*^9}},
 TextAlignment->Center,ExpressionUUID->"ed2e0b79-84ff-43e7-bd64-a286f450c09e"],

Cell[TextData[{
 "This notebook imports the edges needed to construct the ",
 StyleBox["unweighted",
  FontSlant->"Italic"],
 " and ",
 StyleBox["undirected",
  FontSlant->"Italic"],
 " confrontation networks for the six periods of analysis : previous the \
Bloque Metro (\[OpenCurlyDoubleQuote]EdgespBM.mx\[CloseCurlyDoubleQuote]), \
Bloque Metro (\[OpenCurlyDoubleQuote]EdgesBM.mx\[CloseCurlyDoubleQuote]), \
Bloque Metro and Bloque Cacique Nutibara War \
(\[OpenCurlyDoubleQuote]EdgesBMCN.mx\[CloseCurlyDoubleQuote]), Bloque Cacique \
Nutibara (\[OpenCurlyDoubleQuote]EdgesCN.mx\[CloseCurlyDoubleQuote]), Bloque \
Heroes de Granada (\[OpenCurlyDoubleQuote]EdgesHG.mx\[CloseCurlyDoubleQuote]) \
and DDR period (\[OpenCurlyDoubleQuote]EdgesDR.mx\[CloseCurlyDoubleQuote]).\n\
\nThe node name corresponds to the code of each gang in imported from file \
\[OpenCurlyDoubleQuote]Cds.mx\[CloseCurlyDoubleQuote].\n\nThe robustness \
analysis from Eigenvector and Degree Centrality measures as well as fitting \
to known models are also presented for each netwrok.\n\nFurther details and \
additional information can be requested to Leonardo A . Pachon \
(leonardo.pachon@udea.edu.co).\n"
}], "Text",
 CellChangeTimes->{{3.7474117274546556`*^9, 3.747411916268236*^9}, {
  3.747411951638412*^9, 3.747412264248699*^9}, {3.747412528478629*^9, 
  3.747412620435301*^9}},ExpressionUUID->"bd61382b-5aad-4dbb-a67e-\
81c3dae91eee"]
}, Open  ]],

Cell[CellGroupData[{

Cell["Import Edges", "Title",
 CellChangeTimes->{{3.74740144055523*^9, 
  3.7474014469845877`*^9}},ExpressionUUID->"009770e7-bd3d-4a75-8a4b-\
85dd8dbc3a7a"],

Cell[BoxData[{
 RowBox[{
  RowBox[{"SetDirectory", "[", 
   RowBox[{"ToString", "[", 
    RowBox[{
     RowBox[{"NotebookDirectory", "[", "]"}], "<>", "\"\<dataPLoSONe\>\""}], 
    "]"}], "]"}], ";"}], "\[IndentingNewLine]", 
 RowBox[{
  RowBox[{"Import", "[", 
   RowBox[{"\"\<S5_DataFile.mx\>\"", ",", "EdgespBM"}], "]"}], 
  ";"}], "\[IndentingNewLine]", 
 RowBox[{
  RowBox[{"Import", "[", 
   RowBox[{"\"\<S6_DataFile.mx\>\"", ",", "EdgesBM"}], "]"}], 
  ";"}], "\[IndentingNewLine]", 
 RowBox[{
  RowBox[{"Import", "[", 
   RowBox[{"\"\<S7_DataFile.mx\>\"", ",", "EdgesBMCN"}], "]"}], 
  ";"}], "\[IndentingNewLine]", 
 RowBox[{
  RowBox[{"Import", "[", 
   RowBox[{"\"\<S8_DataFile.mx\>\"", ",", "EdgesCN"}], "]"}], 
  ";"}], "\[IndentingNewLine]", 
 RowBox[{
  RowBox[{"Import", "[", 
   RowBox[{"\"\<S9_DataFile.mx\>\"", ",", "EdgesHG"}], "]"}], 
  ";"}], "\[IndentingNewLine]", 
 RowBox[{
  RowBox[{"Import", "[", 
   RowBox[{"\"\<S10_DataFile.mx\>\"", ",", "EdgesDR"}], "]"}], 
  ";"}], "\[IndentingNewLine]", 
 RowBox[{
  RowBox[{"Import", "[", 
   RowBox[{"\"\<S4_DataFile.mx\>\"", ",", "Cds"}], "]"}], ";"}]}], "Input",
 CellChangeTimes->{{3.7474013775222263`*^9, 3.747401407707529*^9}, {
   3.74740147007438*^9, 3.7474014905628557`*^9}, {3.7474015938311977`*^9, 
   3.747401599170887*^9}, {3.782734066725404*^9, 3.782734071417837*^9}, 
   3.782734151711256*^9, {3.782734207224822*^9, 
   3.782734227876808*^9}},ExpressionUUID->"76eb4364-2d2a-437d-82ae-\
4e72327c1493"]
}, Open  ]],

Cell[CellGroupData[{

Cell[" Previous to Bloque Metro", "Title",
 CellChangeTimes->{{3.714130148050427*^9, 3.714130155677773*^9}, {
  3.7141303416641912`*^9, 3.714130343686118*^9}, {3.747412485570551*^9, 
  3.747412499431716*^9}},ExpressionUUID->"f473fca2-0565-473a-91fc-\
fd49a9d2faa6"],

Cell[CellGroupData[{

Cell[BoxData[{
 RowBox[{
  RowBox[{"vrtxstyl", "=", 
   RowBox[{"{", "}"}]}], ";"}], "\[IndentingNewLine]", 
 RowBox[{
  RowBox[{"auxvrtxpstns", "=", 
   RowBox[{"Flatten", "[", 
    RowBox[{"VertexList", "[", 
     RowBox[{"Graph", "[", "EdgespBM", "]"}], "]"}], "]"}]}], 
  ";"}], "\[IndentingNewLine]", 
 RowBox[{
  RowBox[{"auxedgespstns", "=", 
   RowBox[{"Flatten", "[", 
    RowBox[{"EdgeList", "[", 
     RowBox[{"Graph", "[", "EdgespBM", "]"}], "]"}], "]"}]}], 
  ";"}], "\[IndentingNewLine]", 
 RowBox[{
  RowBox[{"auxlengthlbls", "=", 
   RowBox[{"Length", "[", "auxvrtxpstns", "]"}]}], 
  ";"}], "\[IndentingNewLine]", 
 RowBox[{
  RowBox[{"zns", "=", 
   RowBox[{"Table", "[", 
    RowBox[{
     RowBox[{"StringTake", "[", 
      RowBox[{
       RowBox[{"Cds", "[", 
        RowBox[{"[", 
         RowBox[{"auxvrtxpstns", "[", 
          RowBox[{"[", "i", "]"}], "]"}], "]"}], "]"}], ",", "2"}], "]"}], 
     ",", 
     RowBox[{"{", 
      RowBox[{"i", ",", "auxlengthlbls"}], "}"}]}], "]"}]}], 
  ";"}], "\[IndentingNewLine]", 
 RowBox[{
  RowBox[{"Do", "[", 
   RowBox[{
    RowBox[{"{", 
     RowBox[{"If", "[", 
      RowBox[{
       RowBox[{
        RowBox[{"zns", "[", 
         RowBox[{"[", "i", "]"}], "]"}], "\[Equal]", "\"\<NE\>\""}], ",", 
       RowBox[{"AppendTo", "[", 
        RowBox[{"vrtxstyl", ",", 
         RowBox[{"{", 
          RowBox[{
           RowBox[{"auxvrtxpstns", "[", 
            RowBox[{"[", "i", "]"}], "]"}], "\[Rule]", " ", 
           RowBox[{"Directive", "[", 
            RowBox[{"Red", ",", 
             RowBox[{"EdgeForm", "[", "None", "]"}]}], "]"}]}], "}"}]}], 
        "]"}], ",", 
       RowBox[{"If", "[", 
        RowBox[{
         RowBox[{
          RowBox[{"zns", "[", 
           RowBox[{"[", "i", "]"}], "]"}], "\[Equal]", "\"\<NW\>\""}], ",", 
         RowBox[{"AppendTo", "[", 
          RowBox[{"vrtxstyl", ",", 
           RowBox[{"{", 
            RowBox[{
             RowBox[{"auxvrtxpstns", "[", 
              RowBox[{"[", "i", "]"}], "]"}], "\[Rule]", " ", 
             RowBox[{"Directive", "[", 
              RowBox[{"LightRed", ",", 
               RowBox[{"EdgeForm", "[", "None", "]"}]}], "]"}]}], "}"}]}], 
          "]"}], ",", 
         RowBox[{"If", "[", 
          RowBox[{
           RowBox[{
            RowBox[{"zns", "[", 
             RowBox[{"[", "i", "]"}], "]"}], "\[Equal]", "\"\<CE\>\""}], ",", 
           
           RowBox[{"AppendTo", "[", 
            RowBox[{"vrtxstyl", ",", 
             RowBox[{"{", 
              RowBox[{
               RowBox[{"auxvrtxpstns", "[", 
                RowBox[{"[", "i", "]"}], "]"}], "\[Rule]", " ", 
               RowBox[{"Directive", "[", 
                RowBox[{"Blue", ",", 
                 RowBox[{"EdgeForm", "[", "None", "]"}]}], "]"}]}], "}"}]}], 
            "]"}], ",", 
           RowBox[{"If", "[", 
            RowBox[{
             RowBox[{
              RowBox[{"zns", "[", 
               RowBox[{"[", "i", "]"}], "]"}], "\[Equal]", "\"\<CW\>\""}], 
             ",", 
             RowBox[{"AppendTo", "[", 
              RowBox[{"vrtxstyl", ",", 
               RowBox[{"{", 
                RowBox[{
                 RowBox[{"auxvrtxpstns", "[", 
                  RowBox[{"[", "i", "]"}], "]"}], "\[Rule]", " ", 
                 RowBox[{"Directive", "[", 
                  RowBox[{"LightBlue", ",", 
                   RowBox[{"EdgeForm", "[", "None", "]"}]}], "]"}]}], "}"}]}],
               "]"}], ",", 
             RowBox[{"If", "[", 
              RowBox[{
               RowBox[{
                RowBox[{"zns", "[", 
                 RowBox[{"[", "i", "]"}], "]"}], "\[Equal]", "\"\<BL\>\""}], 
               ",", 
               RowBox[{"AppendTo", "[", 
                RowBox[{"vrtxstyl", ",", 
                 RowBox[{"{", 
                  RowBox[{
                   RowBox[{"auxvrtxpstns", "[", 
                    RowBox[{"[", "i", "]"}], "]"}], "\[Rule]", " ", 
                   RowBox[{"Directive", "[", 
                    RowBox[{"Yellow", ",", 
                    RowBox[{"EdgeForm", "[", "None", "]"}]}], "]"}]}], 
                  "}"}]}], "]"}]}], "]"}]}], "]"}]}], "]"}]}], "]"}]}], "]"}],
      "}"}], ",", 
    RowBox[{"{", 
     RowBox[{"i", ",", "1", ",", "auxlengthlbls"}], "}"}]}], "]"}], 
  ";"}], "\[IndentingNewLine]", 
 RowBox[{
  RowBox[{"vrtxstyl", "=", 
   RowBox[{"Flatten", "[", "vrtxstyl", "]"}]}], 
  ";"}], "\[IndentingNewLine]", 
 RowBox[{"grphCnfttnpBM", "=", 
  RowBox[{"Graph", "[", 
   RowBox[{"EdgespBM", ",", 
    RowBox[{"ImageSize", "\[Rule]", " ", "1750"}], ",", 
    RowBox[{"VertexLabels", "\[Rule]", 
     RowBox[{"Table", "[", 
      RowBox[{
       RowBox[{
        RowBox[{"auxvrtxpstns", "[", 
         RowBox[{"[", "i", "]"}], "]"}], "\[Rule]", 
        RowBox[{"Placed", "[", 
         RowBox[{
          RowBox[{"ToString", "[", 
           RowBox[{"Cds", "[", 
            RowBox[{"[", 
             RowBox[{"auxvrtxpstns", "[", 
              RowBox[{"[", "i", "]"}], "]"}], "]"}], "]"}], "]"}], ",", 
          RowBox[{"{", 
           RowBox[{
            RowBox[{"1", "/", "2"}], ",", 
            RowBox[{"1", "/", "2"}]}], "}"}]}], "]"}]}], ",", 
       RowBox[{"{", 
        RowBox[{"i", ",", "auxlengthlbls"}], "}"}]}], "]"}]}], ",", 
    RowBox[{"VertexStyle", "\[Rule]", " ", "vrtxstyl"}]}], "]"}]}]}], "Input",\

 CellChangeTimes->{{3.714436881483326*^9, 3.714436885092609*^9}, {
   3.714437007563427*^9, 3.714437037817535*^9}, {3.7144374630741253`*^9, 
   3.7144374698170967`*^9}, {3.714437514645215*^9, 3.714437604214044*^9}, {
   3.714437737013105*^9, 3.714437742725515*^9}, {3.714437781764966*^9, 
   3.7144378183203287`*^9}, {3.714437860269731*^9, 3.714437904826779*^9}, 
   3.7144972849980583`*^9, 3.714497370106838*^9, 3.7144974719039717`*^9, {
   3.714497545020135*^9, 3.714497650605236*^9}, 3.714497845283617*^9, {
   3.714497911350672*^9, 3.714497912038569*^9}, {3.714497943948113*^9, 
   3.71449798501856*^9}, {3.714498030257648*^9, 3.714498037412098*^9}, {
   3.714498394058041*^9, 3.714498394400423*^9}, {3.714498428080531*^9, 
   3.7144984436080647`*^9}, {3.714499100065097*^9, 3.714499100357493*^9}, 
   3.714499290781231*^9, {3.714499362382985*^9, 3.714499437256538*^9}, {
   3.714499471164421*^9, 3.714499576440496*^9}, {3.7145024374517097`*^9, 
   3.714502512706197*^9}, {3.71450276004298*^9, 3.7145027612147303`*^9}, 
   3.714502983879834*^9, {3.714504496996859*^9, 3.7145044979697857`*^9}, {
   3.714518603137417*^9, 3.7145186258282948`*^9}, {3.714518660348193*^9, 
   3.7145186606656218`*^9}, {3.71451870993062*^9, 3.7145187110898113`*^9}, 
   3.71452108973934*^9, {3.714521156277411*^9, 3.714521157128832*^9}, {
   3.71452135959975*^9, 3.714521360727063*^9}, {3.7145223279093018`*^9, 
   3.714522329123453*^9}, {3.714522503988915*^9, 3.714522504625342*^9}, {
   3.714561180673024*^9, 3.7145612069713697`*^9}, {3.714561241443882*^9, 
   3.714561253187875*^9}, {3.714566233528227*^9, 3.714566234505548*^9}, {
   3.7145675094377623`*^9, 3.714567552204507*^9}, {3.714570807127808*^9, 
   3.7145708283324842`*^9}, {3.71459059880011*^9, 3.7145906654750834`*^9}, {
   3.714590706675199*^9, 3.714590718848812*^9}, 3.714590785437736*^9, 
   3.7145908344242077`*^9, {3.714590924379038*^9, 3.7145909352362213`*^9}, {
   3.7145909764557133`*^9, 3.7145909881171417`*^9}, {3.714591024838496*^9, 
   3.714591050027376*^9}, {3.714591083946685*^9, 3.714591106180684*^9}, {
   3.71459119158978*^9, 3.7145911948798227`*^9}, {3.714591321258318*^9, 
   3.714591342525931*^9}, {3.714591437102062*^9, 3.714591472205885*^9}, {
   3.714591556659708*^9, 3.71459155772047*^9}, {3.714593097874786*^9, 
   3.714593119361787*^9}, {3.714593868516255*^9, 3.714593874435173*^9}, {
   3.714695541181624*^9, 3.714695541589849*^9}, {3.714750144916127*^9, 
   3.7147501452613783`*^9}, {3.7148044853413477`*^9, 3.714804486216651*^9}, {
   3.714839033973918*^9, 3.7148390436734037`*^9}, {3.714839366273591*^9, 
   3.7148393666495028`*^9}, {3.714842649538622*^9, 3.714842649931332*^9}, {
   3.714843097425033*^9, 3.714843097772758*^9}, {3.714843977236251*^9, 
   3.714843977865808*^9}, {3.714844038326683*^9, 3.7148440392089453`*^9}, {
   3.71484479525169*^9, 3.714844796531135*^9}, {3.7150278802354727`*^9, 
   3.715027880476717*^9}, 3.715028154915699*^9, {3.7153522906391573`*^9, 
   3.7153522914219933`*^9}, {3.71535484802934*^9, 3.7153548487060328`*^9}, {
   3.715356145319593*^9, 3.715356149484685*^9}, {3.715359789733727*^9, 
   3.715359790083777*^9}, {3.715360339970242*^9, 3.715360340968787*^9}, {
   3.715360494773593*^9, 3.715360495074945*^9}, {3.715361447052328*^9, 
   3.7153614475154247`*^9}, {3.715361499623684*^9, 3.715361500886565*^9}, {
   3.71536158255021*^9, 3.71536158494729*^9}, {3.715362393183383*^9, 
   3.7153624004205713`*^9}, {3.715362526006442*^9, 3.715362526397027*^9}, {
   3.715363470572773*^9, 3.715363471242202*^9}, {3.715363796287356*^9, 
   3.7153637978838787`*^9}, {3.71542562373597*^9, 3.715425624091043*^9}, {
   3.715425687740161*^9, 3.715425688329975*^9}, {3.7154261484659967`*^9, 
   3.715426149522573*^9}, {3.7154277268705*^9, 3.715427727941514*^9}, {
   3.7154304052316723`*^9, 3.715430405955524*^9}, {3.715454204610485*^9, 
   3.715454205176487*^9}, {3.71742901422589*^9, 3.717429017133663*^9}, {
   3.7276235796542683`*^9, 3.727623586042007*^9}, {3.744048739286087*^9, 
   3.744048754669243*^9}, {3.747385521297433*^9, 3.747385521740573*^9}},
 CellLabel->"In[10]:=",ExpressionUUID->"1b7a5507-3103-4257-861b-79ac01702d58"],

Cell[BoxData[
 GraphicsBox[
  NamespaceBox["NetworkGraphics",
   DynamicModuleBox[{Typeset`graph = HoldComplete[
     Graph[CompressedData["
1:eJwV0UtIVGEYgOGjmJmoqVMuBTeKeAMVCjWsFHdSzSLoAsGUTRA5RhCFIiiS
S4sCi0gDEUSCTJDKCpViwEUb85IlYS2Dyi4WGKLPLB7e/5z/OxfOKYjEwq1J
QRBMspswE7QwzB1yyCeXEBeTg2CKKutiTlDKacooZ4QKps1V6nUP6eMmtyhh
hmp7+7jEfl4xQw0HqKWewOyUnKeONV5ykl8c5BCHaeQoWzTxkWTXN+s1vnOE
VmL84wvHaKeTM4xzjuOsc4oLdLPX/eL6lmzriP5ghSh9dPDJXpte5ipX6OI2
PQwkvofeZ44llvmQ2OMrGWZe6AP6yXP8UIcYZJTf/OExP9ngEZ/JNL+qaZpE
iE3HKbqTHaSyi3T2UEo5FYln84wJyqiklyiTNBDjKcX+d7/e5R7jiXel0Pkn
+prnjDHNHO/5T7aZEJvWmfpO51lgkW+s85cs+7mkkEYRZ4nSzg066aaHN8SZ
ZRv7wF0j
      "], {Null, CompressedData["
1:eJwVxelf0mAAAGB4Y2+U1CJf23Ar5FRBMhIh0EByqUFZziLTChhgpZClZIeF
HQOJMoMsPGKidiDdRYf9df16vjwqbozlgEgkIsQi0f/FQLxFLBFjYrhVuk26
HUirpDLpjp34LvlueTVWjWpkNXsIklAQtQRF0MTefUplnVKiUquASqPVafXa
ei3QNugb9UBv0GNGYGwymnT1uv06vL75ADCrzcBsOghaLC2tVpv1kNVuddgt
9jY7bm9vP2yRW5wWl6XDfcTd6WbAUdAFugEOTKAJ9AA1sIFjwAM6QYcddDtx
Oe7FXfhx3Cn3MhiDGA1jYE4wvYyEOck4T2m6+rpYiUZikPQb+g0aQ6/ntAd6
znh8dd6zAwOOgXODjsHezuah80PwwkV/wB/0c/6QP+xnYQ/EIAsjcBi2wUvw
MrwC+yAaQSOjgWCAC4QC4QAbQZFoJBbBrsaiKDoWjcVQDMOuYdcxhEbROJpA
JI5Q/MbEuM0UVzc61UEuGAqGgywX4sIcGwqH2DBrm2Rv3pqcdA3fbrsTn4J3
WxvuJaYT9xOJB4mHU49onk7SKZqiFfQMTdJp+jGf5FN8hn/CU3yaf8rXZmYz
z5KpZDpJzlFztbPPySxPpkiSIhXkDJkj0wpKkVZkqTSVfTE//3L+VX4hv5hf
yi+/zi0WFpezsuVCYaGwJKwIPqEorAprwrrw5u2796XSRqm8Ul754Cv71n3F
jXL5Y/lTcb24Wlz7/OVr7lvV96oflZ+VX5XflT+bm3//AWSpp84=
       "]}, {
      ImageSize -> 1750, VertexLabels -> {70 -> Placed["NE018", {
            Rational[1, 2], 
            Rational[1, 2]}], 238 -> Placed["NE198", {
            Rational[1, 2], 
            Rational[1, 2]}], 255 -> Placed["NE215", {
            Rational[1, 2], 
            Rational[1, 2]}], 68 -> Placed["NE015", {
            Rational[1, 2], 
            Rational[1, 2]}], 448 -> Placed["NW157", {
            Rational[1, 2], 
            Rational[1, 2]}], 234 -> Placed["NE193", {
            Rational[1, 2], 
            Rational[1, 2]}], 59 -> Placed["NE006", {
            Rational[1, 2], 
            Rational[1, 2]}], 400 -> Placed["NW109", {
            Rational[1, 2], 
            Rational[1, 2]}], 187 -> Placed["NE142", {
            Rational[1, 2], 
            Rational[1, 2]}], 18 -> Placed["ELN", {
            Rational[1, 2], 
            Rational[1, 2]}], 47 -> Placed["CMPR", {
            Rational[1, 2], 
            Rational[1, 2]}], 468 -> Placed["CE008", {
            Rational[1, 2], 
            Rational[1, 2]}], 193 -> Placed["NE150", {
            Rational[1, 2], 
            Rational[1, 2]}], 189 -> Placed["NE144", {
            Rational[1, 2], 
            Rational[1, 2]}], 250 -> Placed["NE210", {
            Rational[1, 2], 
            Rational[1, 2]}], 440 -> Placed["NW149", {
            Rational[1, 2], 
            Rational[1, 2]}], 443 -> Placed["NW152", {
            Rational[1, 2], 
            Rational[1, 2]}], 377 -> Placed["NW086", {
            Rational[1, 2], 
            Rational[1, 2]}], 181 -> Placed["NE136", {
            Rational[1, 2], 
            Rational[1, 2]}], 276 -> Placed["NE237", {
            Rational[1, 2], 
            Rational[1, 2]}], 472 -> Placed["CE012", {
            Rational[1, 2], 
            Rational[1, 2]}], 449 -> Placed["NW158", {
            Rational[1, 2], 
            Rational[1, 2]}], 81 -> Placed["NE031", {
            Rational[1, 2], 
            Rational[1, 2]}], 367 -> Placed["NW076", {
            Rational[1, 2], 
            Rational[1, 2]}], 17 -> Placed["FARC", {
            Rational[1, 2], 
            Rational[1, 2]}], 82 -> Placed["NE032", {
            Rational[1, 2], 
            Rational[1, 2]}], 493 -> Placed["CE033", {
            Rational[1, 2], 
            Rational[1, 2]}], 261 -> Placed["NE221", {
            Rational[1, 2], 
            Rational[1, 2]}], 175 -> Placed["NE130", {
            Rational[1, 2], 
            Rational[1, 2]}], 51 -> Placed["CAP", {
            Rational[1, 2], 
            Rational[1, 2]}], 528 -> Placed["CE069", {
            Rational[1, 2], 
            Rational[1, 2]}], 46 -> Placed["CMTM", {
            Rational[1, 2], 
            Rational[1, 2]}], 414 -> Placed["NW123", {
            Rational[1, 2], 
            Rational[1, 2]}], 241 -> Placed["NE201", {
            Rational[1, 2], 
            Rational[1, 2]}], 178 -> Placed["NE133", {
            Rational[1, 2], 
            Rational[1, 2]}], 466 -> Placed["CE006", {
            Rational[1, 2], 
            Rational[1, 2]}], 416 -> Placed["NW125", {
            Rational[1, 2], 
            Rational[1, 2]}], 172 -> Placed["NE127", {
            Rational[1, 2], 
            Rational[1, 2]}], 710 -> Placed["BLL009", {
            Rational[1, 2], 
            Rational[1, 2]}], 516 -> Placed["CE057", {
            Rational[1, 2], 
            Rational[1, 2]}], 145 -> Placed["NE099", {
            Rational[1, 2], 
            Rational[1, 2]}], 160 -> Placed["NE115", {
            Rational[1, 2], 
            Rational[1, 2]}], 80 -> Placed["NE030", {
            Rational[1, 2], 
            Rational[1, 2]}], 644 -> Placed["CW110", {
            Rational[1, 2], 
            Rational[1, 2]}], 264 -> Placed["NE224", {
            Rational[1, 2], 
            Rational[1, 2]}], 275 -> Placed["NE236", {
            Rational[1, 2], 
            Rational[1, 2]}], 635 -> Placed["CW101", {
            Rational[1, 2], 
            Rational[1, 2]}], 553 -> Placed["CW019", {
            Rational[1, 2], 
            Rational[1, 2]}], 210 -> Placed["NE169", {
            Rational[1, 2], 
            Rational[1, 2]}], 642 -> Placed["CW108", {
            Rational[1, 2], 
            Rational[1, 2]}], 123 -> Placed["NE076", {
            Rational[1, 2], 
            Rational[1, 2]}], 303 -> Placed["NW012", {
            Rational[1, 2], 
            Rational[1, 2]}], 703 -> Placed["BLL002", {
            Rational[1, 2], 
            Rational[1, 2]}], 64 -> Placed["NE011", {
            Rational[1, 2], 
            Rational[1, 2]}], 501 -> Placed["CE041", {
            Rational[1, 2], 
            Rational[1, 2]}], 124 -> Placed["NE077", {
            Rational[1, 2], 
            Rational[1, 2]}], 170 -> Placed["NE125", {
            Rational[1, 2], 
            Rational[1, 2]}], 91 -> Placed["NE042", {
            Rational[1, 2], 
            Rational[1, 2]}], 359 -> Placed["NW068", {
            Rational[1, 2], 
            Rational[1, 2]}], 226 -> Placed["NE185", {
            Rational[1, 2], 
            Rational[1, 2]}], 95 -> Placed["NE046", {
            Rational[1, 2], 
            Rational[1, 2]}], 218 -> Placed["NE177", {
            Rational[1, 2], 
            Rational[1, 2]}], 89 -> Placed["NE040", {
            Rational[1, 2], 
            Rational[1, 2]}], 219 -> Placed["NE178", {
            Rational[1, 2], 
            Rational[1, 2]}], 77 -> Placed["NE026", {
            Rational[1, 2], 
            Rational[1, 2]}], 615 -> Placed["CW081", {
            Rational[1, 2], 
            Rational[1, 2]}], 45 -> Placed["CMSD", {
            Rational[1, 2], 
            Rational[1, 2]}], 269 -> Placed["NE229", {
            Rational[1, 2], 
            Rational[1, 2]}], 409 -> Placed["NW118", {
            Rational[1, 2], 
            Rational[1, 2]}], 530 -> Placed["CE071", {
            Rational[1, 2], 
            Rational[1, 2]}], 256 -> Placed["NE216", {
            Rational[1, 2], 
            Rational[1, 2]}], 55 -> Placed["MLM", {
            Rational[1, 2], 
            Rational[1, 2]}], 268 -> Placed["NE228", {
            Rational[1, 2], 
            Rational[1, 2]}], 110 -> Placed["NE063", {
            Rational[1, 2], 
            Rational[1, 2]}], 713 -> Placed["BLL012", {
            Rational[1, 2], 
            Rational[1, 2]}], 302 -> Placed["NW011", {
            Rational[1, 2], 
            Rational[1, 2]}], 611 -> Placed["CW077", {
            Rational[1, 2], 
            Rational[1, 2]}], 92 -> Placed["NE043", {
            Rational[1, 2], 
            Rational[1, 2]}], 147 -> Placed["NE101", {
            Rational[1, 2], 
            Rational[1, 2]}], 19 -> Placed["ML", {
            Rational[1, 2], 
            Rational[1, 2]}], 90 -> Placed["NE041", {
            Rational[1, 2], 
            Rational[1, 2]}], 247 -> Placed["NE207", {
            Rational[1, 2], 
            Rational[1, 2]}], 112 -> Placed["NE065", {
            Rational[1, 2], 
            Rational[1, 2]}], 551 -> Placed["CW017", {
            Rational[1, 2], 
            Rational[1, 2]}], 224 -> Placed["NE183", {
            Rational[1, 2], 
            Rational[1, 2]}], 401 -> Placed["NW110", {
            Rational[1, 2], 
            Rational[1, 2]}], 306 -> Placed["NW015", {
            Rational[1, 2], 
            Rational[1, 2]}], 58 -> Placed["NE005", {
            Rational[1, 2], 
            Rational[1, 2]}], 113 -> Placed["NE066", {
            Rational[1, 2], 
            Rational[1, 2]}], 101 -> Placed["NE053", {
            Rational[1, 2], 
            Rational[1, 2]}], 434 -> Placed["NW143", {
            Rational[1, 2], 
            Rational[1, 2]}], 469 -> Placed["CE009", {
            Rational[1, 2], 
            Rational[1, 2]}], 120 -> Placed["NE073", {
            Rational[1, 2], 
            Rational[1, 2]}], 159 -> Placed["NE114", {
            Rational[1, 2], 
            Rational[1, 2]}], 437 -> Placed["NW146", {
            Rational[1, 2], 
            Rational[1, 2]}], 126 -> Placed["NE079", {
            Rational[1, 2], 
            Rational[1, 2]}], 240 -> Placed["NE200", {
            Rational[1, 2], 
            Rational[1, 2]}], 61 -> Placed["NE008", {
            Rational[1, 2], 
            Rational[1, 2]}], 272 -> Placed["NE233", {
            Rational[1, 2], 
            Rational[1, 2]}], 60 -> Placed["NE007", {
            Rational[1, 2], 
            Rational[1, 2]}], 155 -> Placed["NE109", {
            Rational[1, 2], 
            Rational[1, 2]}], 132 -> Placed["NE086", {
            Rational[1, 2], 
            Rational[1, 2]}], 525 -> Placed["CE066", {
            Rational[1, 2], 
            Rational[1, 2]}], 41 -> Placed["GASI", {
            Rational[1, 2], 
            Rational[1, 2]}], 63 -> Placed["NE010", {
            Rational[1, 2], 
            Rational[1, 2]}], 109 -> Placed["NE062", {
            Rational[1, 2], 
            Rational[1, 2]}], 102 -> Placed["NE054", {
            Rational[1, 2], 
            Rational[1, 2]}], 258 -> Placed["NE218", {
            Rational[1, 2], 
            Rational[1, 2]}], 442 -> Placed["NW151", {
            Rational[1, 2], 
            Rational[1, 2]}], 638 -> Placed["CW104", {
            Rational[1, 2], 
            Rational[1, 2]}], 198 -> Placed["NE156", {
            Rational[1, 2], 
            Rational[1, 2]}], 86 -> Placed["NE037", {
            Rational[1, 2], 
            Rational[1, 2]}], 391 -> Placed["NW100", {
            Rational[1, 2], 
            Rational[1, 2]}], 278 -> Placed["NE239", {
            Rational[1, 2], 
            Rational[1, 2]}], 277 -> Placed["NE238", {
            Rational[1, 2], 
            Rational[1, 2]}], 550 -> Placed["CW016", {
            Rational[1, 2], 
            Rational[1, 2]}], 129 -> Placed["NE082", {
            Rational[1, 2], 
            Rational[1, 2]}], 30 -> Placed["AUC", {
            Rational[1, 2], 
            Rational[1, 2]}], 44 -> Placed["CMGZ", {
            Rational[1, 2], 
            Rational[1, 2]}], 619 -> Placed["CW085", {
            Rational[1, 2], 
            Rational[1, 2]}], 470 -> Placed["CE010", {
            Rational[1, 2], 
            Rational[1, 2]}], 301 -> Placed["NW010", {
            Rational[1, 2], 
            Rational[1, 2]}], 220 -> Placed["NE179", {
            Rational[1, 2], 
            Rational[1, 2]}], 243 -> Placed["NE203", {
            Rational[1, 2], 
            Rational[1, 2]}], 323 -> Placed["NW032", {
            Rational[1, 2], 
            Rational[1, 2]}], 98 -> Placed["NE050", {
            Rational[1, 2], 
            Rational[1, 2]}], 245 -> Placed["NE205", {
            Rational[1, 2], 
            Rational[1, 2]}], 531 -> Placed["CE072", {
            Rational[1, 2], 
            Rational[1, 2]}], 441 -> Placed["NW150", {
            Rational[1, 2], 
            Rational[1, 2]}], 217 -> Placed["NE176", {
            Rational[1, 2], 
            Rational[1, 2]}], 507 -> Placed["CE048", {
            Rational[1, 2], 
            Rational[1, 2]}], 299 -> Placed["NW008", {
            Rational[1, 2], 
            Rational[1, 2]}], 165 -> Placed["NE120", {
            Rational[1, 2], 
            Rational[1, 2]}], 526 -> Placed["CE067", {
            Rational[1, 2], 
            Rational[1, 2]}], 104 -> Placed["NE056", {
            Rational[1, 2], 
            Rational[1, 2]}], 266 -> Placed["NE226", {
            Rational[1, 2], 
            Rational[1, 2]}], 157 -> Placed["NE112", {
            Rational[1, 2], 
            Rational[1, 2]}], 260 -> Placed["NE220", {
            Rational[1, 2], 
            Rational[1, 2]}], 65 -> Placed["NE012", {
            Rational[1, 2], 
            Rational[1, 2]}], 704 -> Placed["BLL003", {
            Rational[1, 2], 
            Rational[1, 2]}], 408 -> Placed["NW117", {
            Rational[1, 2], 
            Rational[1, 2]}], 265 -> Placed["NE225", {
            Rational[1, 2], 
            Rational[1, 2]}], 215 -> Placed["NE174", {
            Rational[1, 2], 
            Rational[1, 2]}], 163 -> Placed["NE118", {
            Rational[1, 2], 
            Rational[1, 2]}], 646 -> Placed["CW112", {
            Rational[1, 2], 
            Rational[1, 2]}], 50 -> Placed["CMPC", {
            Rational[1, 2], 
            Rational[1, 2]}], 15 -> Placed["CM", {
            Rational[1, 2], 
            Rational[1, 2]}], 439 -> Placed["NW148", {
            Rational[1, 2], 
            Rational[1, 2]}], 115 -> Placed["NE068", {
            Rational[1, 2], 
            Rational[1, 2]}], 148 -> Placed["NE102", {
            Rational[1, 2], 
            Rational[1, 2]}], 244 -> Placed["NE204", {
            Rational[1, 2], 
            Rational[1, 2]}], 100 -> Placed["NE052", {
            Rational[1, 2], 
            Rational[1, 2]}], 143 -> Placed["NE097", {
            Rational[1, 2], 
            Rational[1, 2]}], 399 -> Placed["NW108", {
            Rational[1, 2], 
            Rational[1, 2]}], 520 -> Placed["CE061", {
            Rational[1, 2], 
            Rational[1, 2]}], 502 -> Placed["CE042", {
            Rational[1, 2], 
            Rational[1, 2]}], 509 -> Placed["CE050", {
            Rational[1, 2], 
            Rational[1, 2]}], 467 -> Placed["CE007", {
            Rational[1, 2], 
            Rational[1, 2]}], 407 -> Placed["NW116", {
            Rational[1, 2], 
            Rational[1, 2]}], 66 -> Placed["NE013", {
            Rational[1, 2], 
            Rational[1, 2]}], 111 -> Placed["NE064", {
            Rational[1, 2], 
            Rational[1, 2]}], 191 -> Placed["NE147", {
            Rational[1, 2], 
            Rational[1, 2]}], 130 -> Placed["NE083", {
            Rational[1, 2], 
            Rational[1, 2]}], 478 -> Placed["CE018", {
            Rational[1, 2], 
            Rational[1, 2]}], 257 -> Placed["NE217", {
            Rational[1, 2], 
            Rational[1, 2]}], 451 -> Placed["NW160", {
            Rational[1, 2], 
            Rational[1, 2]}], 263 -> Placed["NE223", {
            Rational[1, 2], 
            Rational[1, 2]}], 262 -> Placed["NE222", {
            Rational[1, 2], 
            Rational[1, 2]}], 56 -> Placed["NE003", {
            Rational[1, 2], 
            Rational[1, 2]}], 151 -> Placed["NE105", {
            Rational[1, 2], 
            Rational[1, 2]}], 432 -> Placed["NW141", {
            Rational[1, 2], 
            Rational[1, 2]}], 708 -> Placed["BLL007", {
            Rational[1, 2], 
            Rational[1, 2]}], 205 -> Placed["NE163", {
            Rational[1, 2], 
            Rational[1, 2]}], 253 -> Placed["NE213", {
            Rational[1, 2], 
            Rational[1, 2]}], 158 -> Placed["NE113", {
            Rational[1, 2], 
            Rational[1, 2]}], 118 -> Placed["NE071", {
            Rational[1, 2], 
            Rational[1, 2]}], 239 -> Placed["NE199", {
            Rational[1, 2], 
            Rational[1, 2]}], 433 -> Placed["NW142", {
            Rational[1, 2], 
            Rational[1, 2]}], 79 -> Placed["NE028", {
            Rational[1, 2], 
            Rational[1, 2]}], 242 -> Placed["NE202", {
            Rational[1, 2], 
            Rational[1, 2]}], 225 -> Placed["NE184", {
            Rational[1, 2], 
            Rational[1, 2]}], 300 -> Placed["NW009", {
            Rational[1, 2], 
            Rational[1, 2]}], 168 -> Placed["NE123", {
            Rational[1, 2], 
            Rational[1, 2]}], 52 -> Placed["MPPP", {
            Rational[1, 2], 
            Rational[1, 2]}], 188 -> Placed["NE143", {
            Rational[1, 2], 
            Rational[1, 2]}], 103 -> Placed["NE055", {
            Rational[1, 2], 
            Rational[1, 2]}]}, VertexStyle -> {409 -> Directive[
           RGBColor[1, 0.85, 0.85], 
           EdgeForm[None]], 437 -> Directive[
           RGBColor[1, 0.85, 0.85], 
           EdgeForm[None]], 323 -> Directive[
           RGBColor[1, 0.85, 0.85], 
           EdgeForm[None]], 61 -> Directive[
           RGBColor[1, 0, 0], 
           EdgeForm[None]], 175 -> Directive[
           RGBColor[1, 0, 0], 
           EdgeForm[None]], 448 -> Directive[
           RGBColor[1, 0.85, 0.85], 
           EdgeForm[None]], 278 -> Directive[
           RGBColor[1, 0, 0], 
           EdgeForm[None]], 469 -> Directive[
           RGBColor[0, 0, 1], 
           EdgeForm[None]], 130 -> Directive[
           RGBColor[1, 0, 0], 
           EdgeForm[None]], 642 -> Directive[
           RGBColor[0.87, 0.94, 1], 
           EdgeForm[None]], 710 -> Directive[
           RGBColor[1, 1, 0], 
           EdgeForm[None]], 646 -> Directive[
           RGBColor[0.87, 0.94, 1], 
           EdgeForm[None]], 124 -> Directive[
           RGBColor[1, 0, 0], 
           EdgeForm[None]], 151 -> Directive[
           RGBColor[1, 0, 0], 
           EdgeForm[None]], 478 -> Directive[
           RGBColor[0, 0, 1], 
           EdgeForm[None]], 501 -> Directive[
           RGBColor[0, 0, 1], 
           EdgeForm[None]], 472 -> Directive[
           RGBColor[0, 0, 1], 
           EdgeForm[None]], 263 -> Directive[
           RGBColor[1, 0, 0], 
           EdgeForm[None]], 391 -> Directive[
           RGBColor[1, 0.85, 0.85], 
           EdgeForm[None]], 526 -> Directive[
           RGBColor[0, 0, 1], 
           EdgeForm[None]], 79 -> Directive[
           RGBColor[1, 0, 0], 
           EdgeForm[None]], 257 -> Directive[
           RGBColor[1, 0, 0], 
           EdgeForm[None]], 253 -> Directive[
           RGBColor[1, 0, 0], 
           EdgeForm[None]], 145 -> Directive[
           RGBColor[1, 0, 0], 
           EdgeForm[None]], 110 -> Directive[
           RGBColor[1, 0, 0], 
           EdgeForm[None]], 260 -> Directive[
           RGBColor[1, 0, 0], 
           EdgeForm[None]], 181 -> Directive[
           RGBColor[1, 0, 0], 
           EdgeForm[None]], 434 -> Directive[
           RGBColor[1, 0.85, 0.85], 
           EdgeForm[None]], 165 -> Directive[
           RGBColor[1, 0, 0], 
           EdgeForm[None]], 113 -> Directive[
           RGBColor[1, 0, 0], 
           EdgeForm[None]], 377 -> Directive[
           RGBColor[1, 0.85, 0.85], 
           EdgeForm[None]], 220 -> Directive[
           RGBColor[1, 0, 0], 
           EdgeForm[None]], 635 -> Directive[
           RGBColor[0.87, 0.94, 1], 
           EdgeForm[None]], 528 -> Directive[
           RGBColor[0, 0, 1], 
           EdgeForm[None]], 516 -> Directive[
           RGBColor[0, 0, 1], 
           EdgeForm[None]], 708 -> Directive[
           RGBColor[1, 1, 0], 
           EdgeForm[None]], 126 -> Directive[
           RGBColor[1, 0, 0], 
           EdgeForm[None]], 433 -> Directive[
           RGBColor[1, 0.85, 0.85], 
           EdgeForm[None]], 470 -> Directive[
           RGBColor[0, 0, 1], 
           EdgeForm[None]], 92 -> Directive[
           RGBColor[1, 0, 0], 
           EdgeForm[None]], 276 -> Directive[
           RGBColor[1, 0, 0], 
           EdgeForm[None]], 82 -> Directive[
           RGBColor[1, 0, 0], 
           EdgeForm[None]], 242 -> Directive[
           RGBColor[1, 0, 0], 
           EdgeForm[None]], 638 -> Directive[
           RGBColor[0.87, 0.94, 1], 
           EdgeForm[None]], 367 -> Directive[
           RGBColor[1, 0.85, 0.85], 
           EdgeForm[None]], 243 -> Directive[
           RGBColor[1, 0, 0], 
           EdgeForm[None]], 240 -> Directive[
           RGBColor[1, 0, 0], 
           EdgeForm[None]], 408 -> Directive[
           RGBColor[1, 0.85, 0.85], 
           EdgeForm[None]], 416 -> Directive[
           RGBColor[1, 0.85, 0.85], 
           EdgeForm[None]], 258 -> Directive[
           RGBColor[1, 0, 0], 
           EdgeForm[None]], 80 -> Directive[
           RGBColor[1, 0, 0], 
           EdgeForm[None]], 414 -> Directive[
           RGBColor[1, 0.85, 0.85], 
           EdgeForm[None]], 129 -> Directive[
           RGBColor[1, 0, 0], 
           EdgeForm[None]], 148 -> Directive[
           RGBColor[1, 0, 0], 
           EdgeForm[None]], 198 -> Directive[
           RGBColor[1, 0, 0], 
           EdgeForm[None]], 401 -> Directive[
           RGBColor[1, 0.85, 0.85], 
           EdgeForm[None]], 191 -> Directive[
           RGBColor[1, 0, 0], 
           EdgeForm[None]], 95 -> Directive[
           RGBColor[1, 0, 0], 
           EdgeForm[None]], 217 -> Directive[
           RGBColor[1, 0, 0], 
           EdgeForm[None]], 525 -> Directive[
           RGBColor[0, 0, 1], 
           EdgeForm[None]], 225 -> Directive[
           RGBColor[1, 0, 0], 
           EdgeForm[None]], 77 -> Directive[
           RGBColor[1, 0, 0], 
           EdgeForm[None]], 300 -> Directive[
           RGBColor[1, 0.85, 0.85], 
           EdgeForm[None]], 443 -> Directive[
           RGBColor[1, 0.85, 0.85], 
           EdgeForm[None]], 467 -> Directive[
           RGBColor[0, 0, 1], 
           EdgeForm[None]], 218 -> Directive[
           RGBColor[1, 0, 0], 
           EdgeForm[None]], 56 -> Directive[
           RGBColor[1, 0, 0], 
           EdgeForm[None]], 306 -> Directive[
           RGBColor[1, 0.85, 0.85], 
           EdgeForm[None]], 299 -> Directive[
           RGBColor[1, 0.85, 0.85], 
           EdgeForm[None]], 703 -> Directive[
           RGBColor[1, 1, 0], 
           EdgeForm[None]], 530 -> Directive[
           RGBColor[0, 0, 1], 
           EdgeForm[None]], 132 -> Directive[
           RGBColor[1, 0, 0], 
           EdgeForm[None]], 157 -> Directive[
           RGBColor[1, 0, 0], 
           EdgeForm[None]], 159 -> Directive[
           RGBColor[1, 0, 0], 
           EdgeForm[None]], 400 -> Directive[
           RGBColor[1, 0.85, 0.85], 
           EdgeForm[None]], 264 -> Directive[
           RGBColor[1, 0, 0], 
           EdgeForm[None]], 531 -> Directive[
           RGBColor[0, 0, 1], 
           EdgeForm[None]], 520 -> Directive[
           RGBColor[0, 0, 1], 
           EdgeForm[None]], 441 -> Directive[
           RGBColor[1, 0.85, 0.85], 
           EdgeForm[None]], 239 -> Directive[
           RGBColor[1, 0, 0], 
           EdgeForm[None]], 168 -> Directive[
           RGBColor[1, 0, 0], 
           EdgeForm[None]], 59 -> Directive[
           RGBColor[1, 0, 0], 
           EdgeForm[None]], 102 -> Directive[
           RGBColor[1, 0, 0], 
           EdgeForm[None]], 241 -> Directive[
           RGBColor[1, 0, 0], 
           EdgeForm[None]], 226 -> Directive[
           RGBColor[1, 0, 0], 
           EdgeForm[None]], 442 -> Directive[
           RGBColor[1, 0.85, 0.85], 
           EdgeForm[None]], 68 -> Directive[
           RGBColor[1, 0, 0], 
           EdgeForm[None]], 215 -> Directive[
           RGBColor[1, 0, 0], 
           EdgeForm[None]], 98 -> Directive[
           RGBColor[1, 0, 0], 
           EdgeForm[None]], 155 -> Directive[
           RGBColor[1, 0, 0], 
           EdgeForm[None]], 256 -> Directive[
           RGBColor[1, 0, 0], 
           EdgeForm[None]], 112 -> Directive[
           RGBColor[1, 0, 0], 
           EdgeForm[None]], 115 -> Directive[
           RGBColor[1, 0, 0], 
           EdgeForm[None]], 359 -> Directive[
           RGBColor[1, 0.85, 0.85], 
           EdgeForm[None]], 178 -> Directive[
           RGBColor[1, 0, 0], 
           EdgeForm[None]], 64 -> Directive[
           RGBColor[1, 0, 0], 
           EdgeForm[None]], 187 -> Directive[
           RGBColor[1, 0, 0], 
           EdgeForm[None]], 91 -> Directive[
           RGBColor[1, 0, 0], 
           EdgeForm[None]], 551 -> Directive[
           RGBColor[0.87, 0.94, 1], 
           EdgeForm[None]], 509 -> Directive[
           RGBColor[0, 0, 1], 
           EdgeForm[None]], 100 -> Directive[
           RGBColor[1, 0, 0], 
           EdgeForm[None]], 219 -> Directive[
           RGBColor[1, 0, 0], 
           EdgeForm[None]], 247 -> Directive[
           RGBColor[1, 0, 0], 
           EdgeForm[None]], 432 -> Directive[
           RGBColor[1, 0.85, 0.85], 
           EdgeForm[None]], 81 -> Directive[
           RGBColor[1, 0, 0], 
           EdgeForm[None]], 205 -> Directive[
           RGBColor[1, 0, 0], 
           EdgeForm[None]], 58 -> Directive[
           RGBColor[1, 0, 0], 
           EdgeForm[None]], 245 -> Directive[
           RGBColor[1, 0, 0], 
           EdgeForm[None]], 440 -> Directive[
           RGBColor[1, 0.85, 0.85], 
           EdgeForm[None]], 644 -> Directive[
           RGBColor[0.87, 0.94, 1], 
           EdgeForm[None]], 265 -> Directive[
           RGBColor[1, 0, 0], 
           EdgeForm[None]], 123 -> Directive[
           RGBColor[1, 0, 0], 
           EdgeForm[None]], 193 -> Directive[
           RGBColor[1, 0, 0], 
           EdgeForm[None]], 449 -> Directive[
           RGBColor[1, 0.85, 0.85], 
           EdgeForm[None]], 250 -> Directive[
           RGBColor[1, 0, 0], 
           EdgeForm[None]], 234 -> Directive[
           RGBColor[1, 0, 0], 
           EdgeForm[None]], 262 -> Directive[
           RGBColor[1, 0, 0], 
           EdgeForm[None]], 172 -> Directive[
           RGBColor[1, 0, 0], 
           EdgeForm[None]], 60 -> Directive[
           RGBColor[1, 0, 0], 
           EdgeForm[None]], 170 -> Directive[
           RGBColor[1, 0, 0], 
           EdgeForm[None]], 104 -> Directive[
           RGBColor[1, 0, 0], 
           EdgeForm[None]], 90 -> Directive[
           RGBColor[1, 0, 0], 
           EdgeForm[None]], 439 -> Directive[
           RGBColor[1, 0.85, 0.85], 
           EdgeForm[None]], 611 -> Directive[
           RGBColor[0.87, 0.94, 1], 
           EdgeForm[None]], 550 -> Directive[
           RGBColor[0.87, 0.94, 1], 
           EdgeForm[None]], 507 -> Directive[
           RGBColor[0, 0, 1], 
           EdgeForm[None]], 466 -> Directive[
           RGBColor[0, 0, 1], 
           EdgeForm[None]], 86 -> Directive[
           RGBColor[1, 0, 0], 
           EdgeForm[None]], 244 -> Directive[
           RGBColor[1, 0, 0], 
           EdgeForm[None]], 275 -> Directive[
           RGBColor[1, 0, 0], 
           EdgeForm[None]], 399 -> Directive[
           RGBColor[1, 0.85, 0.85], 
           EdgeForm[None]], 619 -> Directive[
           RGBColor[0.87, 0.94, 1], 
           EdgeForm[None]], 553 -> Directive[
           RGBColor[0.87, 0.94, 1], 
           EdgeForm[None]], 63 -> Directive[
           RGBColor[1, 0, 0], 
           EdgeForm[None]], 224 -> Directive[
           RGBColor[1, 0, 0], 
           EdgeForm[None]], 302 -> Directive[
           RGBColor[1, 0.85, 0.85], 
           EdgeForm[None]], 268 -> Directive[
           RGBColor[1, 0, 0], 
           EdgeForm[None]], 65 -> Directive[
           RGBColor[1, 0, 0], 
           EdgeForm[None]], 272 -> Directive[
           RGBColor[1, 0, 0], 
           EdgeForm[None]], 407 -> Directive[
           RGBColor[1, 0.85, 0.85], 
           EdgeForm[None]], 210 -> Directive[
           RGBColor[1, 0, 0], 
           EdgeForm[None]], 189 -> Directive[
           RGBColor[1, 0, 0], 
           EdgeForm[None]], 89 -> Directive[
           RGBColor[1, 0, 0], 
           EdgeForm[None]], 70 -> Directive[
           RGBColor[1, 0, 0], 
           EdgeForm[None]], 103 -> Directive[
           RGBColor[1, 0, 0], 
           EdgeForm[None]], 303 -> Directive[
           RGBColor[1, 0.85, 0.85], 
           EdgeForm[None]], 704 -> Directive[
           RGBColor[1, 1, 0], 
           EdgeForm[None]], 66 -> Directive[
           RGBColor[1, 0, 0], 
           EdgeForm[None]], 713 -> Directive[
           RGBColor[1, 1, 0], 
           EdgeForm[None]], 158 -> Directive[
           RGBColor[1, 0, 0], 
           EdgeForm[None]], 502 -> Directive[
           RGBColor[0, 0, 1], 
           EdgeForm[None]], 109 -> Directive[
           RGBColor[1, 0, 0], 
           EdgeForm[None]], 160 -> Directive[
           RGBColor[1, 0, 0], 
           EdgeForm[None]], 468 -> Directive[
           RGBColor[0, 0, 1], 
           EdgeForm[None]], 301 -> Directive[
           RGBColor[1, 0.85, 0.85], 
           EdgeForm[None]], 266 -> Directive[
           RGBColor[1, 0, 0], 
           EdgeForm[None]], 269 -> Directive[
           RGBColor[1, 0, 0], 
           EdgeForm[None]], 163 -> Directive[
           RGBColor[1, 0, 0], 
           EdgeForm[None]], 111 -> Directive[
           RGBColor[1, 0, 0], 
           EdgeForm[None]], 188 -> Directive[
           RGBColor[1, 0, 0], 
           EdgeForm[None]], 120 -> Directive[
           RGBColor[1, 0, 0], 
           EdgeForm[None]], 238 -> Directive[
           RGBColor[1, 0, 0], 
           EdgeForm[None]], 143 -> Directive[
           RGBColor[1, 0, 0], 
           EdgeForm[None]], 101 -> Directive[
           RGBColor[1, 0, 0], 
           EdgeForm[None]], 277 -> Directive[
           RGBColor[1, 0, 0], 
           EdgeForm[None]], 615 -> Directive[
           RGBColor[0.87, 0.94, 1], 
           EdgeForm[None]], 118 -> Directive[
           RGBColor[1, 0, 0], 
           EdgeForm[None]], 147 -> Directive[
           RGBColor[1, 0, 0], 
           EdgeForm[None]], 261 -> Directive[
           RGBColor[1, 0, 0], 
           EdgeForm[None]], 451 -> Directive[
           RGBColor[1, 0.85, 0.85], 
           EdgeForm[None]], 493 -> Directive[
           RGBColor[0, 0, 1], 
           EdgeForm[None]], 255 -> Directive[
           RGBColor[1, 0, 0], 
           EdgeForm[None]]}}]]}, 
    TagBox[GraphicsGroupBox[{
       {Hue[0.6, 0.7, 0.5], Opacity[0.7], 
        {Arrowheads[0.], 
         ArrowBox[{{14.257441743609219`, -7.183321777834337}, {
          15.153192079507388`, -6.871161536604171}}, 0.09321795067365989]}, 
        {Arrowheads[0.], 
         ArrowBox[{{14.257441743609219`, -7.183321777834337}, {
          14.601592248407801`, -7.6858886288736095`}}, 
          0.09321795067365989]}, 
        {Arrowheads[0.], 
         ArrowBox[{{14.257441743609219`, -7.183321777834337}, {
          14.233220488590602`, -5.723026401110483}}, 0.09321795067365989]}, 
        {Arrowheads[0.], 
         ArrowBox[{{14.257441743609219`, -7.183321777834337}, {
          13.305275006664306`, -7.43257310309644}}, 0.09321795067365989]}, 
        {Arrowheads[0.], 
         ArrowBox[{{14.257441743609219`, -7.183321777834337}, {
          14.215062741446472`, -8.479767232081088}}, 0.09321795067365989]}, 
        {Arrowheads[0.], 
         ArrowBox[{{15.153192079507388`, -6.871161536604171}, {
          16.05131770492056, -7.130784813887859}}, 0.09321795067365989]}, 
        {Arrowheads[0.], 
         ArrowBox[{{15.153192079507388`, -6.871161536604171}, {
          13.831646196658527`, -5.824042193175073}}, 0.09321795067365989]}, 
        {Arrowheads[0.], 
         ArrowBox[{{15.153192079507388`, -6.871161536604171}, {
          14.941460501374554`, -6.13746654758861}}, 0.09321795067365989]}, 
        {Arrowheads[0.], 
         ArrowBox[{{15.153192079507388`, -6.871161536604171}, {
          14.900789597981312`, -6.558559349493297}}, 0.09321795067365989]}, 
        {Arrowheads[0.], 
         ArrowBox[{{15.153192079507388`, -6.871161536604171}, {
          15.545591834815102`, -5.78858463488655}}, 0.09321795067365989]}, 
        {Arrowheads[0.], 
         ArrowBox[{{15.153192079507388`, -6.871161536604171}, {
          14.477301271967185`, -6.506883505172545}}, 0.09321795067365989]}, 
        {Arrowheads[0.], 
         ArrowBox[{{15.153192079507388`, -6.871161536604171}, {
          15.121964695203639`, -7.53948950678321}}, 0.09321795067365989]}, 
        {Arrowheads[0.], 
         ArrowBox[{{15.153192079507388`, -6.871161536604171}, {
          15.614741614780348`, -7.471544667073236}}, 0.09321795067365989]}, 
        {Arrowheads[0.], 
         ArrowBox[{{15.153192079507388`, -6.871161536604171}, {
          14.284245929179848`, -7.643313504274327}}, 0.09321795067365989]}, 
        {Arrowheads[0.], 
         ArrowBox[{{15.153192079507388`, -6.871161536604171}, {
          16.192081805083077`, -6.920700839512146}}, 0.09321795067365989]}, 
        {Arrowheads[0.], 
         ArrowBox[{{15.153192079507388`, -6.871161536604171}, {
          14.846007357216314`, -7.202123087230403}}, 0.09321795067365989]}, 
        {Arrowheads[0.], 
         ArrowBox[{{15.153192079507388`, -6.871161536604171}, {
          16.090421215187526`, -6.642074118837556}}, 0.09321795067365989]}, 
        {Arrowheads[0.], 
         ArrowBox[{{15.153192079507388`, -6.871161536604171}, {
          13.740280201477038`, -5.674106596528213}}, 0.09321795067365989]}, 
        {Arrowheads[0.], 
         ArrowBox[{{15.153192079507388`, -6.871161536604171}, {
          14.083416080675335`, -5.706340319617601}}, 0.09321795067365989]}, 
        {Arrowheads[0.], 
         ArrowBox[{{15.153192079507388`, -6.871161536604171}, {
          15.231551515538847`, -5.832357008530099}}, 0.09321795067365989]}, 
        {Arrowheads[0.], 
         ArrowBox[{{15.153192079507388`, -6.871161536604171}, {
          15.764952662544914`, -6.0263812470946645`}}, 
          0.09321795067365989]}, 
        {Arrowheads[0.], 
         ArrowBox[{{15.153192079507388`, -6.871161536604171}, {
          15.9755483096945, -7.327865003175279}}, 0.09321795067365989]}, 
        {Arrowheads[0.], 
         ArrowBox[{{15.153192079507388`, -6.871161536604171}, {
          15.370081369146785`, -8.503285467529231}}, 0.09321795067365989]}, 
        {Arrowheads[0.], 
         ArrowBox[{{15.153192079507388`, -6.871161536604171}, {
          15.186226662612464`, -6.270916735427274}}, 0.09321795067365989]}, 
        {Arrowheads[0.], 
         ArrowBox[{{15.153192079507388`, -6.871161536604171}, {
          14.872625381454819`, -7.874292785245299}}, 0.09321795067365989]}, 
        {Arrowheads[0.], 
         ArrowBox[{{15.153192079507388`, -6.871161536604171}, {
          15.956103200199074`, -6.877955889062305}}, 0.09321795067365989]}, 
        {Arrowheads[0.], 
         ArrowBox[{{15.153192079507388`, -6.871161536604171}, {
          16.55101861396916, -8.53251206830969}}, 0.09321795067365989]}, 
        {Arrowheads[0.], 
         ArrowBox[{{14.233220488590602`, -5.723026401110483}, {
          14.63463822529464, -4.341370089459196}}, 0.09321795067365989]}, 
        {Arrowheads[0.], 
         ArrowBox[{{14.233220488590602`, -5.723026401110483}, {
          14.348256218025261`, -5.525802117665653}}, 0.09321795067365989]}, 
        {Arrowheads[0.], 
         ArrowBox[{{14.233220488590602`, -5.723026401110483}, {
          13.908928086361797`, -5.633644084655784}}, 0.09321795067365989]}, 
        {Arrowheads[0.], 
         ArrowBox[{{14.233220488590602`, -5.723026401110483}, {
          13.47033475529286, -6.1568948110274615`}}, 0.09321795067365989]}, 
        {Arrowheads[0.], 
         ArrowBox[{{14.233220488590602`, -5.723026401110483}, {
          14.121949443540336`, -5.164287871713031}}, 0.09321795067365989]}, 
        {Arrowheads[0.], 
         ArrowBox[{{13.305275006664306`, -7.43257310309644}, {
          14.215062741446472`, -8.479767232081088}}, 0.09321795067365989]}, 
        {Arrowheads[0.], 
         ArrowBox[{{13.305275006664306`, -7.43257310309644}, {
          12.494461918144935`, -7.452083425880063}}, 0.09321795067365989]}, 
        {Arrowheads[0.], 
         ArrowBox[{{13.305275006664306`, -7.43257310309644}, {
          12.072882133328724`, -7.440966300217259}}, 0.09321795067365989]}, 
        {Arrowheads[0.], 
         ArrowBox[{{13.305275006664306`, -7.43257310309644}, {
          14.477301271967185`, -6.506883505172545}}, 0.09321795067365989]}, 
        {Arrowheads[0.], 
         ArrowBox[{{13.305275006664306`, -7.43257310309644}, {
          13.47033475529286, -6.1568948110274615`}}, 0.09321795067365989]}, 
        {Arrowheads[0.], 
         ArrowBox[{{13.305275006664306`, -7.43257310309644}, {
          12.86704190428633, -8.037904948474413}}, 0.09321795067365989]}, 
        {Arrowheads[0.], 
         ArrowBox[{{13.305275006664306`, -7.43257310309644}, {
          12.35246348968205, -7.959532367947032}}, 0.09321795067365989]}, 
        {Arrowheads[0.], 
         ArrowBox[{{13.305275006664306`, -7.43257310309644}, {
          13.197626353978288`, -8.057855522831234}}, 0.09321795067365989]}, 
        {Arrowheads[0.], 
         ArrowBox[{{13.305275006664306`, -7.43257310309644}, {
          12.808239633355688`, -7.687161886298133}}, 0.09321795067365989]}, 
        {Arrowheads[0.], 
         ArrowBox[{{14.215062741446472`, -8.479767232081088}, {
          12.072882133328724`, -7.440966300217259}}, 0.09321795067365989]}, 
        {Arrowheads[0.], 
         ArrowBox[{{14.215062741446472`, -8.479767232081088}, {
          13.948790948895605`, -7.1340910956406915`}}, 
          0.09321795067365989]}, 
        {Arrowheads[0.], 
         ArrowBox[{{14.215062741446472`, -8.479767232081088}, {
          14.872625381454819`, -7.874292785245299}}, 0.09321795067365989]}, 
        {Arrowheads[0.], 
         ArrowBox[{{14.215062741446472`, -8.479767232081088}, {
          16.55101861396916, -8.53251206830969}}, 0.09321795067365989]}, 
        {Arrowheads[0.], 
         ArrowBox[{{14.215062741446472`, -8.479767232081088}, {
          14.931804699624886`, -8.851025889660871}}, 0.09321795067365989]}, 
        {Arrowheads[0.], 
         ArrowBox[{{14.215062741446472`, -8.479767232081088}, {
          15.461930944192977`, -9.9310267472872}}, 0.09321795067365989]}, 
        {Arrowheads[0.], 
         ArrowBox[{{14.215062741446472`, -8.479767232081088}, {
          13.875676638095511`, -9.637503939379526}}, 0.09321795067365989]}, 
        {Arrowheads[0.], 
         ArrowBox[{{14.215062741446472`, -8.479767232081088}, {
          12.86704190428633, -8.037904948474413}}, 0.09321795067365989]}, 
        {Arrowheads[0.], 
         ArrowBox[{{14.215062741446472`, -8.479767232081088}, {
          14.252136315669418`, -9.699932316396087}}, 0.09321795067365989]}, 
        {Arrowheads[0.], 
         ArrowBox[{{14.215062741446472`, -8.479767232081088}, {
          13.827398941387623`, -9.17074108760702}}, 0.09321795067365989]}, 
        {Arrowheads[0.], 
         ArrowBox[{{14.215062741446472`, -8.479767232081088}, {
          14.318279583673931`, -9.242586034979034}}, 0.09321795067365989]}, 
        {Arrowheads[0.], 
         ArrowBox[{{14.215062741446472`, -8.479767232081088}, {
          14.585866941440479`, -9.163343767575167}}, 0.09321795067365989]}, 
        {Arrowheads[0.], 
         ArrowBox[{{14.215062741446472`, -8.479767232081088}, {
          14.07496977628642, -9.167769780898471}}, 0.09321795067365989]}, 
        {Arrowheads[0.], 
         ArrowBox[{{2.102114800285827, -8.872121246113696}, {
          2.665176984477011, -8.494850587479398}}, 0.09321795067365989]}, 
        {Arrowheads[0.], 
         ArrowBox[{{2.665176984477011, -8.494850587479398}, {
          1.9915999888950289`, -8.560261405719963}}, 0.09321795067365989]}, 
        {Arrowheads[0.], 
         ArrowBox[{{2.665176984477011, -8.494850587479398}, {
          1.4264121888318648`, -8.630771717498355}}, 0.09321795067365989]}, 
        {Arrowheads[0.], 
         ArrowBox[{{2.665176984477011, -8.494850587479398}, {
          4.443140136838309, -8.305404822351768}}, 0.09321795067365989]}, 
        {Arrowheads[0.], 
         ArrowBox[{{2.665176984477011, -8.494850587479398}, {
          2.0272698641528244`, -8.236418909023604}}, 0.09321795067365989]}, 
        {Arrowheads[0.], 
         ArrowBox[{{1.4264121888318648`, -8.630771717498355}, {
          0.6983790480877232, -8.54297963027842}}, 0.09321795067365989]}, 
        {Arrowheads[0.], 
         ArrowBox[{{1.4264121888318648`, -8.630771717498355}, {
          0.7342369016210739, -8.868711626441852}}, 0.09321795067365989]}, 
        {Arrowheads[0.], 
         ArrowBox[{{4.443140136838309, -8.305404822351768}, {
          3.577370922333488, -8.133988914789366}}, 0.09321795067365989]}, 
        {Arrowheads[0.], 
         ArrowBox[{{4.443140136838309, -8.305404822351768}, {
          6.535016169264483, -8.216829439959659}}, 0.09321795067365989]}, 
        {Arrowheads[0.], 
         ArrowBox[{{13.034350942499236`, -5.500838892289659}, {
          13.831646196658527`, -5.824042193175073}}, 0.09321795067365989]}, 
        {Arrowheads[0.], 
         ArrowBox[{{13.831646196658527`, -5.824042193175073}, {
          14.24421742618506, -4.3966140725572975`}}, 0.09321795067365989]}, 
        {Arrowheads[0.], 
         ArrowBox[{{13.831646196658527`, -5.824042193175073}, {
          12.072882133328724`, -7.440966300217259}}, 0.09321795067365989]}, 
        {Arrowheads[0.], 
         ArrowBox[{{13.831646196658527`, -5.824042193175073}, {
          15.227316948891644`, -5.262259306625886}}, 0.09321795067365989]}, 
        {Arrowheads[0.], 
         ArrowBox[{{13.831646196658527`, -5.824042193175073}, {
          14.083416080675335`, -5.706340319617601}}, 0.09321795067365989]}, 
        {Arrowheads[0.], 
         ArrowBox[{{13.831646196658527`, -5.824042193175073}, {
          14.455713510231472`, -5.930341764238361}}, 0.09321795067365989]}, 
        {Arrowheads[0.], 
         ArrowBox[{{13.831646196658527`, -5.824042193175073}, {
          13.928753985781356`, -4.9467879683029174`}}, 
          0.09321795067365989]}, 
        {Arrowheads[0.], 
         ArrowBox[{{13.831646196658527`, -5.824042193175073}, {
          14.053871667666538`, -4.638377299384267}}, 0.09321795067365989]}, 
        {Arrowheads[0.], 
         ArrowBox[{{13.831646196658527`, -5.824042193175073}, {
          13.190746366826003`, -5.319428859496307}}, 0.09321795067365989]}, 
        {Arrowheads[0.], 
         ArrowBox[{{14.472204819494154`, -3.4311012318773813`}, {
          14.24421742618506, -4.3966140725572975`}}, 0.09321795067365989]}, 
        {Arrowheads[0.], 
         ArrowBox[{{14.24421742618506, -4.3966140725572975`}, {
          14.20560323090531, -3.4341355194674357`}}, 0.09321795067365989]}, 
        {Arrowheads[0.], 
         ArrowBox[{{14.24421742618506, -4.3966140725572975`}, {
          14.74218805867077, -5.04913681357834}}, 0.09321795067365989]}, 
        {Arrowheads[0.], 
         ArrowBox[{{14.24421742618506, -4.3966140725572975`}, {
          14.053871667666538`, -4.638377299384267}}, 0.09321795067365989]}, 
        {Arrowheads[0.], 
         ArrowBox[{{12.494461918144935`, -7.452083425880063}, {
          12.072882133328724`, -7.440966300217259}}, 0.09321795067365989]}, 
        {Arrowheads[0.], 
         ArrowBox[{{12.072882133328724`, -7.440966300217259}, {
          8.446179813756897, -8.120598306214404}}, 0.09321795067365989]}, 
        {Arrowheads[0.], 
         ArrowBox[{{12.072882133328724`, -7.440966300217259}, {
          13.47033475529286, -6.1568948110274615`}}, 0.09321795067365989]}, 
        {Arrowheads[0.], 
         ArrowBox[{{12.072882133328724`, -7.440966300217259}, {
          12.86704190428633, -8.037904948474413}}, 0.09321795067365989]}, 
        {Arrowheads[0.], 
         ArrowBox[{{12.072882133328724`, -7.440966300217259}, {
          11.33885686117531, -7.383684405825696}}, 0.09321795067365989]}, 
        {Arrowheads[0.], 
         ArrowBox[{{12.072882133328724`, -7.440966300217259}, {
          11.326111866799721`, -7.640347546804513}}, 0.09321795067365989]}, 
        {Arrowheads[0.], 
         ArrowBox[{{12.072882133328724`, -7.440966300217259}, {
          11.978776435672902`, -8.17254640745332}}, 0.09321795067365989]}, 
        {Arrowheads[0.], 
         ArrowBox[{{12.072882133328724`, -7.440966300217259}, {
          12.35246348968205, -7.959532367947032}}, 0.09321795067365989]}, 
        {Arrowheads[0.], 
         ArrowBox[{{12.072882133328724`, -7.440966300217259}, {
          12.725889193756935`, -6.492307789610038}}, 0.09321795067365989]}, 
        {Arrowheads[0.], 
         ArrowBox[{{12.072882133328724`, -7.440966300217259}, {
          10.966400793647322`, -7.336621778043965}}, 0.09321795067365989]}, 
        {Arrowheads[0.], 
         ArrowBox[{{12.072882133328724`, -7.440966300217259}, {
          12.936423405925835`, -8.264241239192721}}, 0.09321795067365989]}, 
        {Arrowheads[0.], 
         ArrowBox[{{3.577370922333488, -8.133988914789366}, {
          2.9590078089118776`, -7.946592748546793}}, 0.09321795067365989]}, 
        {Arrowheads[0.], 
         ArrowBox[{{7.275003841332862, -8.140465009582813}, {
          8.446179813756897, -8.120598306214404}}, 0.09321795067365989]}, 
        {Arrowheads[0.], 
         ArrowBox[{{7.275003841332862, -8.140465009582813}, {
          7.448930485257263, -8.18668099795383}}, 0.09321795067365989]}, 
        {Arrowheads[0.], 
         ArrowBox[{{7.275003841332862, -8.140465009582813}, {
          6.743775370866604, -8.596071045593387}}, 0.09321795067365989]}, 
        {Arrowheads[0.], 
         ArrowBox[{{7.275003841332862, -8.140465009582813}, {
          7.258721464742296, -8.397673819131683}}, 0.09321795067365989]}, 
        {Arrowheads[0.], 
         ArrowBox[{{7.275003841332862, -8.140465009582813}, {
          7.587356147775605, -8.586374052238233}}, 0.09321795067365989]}, 
        {Arrowheads[0.], 
         ArrowBox[{{7.275003841332862, -8.140465009582813}, {
          6.524232987389948, -7.8048485335641145`}}, 0.09321795067365989]}, 
        {Arrowheads[0.], 
         ArrowBox[{{8.446179813756897, -8.120598306214404}, {
          7.448930485257263, -8.18668099795383}}, 0.09321795067365989]}, 
        {Arrowheads[0.], 
         ArrowBox[{{8.446179813756897, -8.120598306214404}, {
          7.258721464742296, -8.397673819131683}}, 0.09321795067365989]}, 
        {Arrowheads[0.], 
         ArrowBox[{{8.446179813756897, -8.120598306214404}, {
          7.587356147775605, -8.586374052238233}}, 0.09321795067365989]}, 
        {Arrowheads[0.], 
         ArrowBox[{{8.446179813756897, -8.120598306214404}, {
          7.185605630106447, -8.914523019514377}}, 0.09321795067365989]}, 
        {Arrowheads[0.], 
         ArrowBox[{{8.446179813756897, -8.120598306214404}, {
          7.824360196026927, -8.621701565071806}}, 0.09321795067365989]}, 
        {Arrowheads[0.], 
         ArrowBox[{{8.446179813756897, -8.120598306214404}, {
          7.846354527286813, -8.790488633506687}}, 0.09321795067365989]}, 
        {Arrowheads[0.], 
         ArrowBox[{{8.446179813756897, -8.120598306214404}, {
          7.976561921030623, -8.228214372349026}}, 0.09321795067365989]}, 
        {Arrowheads[0.], 
         ArrowBox[{{8.446179813756897, -8.120598306214404}, {
          7.664306459243564, -8.421754972830161}}, 0.09321795067365989]}, 
        {Arrowheads[0.], 
         ArrowBox[{{8.446179813756897, -8.120598306214404}, {
          6.535016169264483, -8.216829439959659}}, 0.09321795067365989]}, 
        {Arrowheads[0.], 
         ArrowBox[{{8.446179813756897, -8.120598306214404}, {
          7.491050082972512, -7.309443634705884}}, 0.09321795067365989]}, 
        {Arrowheads[0.], 
         ArrowBox[{{7.448930485257263, -8.18668099795383}, {
          7.258721464742296, -8.397673819131683}}, 0.09321795067365989]}, 
        {Arrowheads[0.], 
         ArrowBox[{{7.448930485257263, -8.18668099795383}, {
          7.587356147775605, -8.586374052238233}}, 0.09321795067365989]}, 
        {Arrowheads[0.], 
         ArrowBox[{{7.448930485257263, -8.18668099795383}, {
          7.664306459243564, -8.421754972830161}}, 0.09321795067365989]}, 
        {Arrowheads[0.], 
         ArrowBox[{{7.448930485257263, -8.18668099795383}, {
          6.535016169264483, -8.216829439959659}}, 0.09321795067365989]}, 
        {Arrowheads[0.], 
         ArrowBox[{{6.743775370866604, -8.596071045593387}, {
          7.185605630106447, -8.914523019514377}}, 0.09321795067365989]}, 
        {Arrowheads[0.], 
         ArrowBox[{{6.743775370866604, -8.596071045593387}, {
          6.450903726797669, -8.551403308796672}}, 0.09321795067365989]}, 
        {Arrowheads[0.], 
         ArrowBox[{{7.258721464742296, -8.397673819131683}, {
          7.587356147775605, -8.586374052238233}}, 0.09321795067365989]}, 
        {Arrowheads[0.], 
         ArrowBox[{{7.258721464742296, -8.397673819131683}, {
          7.185605630106447, -8.914523019514377}}, 0.09321795067365989]}, 
        {Arrowheads[0.], 
         ArrowBox[{{7.258721464742296, -8.397673819131683}, {
          7.664306459243564, -8.421754972830161}}, 0.09321795067365989]}, 
        {Arrowheads[0.], 
         ArrowBox[{{7.258721464742296, -8.397673819131683}, {
          6.450903726797669, -8.551403308796672}}, 0.09321795067365989]}, 
        {Arrowheads[0.], 
         ArrowBox[{{7.258721464742296, -8.397673819131683}, {
          6.535016169264483, -8.216829439959659}}, 0.09321795067365989]}, 
        {Arrowheads[0.], 
         ArrowBox[{{7.587356147775605, -8.586374052238233}, {
          7.185605630106447, -8.914523019514377}}, 0.09321795067365989]}, 
        {Arrowheads[0.], 
         ArrowBox[{{7.587356147775605, -8.586374052238233}, {
          7.824360196026927, -8.621701565071806}}, 0.09321795067365989]}, 
        {Arrowheads[0.], 
         ArrowBox[{{7.587356147775605, -8.586374052238233}, {
          7.846354527286813, -8.790488633506687}}, 0.09321795067365989]}, 
        {Arrowheads[0.], 
         ArrowBox[{{7.587356147775605, -8.586374052238233}, {
          7.976561921030623, -8.228214372349026}}, 0.09321795067365989]}, 
        {Arrowheads[0.], 
         ArrowBox[{{7.587356147775605, -8.586374052238233}, {
          7.664306459243564, -8.421754972830161}}, 0.09321795067365989]}, 
        {Arrowheads[0.], 
         ArrowBox[{{7.587356147775605, -8.586374052238233}, {
          7.2378015335088195`, -9.27523876767852}}, 0.09321795067365989]}, 
        {Arrowheads[0.], 
         ArrowBox[{{15.017717468039258`, -3.4235608966349282`}, {
          14.63463822529464, -4.341370089459196}}, 0.09321795067365989]}, 
        {Arrowheads[0.], 
         ArrowBox[{{14.63463822529464, -4.341370089459196}, {
          14.360651266588375`, -3.8851950575983913`}}, 
          0.09321795067365989]}, 
        {Arrowheads[0.], 
         ArrowBox[{{14.360651266588375`, -3.8851950575983913`}, {
          14.053871667666538`, -4.638377299384267}}, 0.09321795067365989]}, 
        {Arrowheads[0.], 
         ArrowBox[{{14.941460501374554`, -6.13746654758861}, {
          14.900789597981312`, -6.558559349493297}}, 0.09321795067365989]}, 
        {Arrowheads[0.], 
         ArrowBox[{{14.941460501374554`, -6.13746654758861}, {
          14.348256218025261`, -5.525802117665653}}, 0.09321795067365989]}, 
        {Arrowheads[0.], 
         ArrowBox[{{14.900789597981312`, -6.558559349493297}, {
          15.182643383627958`, -6.593882533238738}}, 0.09321795067365989]}, 
        {Arrowheads[0.], 
         ArrowBox[{{14.900789597981312`, -6.558559349493297}, {
          14.846007357216314`, -7.202123087230403}}, 0.09321795067365989]}, 
        {Arrowheads[0.], 
         ArrowBox[{{14.900789597981312`, -6.558559349493297}, {
          14.455713510231472`, -5.930341764238361}}, 0.09321795067365989]}, 
        {Arrowheads[0.], 
         ArrowBox[{{14.348256218025261`, -5.525802117665653}, {
          13.908928086361797`, -5.633644084655784}}, 0.09321795067365989]}, 
        {Arrowheads[0.], 
         ArrowBox[{{14.348256218025261`, -5.525802117665653}, {
          13.47033475529286, -6.1568948110274615`}}, 0.09321795067365989]}, 
        {Arrowheads[0.], 
         ArrowBox[{{14.348256218025261`, -5.525802117665653}, {
          14.787216188157249`, -4.6920446845331885`}}, 
          0.09321795067365989]}, 
        {Arrowheads[0.], 
         ArrowBox[{{15.545591834815102`, -5.78858463488655}, {
          15.227316948891644`, -5.262259306625886}}, 0.09321795067365989]}, 
        {Arrowheads[0.], 
         ArrowBox[{{15.545591834815102`, -5.78858463488655}, {
          14.477301271967185`, -6.506883505172545}}, 0.09321795067365989]}, 
        {Arrowheads[0.], 
         ArrowBox[{{15.545591834815102`, -5.78858463488655}, {
          16.06159802598731, -5.323529633225014}}, 0.09321795067365989]}, 
        {Arrowheads[0.], 
         ArrowBox[{{15.545591834815102`, -5.78858463488655}, {
          16.30837860612027, -4.845019193557192}}, 0.09321795067365989]}, 
        {Arrowheads[0.], 
         ArrowBox[{{15.227316948891644`, -5.262259306625886}, {
          16.06159802598731, -5.323529633225014}}, 0.09321795067365989]}, 
        {Arrowheads[0.], 
         ArrowBox[{{15.227316948891644`, -5.262259306625886}, {
          15.913891954523706`, -4.562489803703615}}, 0.09321795067365989]}, 
        {Arrowheads[0.], 
         ArrowBox[{{14.477301271967185`, -6.506883505172545}, {
          15.182643383627958`, -6.593882533238738}}, 0.09321795067365989]}, 
        {Arrowheads[0.], 
         ArrowBox[{{14.477301271967185`, -6.506883505172545}, {
          13.908928086361797`, -5.633644084655784}}, 0.09321795067365989]}, 
        {Arrowheads[0.], 
         ArrowBox[{{16.06159802598731, -5.323529633225014}, {
          16.5337630617623, -5.566018303362868}}, 0.09321795067365989]}, 
        {Arrowheads[0.], 
         ArrowBox[{{16.30837860612027, -4.845019193557192}, {
          16.438095814394906`, -4.078371018726957}}, 0.09321795067365989]}, 
        {Arrowheads[0.], 
         ArrowBox[{{13.908928086361797`, -5.633644084655784}, {
          13.47033475529286, -6.1568948110274615`}}, 0.09321795067365989]}, 
        {Arrowheads[0.], 
         ArrowBox[{{13.908928086361797`, -5.633644084655784}, {
          13.356974275192961`, -4.970269306848499}}, 0.09321795067365989]}, 
        {Arrowheads[0.], 
         ArrowBox[{{13.908928086361797`, -5.633644084655784}, {
          14.121949443540336`, -5.164287871713031}}, 0.09321795067365989]}, 
        {Arrowheads[0.], 
         ArrowBox[{{15.121964695203639`, -7.53948950678321}, {
          15.614741614780348`, -7.471544667073236}}, 0.09321795067365989]}, 
        {Arrowheads[0.], 
         ArrowBox[{{15.121964695203639`, -7.53948950678321}, {
          14.284245929179848`, -7.643313504274327}}, 0.09321795067365989]}, 
        {Arrowheads[0.], 
         ArrowBox[{{14.284245929179848`, -7.643313504274327}, {
          14.846007357216314`, -7.202123087230403}}, 0.09321795067365989]}, 
        {Arrowheads[0.], 
         ArrowBox[{{14.284245929179848`, -7.643313504274327}, {
          12.936423405925835`, -8.264241239192721}}, 0.09321795067365989]}, 
        {Arrowheads[0.], 
         ArrowBox[{{16.5337630617623, -5.566018303362868}, {
          15.764952662544914`, -6.0263812470946645`}}, 
          0.09321795067365989]}, 
        {Arrowheads[0.], 
         ArrowBox[{{15.667474701173688`, -4.250345291709511}, {
          14.74218805867077, -5.04913681357834}}, 0.09321795067365989]}, 
        {Arrowheads[0.], 
         ArrowBox[{{15.667474701173688`, -4.250345291709511}, {
          16.438095814394906`, -4.078371018726957}}, 0.09321795067365989]}, 
        {Arrowheads[0.], 
         ArrowBox[{{14.74218805867077, -5.04913681357834}, {
          14.083416080675335`, -5.706340319617601}}, 0.09321795067365989]}, 
        {Arrowheads[0.], 
         ArrowBox[{{14.74218805867077, -5.04913681357834}, {
          14.455713510231472`, -5.930341764238361}}, 0.09321795067365989]}, 
        {Arrowheads[0.], 
         ArrowBox[{{14.74218805867077, -5.04913681357834}, {
          13.928753985781356`, -4.9467879683029174`}}, 
          0.09321795067365989]}, 
        {Arrowheads[0.], 
         ArrowBox[{{14.74218805867077, -5.04913681357834}, {
          15.231551515538847`, -5.832357008530099}}, 0.09321795067365989]}, 
        {Arrowheads[0.], 
         ArrowBox[{{13.605345145393512`, -4.343696814517367}, {
          13.740280201477038`, -5.674106596528213}}, 0.09321795067365989]}, 
        {Arrowheads[0.], 
         ArrowBox[{{13.605345145393512`, -4.343696814517367}, {
          13.447950415671446`, -3.416751673627248}}, 0.09321795067365989]}, 
        {Arrowheads[0.], 
         ArrowBox[{{13.605345145393512`, -4.343696814517367}, {
          14.083416080675335`, -5.706340319617601}}, 0.09321795067365989]}, 
        {Arrowheads[0.], 
         ArrowBox[{{13.605345145393512`, -4.343696814517367}, {
          13.259362211048849`, -2.9113216842293053`}}, 
          0.09321795067365989]}, 
        {Arrowheads[0.], 
         ArrowBox[{{13.740280201477038`, -5.674106596528213}, {
          12.725889193756935`, -6.492307789610038}}, 0.09321795067365989]}, 
        {Arrowheads[0.], 
         ArrowBox[{{13.740280201477038`, -5.674106596528213}, {
          13.334778214843693`, -4.598363062598024}}, 0.09321795067365989]}, 
        {Arrowheads[0.], 
         ArrowBox[{{14.083416080675335`, -5.706340319617601}, {
          13.948790948895605`, -7.1340910956406915`}}, 
          0.09321795067365989]}, 
        {Arrowheads[0.], 
         ArrowBox[{{14.083416080675335`, -5.706340319617601}, {
          13.123084456393308`, -4.803760450932954}}, 0.09321795067365989]}, 
        {Arrowheads[0.], 
         ArrowBox[{{13.259362211048849`, -2.9113216842293053`}, {
          13.079472431505978`, -1.5192581746635732`}}, 
          0.09321795067365989]}, 
        {Arrowheads[0.], 
         ArrowBox[{{13.259362211048849`, -2.9113216842293053`}, {
          13.178729491267795`, -3.7569645714920803`}}, 
          0.09321795067365989]}, 
        {Arrowheads[0.], 
         ArrowBox[{{13.948790948895605`, -7.1340910956406915`}, {
          13.400766653167633`, -7.170617785411723}}, 0.09321795067365989]}, 
        {Arrowheads[0.], 
         ArrowBox[{{13.123084456393308`, -4.803760450932954}, {
          12.478573927705945`, -4.154325689251561}}, 0.09321795067365989]}, 
        {Arrowheads[0.], 
         ArrowBox[{{14.455713510231472`, -5.930341764238361}, {
          13.47033475529286, -6.1568948110274615`}}, 0.09321795067365989]}, 
        {Arrowheads[0.], 
         ArrowBox[{{14.455713510231472`, -5.930341764238361}, {
          15.186226662612464`, -6.270916735427274}}, 0.09321795067365989]}, 
        {Arrowheads[0.], 
         ArrowBox[{{13.928753985781356`, -4.9467879683029174`}, {
          13.334778214843693`, -4.598363062598024}}, 0.09321795067365989]}, 
        {Arrowheads[0.], 
         ArrowBox[{{14.828070472613117`, -5.730949356840648}, {
          15.568647751620997`, -5.157684849136343}}, 0.09321795067365989]}, 
        {Arrowheads[0.], 
         ArrowBox[{{14.828070472613117`, -5.730949356840648}, {
          15.764952662544914`, -6.0263812470946645`}}, 
          0.09321795067365989]}, 
        {Arrowheads[0.], 
         ArrowBox[{{14.828070472613117`, -5.730949356840648}, {
          13.47033475529286, -6.1568948110274615`}}, 0.09321795067365989]}, 
        {Arrowheads[0.], 
         ArrowBox[{{13.47033475529286, -6.1568948110274615`}, {
          12.655134231284318`, -6.034147778397042}}, 0.09321795067365989]}, 
        {Arrowheads[0.], 
         ArrowBox[{{13.47033475529286, -6.1568948110274615`}, {
          13.356974275192961`, -4.970269306848499}}, 0.09321795067365989]}, 
        {Arrowheads[0.], 
         ArrowBox[{{13.47033475529286, -6.1568948110274615`}, {
          12.667932446257556`, -5.771907167012577}}, 0.09321795067365989]}, 
        {Arrowheads[0.], 
         ArrowBox[{{15.370081369146785`, -8.503285467529231}, {
          14.931804699624886`, -8.851025889660871}}, 0.09321795067365989]}, 
        {Arrowheads[0.], 
         ArrowBox[{{15.370081369146785`, -8.503285467529231}, {
          15.461930944192977`, -9.9310267472872}}, 0.09321795067365989]}, 
        {Arrowheads[0.], 
         ArrowBox[{{16.55101861396916, -8.53251206830969}, {
          17.352815520862244`, -8.698738277444182}}, 0.09321795067365989]}, 
        {Arrowheads[0.], 
         ArrowBox[{{16.55101861396916, -8.53251206830969}, {
          17.229930108805448`, -8.979207968964362}}, 0.09321795067365989]}, 
        {Arrowheads[0.], 
         ArrowBox[{{16.55101861396916, -8.53251206830969}, {
          19.032470181804864`, -9.622243535317024}}, 0.09321795067365989]}, 
        {Arrowheads[0.], 
         ArrowBox[{{13.356974275192961`, -4.970269306848499}, {
          13.178729491267795`, -3.7569645714920803`}}, 
          0.09321795067365989]}, 
        {Arrowheads[0.], 
         ArrowBox[{{15.461930944192977`, -9.9310267472872}, {
          15.801787905558694`, -10.567282828230073`}}, 
          0.09321795067365989]}, 
        {Arrowheads[0.], 
         ArrowBox[{{15.461930944192977`, -9.9310267472872}, {
          15.755934555839463`, -10.845127073400821`}}, 
          0.09321795067365989]}, 
        {Arrowheads[0.], 
         ArrowBox[{{15.461930944192977`, -9.9310267472872}, {
          15.642165639628296`, -10.634757140177204`}}, 
          0.09321795067365989]}, 
        {Arrowheads[0.], 
         ArrowBox[{{15.461930944192977`, -9.9310267472872}, {
          15.956973124805938`, -10.631009518609375`}}, 
          0.09321795067365989]}, 
        {Arrowheads[0.], 
         ArrowBox[{{15.461930944192977`, -9.9310267472872}, {
          15.90492234763477, -10.784426876495422`}}, 0.09321795067365989]}, 
        {Arrowheads[0.], 
         ArrowBox[{{15.461930944192977`, -9.9310267472872}, {
          15.598392327883406`, -10.794104284283518`}}, 
          0.09321795067365989]}, 
        {Arrowheads[0.], 
         ArrowBox[{{15.461930944192977`, -9.9310267472872}, {
          16.20205861500125, -10.360602142718875`}}, 0.09321795067365989]}, 
        {Arrowheads[0.], 
         ArrowBox[{{19.032470181804864`, -9.622243535317024}, {
          20.32579074401125, -9.932696611012025}}, 0.09321795067365989]}, 
        {Arrowheads[0.], 
         ArrowBox[{{19.032470181804864`, -9.622243535317024}, {
          20.059548224691824`, -9.79830070795151}}, 0.09321795067365989]}, 
        {Arrowheads[0.], 
         ArrowBox[{{19.032470181804864`, -9.622243535317024}, {
          19.77749870084997, -9.86959625181285}}, 0.09321795067365989]}, 
        {Arrowheads[0.], 
         ArrowBox[{{19.032470181804864`, -9.622243535317024}, {
          20.610909344957424`, -10.673049946044731`}}, 
          0.09321795067365989]}, 
        {Arrowheads[0.], 
         ArrowBox[{{12.829102681563368`, -0.7388904740457694}, {
          13.079472431505978`, -1.5192581746635732`}}, 
          0.09321795067365989]}, 
        {Arrowheads[0.], 
         ArrowBox[{{13.079472431505978`, -1.5192581746635732`}, {
          13.131475772623219`, -0.6983790480877232}}, 0.09321795067365989]}, 
        {Arrowheads[0.], 
         ArrowBox[{{13.875676638095511`, -9.637503939379526}, {
          13.669070575697951`, -10.476033866720524`}}, 
          0.09321795067365989]}, 
        {Arrowheads[0.], 
         ArrowBox[{{17.425982181052508`, -14.028945781266685`}, {
          16.425982181052508`, -14.028945781266685`}}, 
          0.09321795067365989]}, 
        {Arrowheads[0.], 
         ArrowBox[{{15.801787905558694`, -10.567282828230073`}, {
          15.755934555839463`, -10.845127073400821`}}, 
          0.09321795067365989]}, 
        {Arrowheads[0.], 
         ArrowBox[{{15.801787905558694`, -10.567282828230073`}, {
          15.642165639628296`, -10.634757140177204`}}, 
          0.09321795067365989]}, 
        {Arrowheads[0.], 
         ArrowBox[{{15.801787905558694`, -10.567282828230073`}, {
          15.956973124805938`, -10.631009518609375`}}, 
          0.09321795067365989]}, 
        {Arrowheads[0.], 
         ArrowBox[{{15.801787905558694`, -10.567282828230073`}, {
          15.90492234763477, -10.784426876495422`}}, 0.09321795067365989]}, 
        {Arrowheads[0.], 
         ArrowBox[{{15.801787905558694`, -10.567282828230073`}, {
          15.598392327883406`, -10.794104284283518`}}, 
          0.09321795067365989]}, 
        {Arrowheads[0.], 
         ArrowBox[{{15.755934555839463`, -10.845127073400821`}, {
          15.642165639628296`, -10.634757140177204`}}, 
          0.09321795067365989]}, 
        {Arrowheads[0.], 
         ArrowBox[{{15.755934555839463`, -10.845127073400821`}, {
          15.956973124805938`, -10.631009518609375`}}, 
          0.09321795067365989]}, 
        {Arrowheads[0.], 
         ArrowBox[{{15.755934555839463`, -10.845127073400821`}, {
          15.90492234763477, -10.784426876495422`}}, 0.09321795067365989]}, 
        {Arrowheads[0.], 
         ArrowBox[{{15.755934555839463`, -10.845127073400821`}, {
          15.598392327883406`, -10.794104284283518`}}, 
          0.09321795067365989]}, 
        {Arrowheads[0.], 
         ArrowBox[{{15.642165639628296`, -10.634757140177204`}, {
          15.956973124805938`, -10.631009518609375`}}, 
          0.09321795067365989]}, 
        {Arrowheads[0.], 
         ArrowBox[{{15.642165639628296`, -10.634757140177204`}, {
          15.90492234763477, -10.784426876495422`}}, 0.09321795067365989]}, 
        {Arrowheads[0.], 
         ArrowBox[{{15.642165639628296`, -10.634757140177204`}, {
          15.598392327883406`, -10.794104284283518`}}, 
          0.09321795067365989]}, 
        {Arrowheads[0.], 
         ArrowBox[{{15.956973124805938`, -10.631009518609375`}, {
          15.90492234763477, -10.784426876495422`}}, 0.09321795067365989]}, 
        {Arrowheads[0.], 
         ArrowBox[{{15.956973124805938`, -10.631009518609375`}, {
          15.598392327883406`, -10.794104284283518`}}, 
          0.09321795067365989]}, 
        {Arrowheads[0.], 
         ArrowBox[{{15.90492234763477, -10.784426876495422`}, {
          15.598392327883406`, -10.794104284283518`}}, 
          0.09321795067365989]}, 
        {Arrowheads[0.], 
         ArrowBox[{{12.86704190428633, -8.037904948474413}, {
          11.978776435672902`, -8.17254640745332}}, 0.09321795067365989]}, 
        {Arrowheads[0.], 
         ArrowBox[{{12.86704190428633, -8.037904948474413}, {
          12.35246348968205, -7.959532367947032}}, 0.09321795067365989]}, 
        {Arrowheads[0.], 
         ArrowBox[{{14.252136315669418`, -9.699932316396087}, {
          14.24367159992107, -10.567643209751722`}}, 0.09321795067365989]}, 
        {Arrowheads[0.], 
         ArrowBox[{{11.33885686117531, -7.383684405825696}, {
          11.326111866799721`, -7.640347546804513}}, 0.09321795067365989]}, 
        {Arrowheads[0.], 
         ArrowBox[{{11.978776435672902`, -8.17254640745332}, {
          12.35246348968205, -7.959532367947032}}, 0.09321795067365989]}, 
        {Arrowheads[0.], 
         ArrowBox[{{11.978776435672902`, -8.17254640745332}, {
          11.35353150539939, -8.70975551669449}}, 0.09321795067365989]}, 
        {Arrowheads[0.], 
         ArrowBox[{{12.35246348968205, -7.959532367947032}, {
          11.751784791200274`, -8.50487574776772}}, 0.09321795067365989]}, 
        {Arrowheads[0.], 
         ArrowBox[{{10.966400793647322`, -7.336621778043965}, {
          10.228563419521029`, -7.265620239381242}}, 0.09321795067365989]}, 
        {Arrowheads[0.], 
         ArrowBox[{{12.936423405925835`, -8.264241239192721}, {
          12.362300106386623`, -9.309672711734127}}, 0.09321795067365989]}, 
        {Arrowheads[0.], 
         ArrowBox[{{13.334778214843693`, -4.598363062598024}, {
          12.819354092326954`, -3.812508281956288}}, 0.09321795067365989]}, 
        {Arrowheads[0.], 
         ArrowBox[{{12.362300106386623`, -9.309672711734127}, {
          11.974570755956268`, -10.061326031214241`}}, 
          0.09321795067365989]}, 
        {Arrowheads[0.], 
         ArrowBox[{{1.669946229719981, -13.116674454522249`}, {
          1.6409570637424689`, -14.115889139581864`}}, 
          0.09321795067365989]}, 
        {Arrowheads[0.], 
         ArrowBox[{{1.6409570637424689`, -14.115889139581864`}, {
          0.6983790480877232, -13.78036091473765}}, 0.09321795067365989]}, 
        {Arrowheads[0.], 
         ArrowBox[{{1.6409570637424689`, -14.115889139581864`}, {
          1.030324994571453, -14.908422682282469`}}, 0.09321795067365989]}, 
        {Arrowheads[0.], 
         ArrowBox[{{1.6409570637424689`, -14.115889139581864`}, {
          2.600435727888166, -13.835152647847595`}}, 0.09321795067365989]}, 
        {Arrowheads[0.], 
         ArrowBox[{{1.6409570637424689`, -14.115889139581864`}, {
          2.2049939913767407`, -14.94121710801112}}, 0.09321795067365989]}, 
        {Arrowheads[0.], 
         ArrowBox[{{7.185605630106447, -8.914523019514377}, {
          7.824360196026927, -8.621701565071806}}, 0.09321795067365989]}, 
        {Arrowheads[0.], 
         ArrowBox[{{7.185605630106447, -8.914523019514377}, {
          7.846354527286813, -8.790488633506687}}, 0.09321795067365989]}, 
        {Arrowheads[0.], 
         ArrowBox[{{7.185605630106447, -8.914523019514377}, {
          7.664306459243564, -8.421754972830161}}, 0.09321795067365989]}, 
        {Arrowheads[0.], 
         ArrowBox[{{7.185605630106447, -8.914523019514377}, {
          5.999767129213258, -9.777520502868615}}, 0.09321795067365989]}, 
        {Arrowheads[0.], 
         ArrowBox[{{7.185605630106447, -8.914523019514377}, {
          6.46818311918397, -9.284694371894618}}, 0.09321795067365989]}, 
        {Arrowheads[0.], 
         ArrowBox[{{7.185605630106447, -8.914523019514377}, {
          6.70257461235472, -9.548125103595096}}, 0.09321795067365989]}, 
        {Arrowheads[0.], 
         ArrowBox[{{7.824360196026927, -8.621701565071806}, {
          7.846354527286813, -8.790488633506687}}, 0.09321795067365989]}, 
        {Arrowheads[0.], 
         ArrowBox[{{7.824360196026927, -8.621701565071806}, {
          7.664306459243564, -8.421754972830161}}, 0.09321795067365989]}, 
        {Arrowheads[0.], 
         ArrowBox[{{5.999767129213258, -9.777520502868615}, {
          5.152842771520117, -10.399424969868516`}}, 0.09321795067365989]}, 
        {Arrowheads[0.], 
         ArrowBox[{{5.999767129213258, -9.777520502868615}, {
          5.437215508353207, -10.18512074455013}}, 0.09321795067365989]}, 
        {Arrowheads[0.], 
         ArrowBox[{{5.152842771520117, -10.399424969868516`}, {
          4.562885348039893, -10.829120907145615`}}, 0.09321795067365989]}, 
        {Arrowheads[0.], 
         ArrowBox[{{7.491050082972512, -7.309443634705884}, {
          7.009393899909343, -6.74157187962165}}, 0.09321795067365989]}, 
        {Arrowheads[0.], 
         ArrowBox[{{7.491050082972512, -7.309443634705884}, {
          6.8046362801555755`, -6.949295482169314}}, 0.09321795067365989]}, 
        {Arrowheads[0.], 
         ArrowBox[{{5.729383956629995, -14.771919990393716`}, {
          4.86035154432437, -14.276937136374709`}}, 0.09321795067365989]}, 
        {Arrowheads[0.], 
         ArrowBox[{{4.86035154432437, -14.276937136374709`}, {
          3.9976203974958633`, -14.78141404867752}}, 0.09321795067365989]}, 
        {Arrowheads[0.], 
         ArrowBox[{{4.86035154432437, -14.276937136374709`}, {
          4.853057879657197, -13.27647751385585}}, 0.09321795067365989]}, 
        {Arrowheads[0.], 
         ArrowBox[{{7.922062726955435, -14.316009920711801`}, {
          7.128837376316719, -13.406118301347577`}}, 0.09321795067365989]}, 
        {Arrowheads[0.], 
         ArrowBox[{{7.922062726955435, -14.316009920711801`}, {
          8.81273562268034, -14.399728551090757`}}, 0.09321795067365989]}, 
        {Arrowheads[0.], 
         ArrowBox[{{7.922062726955435, -14.316009920711801`}, {
          7.126568626237693, -14.651773261185792`}}, 0.09321795067365989]}, 
        {Arrowheads[0.], 
         ArrowBox[{{7.922062726955435, -14.316009920711801`}, {
          8.812492286991095, -13.659690509677667`}}, 0.09321795067365989]}, 
        {Arrowheads[0.], 
         ArrowBox[{{7.128837376316719, -13.406118301347577`}, {
          7.92189300153821, -13.743033695689128`}}, 0.09321795067365989]}, 
        {Arrowheads[0.], 
         ArrowBox[{{8.81273562268034, -14.399728551090757`}, {
          8.812492286991095, -13.659690509677667`}}, 0.09321795067365989]}, 
        {Arrowheads[0.], 
         ArrowBox[{{8.81273562268034, -14.399728551090757`}, {
          7.92189300153821, -13.743033695689128`}}, 0.09321795067365989]}, 
        {Arrowheads[0.], 
         ArrowBox[{{7.126568626237693, -14.651773261185792`}, {
          7.92189300153821, -13.743033695689128`}}, 0.09321795067365989]}, 
        {Arrowheads[0.], 
         ArrowBox[{{8.812492286991095, -13.659690509677667`}, {
          7.92189300153821, -13.743033695689128`}}, 0.09321795067365989]}, 
        {Arrowheads[0.], 
         ArrowBox[{{20.32579074401125, -9.932696611012025}, {
          21.193558934736036`, -10.381853690070681`}}, 
          0.09321795067365989]}, 
        {Arrowheads[0.], 
         ArrowBox[{{20.32579074401125, -9.932696611012025}, {
          20.059548224691824`, -9.79830070795151}}, 0.09321795067365989]}, 
        {Arrowheads[0.], 
         ArrowBox[{{20.32579074401125, -9.932696611012025}, {
          20.67345755630785, -9.715105607796941}}, 0.09321795067365989]}, 
        {Arrowheads[0.], 
         ArrowBox[{{20.32579074401125, -9.932696611012025}, {
          20.6449485534106, -10.037509508544552`}}, 0.09321795067365989]}, 
        {Arrowheads[0.], 
         ArrowBox[{{20.32579074401125, -9.932696611012025}, {
          19.77749870084997, -9.86959625181285}}, 0.09321795067365989]}, 
        {Arrowheads[0.], 
         ArrowBox[{{20.32579074401125, -9.932696611012025}, {
          21.127174012361657`, -9.8932704985882}}, 0.09321795067365989]}, 
        {Arrowheads[0.], 
         ArrowBox[{{21.193558934736036`, -10.381853690070681`}, {
          20.610909344957424`, -10.673049946044731`}}, 
          0.09321795067365989]}, 
        {Arrowheads[0.], 
         ArrowBox[{{21.193558934736036`, -10.381853690070681`}, {
          22.004175227088027`, -10.509742187303917`}}, 
          0.09321795067365989]}, 
        {Arrowheads[0.], 
         ArrowBox[{{20.059548224691824`, -9.79830070795151}, {
          20.67345755630785, -9.715105607796941}}, 0.09321795067365989]}, 
        {Arrowheads[0.], 
         ArrowBox[{{20.059548224691824`, -9.79830070795151}, {
          20.6449485534106, -10.037509508544552`}}, 0.09321795067365989]}, 
        {Arrowheads[0.], 
         ArrowBox[{{20.059548224691824`, -9.79830070795151}, {
          19.77749870084997, -9.86959625181285}}, 0.09321795067365989]}, 
        {Arrowheads[0.], 
         ArrowBox[{{19.823166850660204`, -14.028945781266685`}, {
          18.823166850660204`, -14.028945781266685`}}, 
          0.09321795067365989]}, 
        {Arrowheads[0.], 
         ArrowBox[{{22.220778093700154`, -11.719916358346804`}, {
          21.54102520954627, -11.298927389429242`}}, 0.09321795067365989]}, 
        {Arrowheads[0.], 
         ArrowBox[{{21.54102520954627, -11.298927389429242`}, {
          21.231633982525878`, -11.21007853713484}}, 0.09321795067365989]}, 
        {Arrowheads[0.], 
         ArrowBox[{{21.54102520954627, -11.298927389429242`}, {
          20.610909344957424`, -10.673049946044731`}}, 
          0.09321795067365989]}, 
        {Arrowheads[0.], 
         ArrowBox[{{21.231633982525878`, -11.21007853713484}, {
          20.610909344957424`, -10.673049946044731`}}, 
          0.09321795067365989]}, 
        {Arrowheads[0.], 
         ArrowBox[{{20.610909344957424`, -10.673049946044731`}, {
          20.940278919425594`, -11.350409670710516`}}, 
          0.09321795067365989]}, 
        {Arrowheads[0.], 
         ArrowBox[{{20.610909344957424`, -10.673049946044731`}, {
          21.322668045603322`, -10.92836615966561}}, 0.09321795067365989]}, 
        {Arrowheads[0.], 
         ArrowBox[{{22.2203515202679, -14.028945781266685`}, {
          21.2203515202679, -14.028945781266685`}}, 0.09321795067365989]}, 
        {Arrowheads[0.], 
         ArrowBox[{{11.631612935203758`, -13.325493597764607`}, {
          10.921157516752205`, -14.029302634360691`}}, 
          0.09321795067365989]}, 
        {Arrowheads[0.], 
         ArrowBox[{{10.921157516752205`, -14.029302634360691`}, {
          11.625412443347482`, -14.73985636795144}}, 0.09321795067365989]}, 
        {Arrowheads[0.], 
         ArrowBox[{{10.921157516752205`, -14.029302634360691`}, {
          10.218929652049805`, -13.318035194581931`}}, 
          0.09321795067365989]}, 
        {Arrowheads[0.], 
         ArrowBox[{{10.921157516752205`, -14.029302634360691`}, {
          10.209920292288038`, -14.732268205443395`}}, 
          0.09321795067365989]}, 
        {Arrowheads[0.], 
         ArrowBox[{{13.028797604811457`, -14.028945781266685`}, {
          14.029103117688807`, -14.028945781266685`}}, 
          0.09321795067365989]}, 
        {Arrowheads[0.], 
         ArrowBox[{{14.029103117688807`, -14.028945781266685`}, {
          15.02879751144481, -14.028945781266685`}}, 0.09321795067365989]}}, 
       {Hue[0.6, 0.2, 0.8], EdgeForm[{GrayLevel[0], Opacity[
        0.7]}], {
         DiskBox[{14.257441743609219, -7.183321777834337}, 
          0.09321795067365989], 
         InsetBox["\<\"CM\"\>", {14.257441743609219, -7.183321777834337},
          BaseStyle->"Graphics"]}, {
         {RGBColor[1, 0, 0], EdgeForm[None], 
          DiskBox[{15.153192079507388, -6.871161536604171}, 
           0.09321795067365989]}, 
         InsetBox["\<\"NE032\"\>", {15.153192079507388, -6.871161536604171},
          BaseStyle->"Graphics"]}, {
         {RGBColor[1, 0, 0], EdgeForm[None], 
          DiskBox[{14.601592248407801, -7.6858886288736095}, 
           0.09321795067365989]}, 
         InsetBox["\<\"NE136\"\>", {14.601592248407801, -7.6858886288736095},
          BaseStyle->"Graphics"]}, {
         {RGBColor[1, 0, 0], EdgeForm[None], 
          DiskBox[{14.233220488590602, -5.723026401110483}, 
           0.09321795067365989]}, 
         InsetBox["\<\"NE053\"\>", {14.233220488590602, -5.723026401110483},
          BaseStyle->"Graphics"]}, {
         {RGBColor[1, 0, 0], EdgeForm[None], 
          DiskBox[{13.305275006664306, -7.43257310309644}, 
           0.09321795067365989]}, 
         InsetBox["\<\"NE120\"\>", {13.305275006664306, -7.43257310309644},
          BaseStyle->"Graphics"]}, {
         {RGBColor[1, 0, 0], EdgeForm[None], 
          DiskBox[{14.215062741446472, -8.479767232081088}, 
           0.09321795067365989]}, 
         InsetBox["\<\"NE102\"\>", {14.215062741446472, -8.479767232081088},
          BaseStyle->"Graphics"]}, {
         DiskBox[{2.102114800285827, -8.872121246113696}, 
          0.09321795067365989], 
         InsetBox["\<\"FARC\"\>", {2.102114800285827, -8.872121246113696},
          BaseStyle->"Graphics"]}, {
         DiskBox[{2.665176984477011, -8.494850587479398}, 
          0.09321795067365989], 
         InsetBox["\<\"AUC\"\>", {2.665176984477011, -8.494850587479398},
          BaseStyle->"Graphics"]}, {
         DiskBox[{1.9915999888950289, -8.560261405719963}, 
          0.09321795067365989], 
         InsetBox["\<\"ELN\"\>", {1.9915999888950289, -8.560261405719963},
          BaseStyle->"Graphics"]}, {
         DiskBox[{16.05131770492056, -7.130784813887859}, 
          0.09321795067365989], 
         InsetBox["\<\"ML\"\>", {16.05131770492056, -7.130784813887859},
          BaseStyle->"Graphics"]}, {
         {RGBColor[0.87, 0.94, 1], EdgeForm[None], 
          DiskBox[{1.4264121888318648, -8.630771717498355}, 
           0.09321795067365989]}, 
         InsetBox["\<\"CW085\"\>", {1.4264121888318648, -8.630771717498355},
          BaseStyle->"Graphics"]}, {
         {RGBColor[1, 1, 0], EdgeForm[None], 
          DiskBox[{4.443140136838309, -8.305404822351768}, 
           0.09321795067365989]}, 
         InsetBox["\<\"BLL002\"\>", {4.443140136838309, -8.305404822351768},
          BaseStyle->"Graphics"]}, {
         DiskBox[{2.0272698641528244, -8.236418909023604}, 
          0.09321795067365989], 
         InsetBox["\<\"CAP\"\>", {2.0272698641528244, -8.236418909023604},
          BaseStyle->"Graphics"]}, {
         DiskBox[{13.034350942499236, -5.500838892289659}, 
          0.09321795067365989], 
         InsetBox["\<\"GASI\"\>", {13.034350942499236, -5.500838892289659},
          BaseStyle->"Graphics"]}, {
         {RGBColor[1, 0, 0], EdgeForm[None], 
          DiskBox[{13.831646196658527, -5.824042193175073}, 
           0.09321795067365989]}, 
         InsetBox["\<\"NE040\"\>", {13.831646196658527, -5.824042193175073},
          BaseStyle->"Graphics"]}, {
         DiskBox[{14.472204819494154, -3.4311012318773813}, 
          0.09321795067365989], 
         InsetBox["\<\"CMGZ\"\>", {14.472204819494154, -3.4311012318773813},
          BaseStyle->"Graphics"]}, {
         {RGBColor[1, 0, 0], EdgeForm[None], 
          DiskBox[{14.24421742618506, -4.3966140725572975}, 
           0.09321795067365989]}, 
         InsetBox["\<\"NE043\"\>", {14.24421742618506, -4.3966140725572975},
          BaseStyle->"Graphics"]}, {
         DiskBox[{14.20560323090531, -3.4341355194674357}, 
          0.09321795067365989], 
         InsetBox["\<\"CMSD\"\>", {14.20560323090531, -3.4341355194674357},
          BaseStyle->"Graphics"]}, {
         DiskBox[{12.494461918144935, -7.452083425880063}, 
          0.09321795067365989], 
         InsetBox["\<\"CMTM\"\>", {12.494461918144935, -7.452083425880063},
          BaseStyle->"Graphics"]}, {
         {RGBColor[1, 0, 0], EdgeForm[None], 
          DiskBox[{12.072882133328724, -7.440966300217259}, 
           0.09321795067365989]}, 
         InsetBox["\<\"NE123\"\>", {12.072882133328724, -7.440966300217259},
          BaseStyle->"Graphics"]}, {
         DiskBox[{3.577370922333488, -8.133988914789366}, 
          0.09321795067365989], 
         InsetBox["\<\"CMPR\"\>", {3.577370922333488, -8.133988914789366},
          BaseStyle->"Graphics"]}, {
         {RGBColor[1, 1, 0], EdgeForm[None], 
          DiskBox[{2.9590078089118776, -7.946592748546793}, 
           0.09321795067365989]}, 
         InsetBox["\<\"BLL003\"\>", {2.9590078089118776, -7.946592748546793},
          BaseStyle->"Graphics"]}, {
         DiskBox[{7.275003841332862, -8.140465009582813}, 
          0.09321795067365989], 
         InsetBox["\<\"CMPC\"\>", {7.275003841332862, -8.140465009582813},
          BaseStyle->"Graphics"]}, {
         {RGBColor[1, 0.85, 0.85], EdgeForm[None], 
          DiskBox[{8.446179813756897, -8.120598306214404}, 
           0.09321795067365989]}, 
         InsetBox["\<\"NW086\"\>", {8.446179813756897, -8.120598306214404},
          BaseStyle->"Graphics"]}, {
         {RGBColor[1, 0.85, 0.85], EdgeForm[None], 
          DiskBox[{7.448930485257263, -8.18668099795383}, 
           0.09321795067365989]}, 
         InsetBox["\<\"NW108\"\>", {7.448930485257263, -8.18668099795383},
          BaseStyle->"Graphics"]}, {
         {RGBColor[1, 0.85, 0.85], EdgeForm[None], 
          DiskBox[{6.743775370866604, -8.596071045593387}, 
           0.09321795067365989]}, 
         InsetBox["\<\"NW109\"\>", {6.743775370866604, -8.596071045593387},
          BaseStyle->"Graphics"]}, {
         {RGBColor[1, 0.85, 0.85], EdgeForm[None], 
          DiskBox[{7.258721464742296, -8.397673819131683}, 
           0.09321795067365989]}, 
         InsetBox["\<\"NW110\"\>", {7.258721464742296, -8.397673819131683},
          BaseStyle->"Graphics"]}, {
         {RGBColor[1, 0.85, 0.85], EdgeForm[None], 
          DiskBox[{7.587356147775605, -8.586374052238233}, 
           0.09321795067365989]}, 
         InsetBox["\<\"NW008\"\>", {7.587356147775605, -8.586374052238233},
          BaseStyle->"Graphics"]}, {
         {RGBColor[1, 0.85, 0.85], EdgeForm[None], 
          DiskBox[{6.524232987389948, -7.8048485335641145}, 
           0.09321795067365989]}, 
         InsetBox["\<\"NW158\"\>", {6.524232987389948, -7.8048485335641145},
          BaseStyle->"Graphics"]}, {
         DiskBox[{15.017717468039258, -3.4235608966349282}, 
          0.09321795067365989], 
         InsetBox["\<\"MPPP\"\>", {15.017717468039258, -3.4235608966349282},
          BaseStyle->"Graphics"]}, {
         DiskBox[{14.63463822529464, -4.341370089459196}, 
          0.09321795067365989], 
         InsetBox["\<\"MLM\"\>", {14.63463822529464, -4.341370089459196},
          BaseStyle->"Graphics"]}, {
         {RGBColor[1, 0, 0], EdgeForm[None], 
          DiskBox[{14.360651266588375, -3.8851950575983913}, 
           0.09321795067365989]}, 
         InsetBox["\<\"NE062\"\>", {14.360651266588375, -3.8851950575983913},
          BaseStyle->"Graphics"]}, {
         {RGBColor[1, 0, 0], EdgeForm[None], 
          DiskBox[{14.941460501374554, -6.13746654758861}, 
           0.09321795067365989]}, 
         InsetBox["\<\"NE003\"\>", {14.941460501374554, -6.13746654758861},
          BaseStyle->"Graphics"]}, {
         {RGBColor[1, 0, 0], EdgeForm[None], 
          DiskBox[{14.900789597981312, -6.558559349493297}, 
           0.09321795067365989]}, 
         InsetBox["\<\"NE144\"\>", {14.900789597981312, -6.558559349493297},
          BaseStyle->"Graphics"]}, {
         {RGBColor[1, 0, 0], EdgeForm[None], 
          DiskBox[{14.348256218025261, -5.525802117665653}, 
           0.09321795067365989]}, 
         InsetBox["\<\"NE150\"\>", {14.348256218025261, -5.525802117665653},
          BaseStyle->"Graphics"]}, {
         {RGBColor[1, 0, 0], EdgeForm[None], 
          DiskBox[{15.545591834815102, -5.78858463488655}, 
           0.09321795067365989]}, 
         InsetBox["\<\"NE005\"\>", {15.545591834815102, -5.78858463488655},
          BaseStyle->"Graphics"]}, {
         {RGBColor[1, 0, 0], EdgeForm[None], 
          DiskBox[{15.227316948891644, -5.262259306625886}, 
           0.09321795067365989]}, 
         InsetBox["\<\"NE008\"\>", {15.227316948891644, -5.262259306625886},
          BaseStyle->"Graphics"]}, {
         {RGBColor[1, 0, 0], EdgeForm[None], 
          DiskBox[{14.477301271967185, -6.506883505172545}, 
           0.09321795067365989]}, 
         InsetBox["\<\"NE006\"\>", {14.477301271967185, -6.506883505172545},
          BaseStyle->"Graphics"]}, {
         {RGBColor[1, 0, 0], EdgeForm[None], 
          DiskBox[{16.06159802598731, -5.323529633225014}, 
           0.09321795067365989]}, 
         InsetBox["\<\"NE010\"\>", {16.06159802598731, -5.323529633225014},
          BaseStyle->"Graphics"]}, {
         {RGBColor[1, 0, 0], EdgeForm[None], 
          DiskBox[{16.30837860612027, -4.845019193557192}, 
           0.09321795067365989]}, 
         InsetBox["\<\"NE216\"\>", {16.30837860612027, -4.845019193557192},
          BaseStyle->"Graphics"]}, {
         {RGBColor[1, 0, 0], EdgeForm[None], 
          DiskBox[{15.182643383627958, -6.593882533238738}, 
           0.09321795067365989]}, 
         InsetBox["\<\"NE147\"\>", {15.182643383627958, -6.593882533238738},
          BaseStyle->"Graphics"]}, {
         {RGBColor[1, 0, 0], EdgeForm[None], 
          DiskBox[{13.908928086361797, -5.633644084655784}, 
           0.09321795067365989]}, 
         InsetBox["\<\"NE054\"\>", {13.908928086361797, -5.633644084655784},
          BaseStyle->"Graphics"]}, {
         {RGBColor[1, 0, 0], EdgeForm[None], 
          DiskBox[{15.121964695203639, -7.53948950678321}, 
           0.09321795067365989]}, 
         InsetBox["\<\"NE007\"\>", {15.121964695203639, -7.53948950678321},
          BaseStyle->"Graphics"]}, {
         {RGBColor[1, 0, 0], EdgeForm[None], 
          DiskBox[{15.614741614780348, -7.471544667073236}, 
           0.09321795067365989]}, 
         InsetBox["\<\"NE200\"\>", {15.614741614780348, -7.471544667073236},
          BaseStyle->"Graphics"]}, {
         {RGBColor[1, 0, 0], EdgeForm[None], 
          DiskBox[{14.284245929179848, -7.643313504274327}, 
           0.09321795067365989]}, 
         InsetBox["\<\"NE143\"\>", {14.284245929179848, -7.643313504274327},
          BaseStyle->"Graphics"]}, {
         {RGBColor[1, 0, 0], EdgeForm[None], 
          DiskBox[{15.913891954523706, -4.562489803703615}, 
           0.09321795067365989]}, 
         InsetBox["\<\"NE041\"\>", {15.913891954523706, -4.562489803703615},
          BaseStyle->"Graphics"]}, {
         {RGBColor[1, 0, 0], EdgeForm[None], 
          DiskBox[{16.5337630617623, -5.566018303362868}, 
           0.09321795067365989]}, 
         InsetBox["\<\"NE202\"\>", {16.5337630617623, -5.566018303362868},
          BaseStyle->"Graphics"]}, {
         {RGBColor[1, 0, 0], EdgeForm[None], 
          DiskBox[{16.192081805083077, -6.920700839512146}, 
           0.09321795067365989]}, 
         InsetBox["\<\"NE011\"\>", {16.192081805083077, -6.920700839512146},
          BaseStyle->"Graphics"]}, {
         {RGBColor[1, 0, 0], EdgeForm[None], 
          DiskBox[{14.846007357216314, -7.202123087230403}, 
           0.09321795067365989]}, 
         InsetBox["\<\"NE012\"\>", {14.846007357216314, -7.202123087230403},
          BaseStyle->"Graphics"]}, {
         {RGBColor[1, 0, 0], EdgeForm[None], 
          DiskBox[{16.090421215187526, -6.642074118837556}, 
           0.09321795067365989]}, 
         InsetBox["\<\"NE013\"\>", {16.090421215187526, -6.642074118837556},
          BaseStyle->"Graphics"]}, {
         {RGBColor[1, 0, 0], EdgeForm[None], 
          DiskBox[{15.667474701173688, -4.250345291709511}, 
           0.09321795067365989]}, 
         InsetBox["\<\"NE015\"\>", {15.667474701173688, -4.250345291709511},
          BaseStyle->"Graphics"]}, {
         {RGBColor[1, 0, 0], EdgeForm[None], 
          DiskBox[{14.74218805867077, -5.04913681357834}, 
           0.09321795067365989]}, 
         InsetBox["\<\"NE030\"\>", {14.74218805867077, -5.04913681357834},
          BaseStyle->"Graphics"]}, {
         {RGBColor[1, 0, 0], EdgeForm[None], 
          DiskBox[{16.438095814394906, -4.078371018726957}, 
           0.09321795067365989]}, 
         InsetBox["\<\"NE215\"\>", {16.438095814394906, -4.078371018726957},
          BaseStyle->"Graphics"]}, {
         {RGBColor[1, 0, 0], EdgeForm[None], 
          DiskBox[{13.605345145393512, -4.343696814517367}, 
           0.09321795067365989]}, 
         InsetBox["\<\"NE018\"\>", {13.605345145393512, -4.343696814517367},
          BaseStyle->"Graphics"]}, {
         {RGBColor[1, 0, 0], EdgeForm[None], 
          DiskBox[{13.740280201477038, -5.674106596528213}, 
           0.09321795067365989]}, 
         InsetBox["\<\"NE178\"\>", {13.740280201477038, -5.674106596528213},
          BaseStyle->"Graphics"]}, {
         {RGBColor[1, 0, 0], EdgeForm[None], 
          DiskBox[{13.447950415671446, -3.416751673627248}, 
           0.09321795067365989]}, 
         InsetBox["\<\"NE218\"\>", {13.447950415671446, -3.416751673627248},
          BaseStyle->"Graphics"]}, {
         {RGBColor[1, 0, 0], EdgeForm[None], 
          DiskBox[{14.083416080675335, -5.706340319617601}, 
           0.09321795067365989]}, 
         InsetBox["\<\"NE026\"\>", {14.083416080675335, -5.706340319617601},
          BaseStyle->"Graphics"]}, {
         {RGBColor[1, 0, 0], EdgeForm[None], 
          DiskBox[{13.259362211048849, -2.9113216842293053}, 
           0.09321795067365989]}, 
         InsetBox["\<\"NE073\"\>", {13.259362211048849, -2.9113216842293053},
          BaseStyle->"Graphics"]}, {
         {RGBColor[1, 0, 0], EdgeForm[None], 
          DiskBox[{13.948790948895605, -7.1340910956406915}, 
           0.09321795067365989]}, 
         InsetBox["\<\"NE198\"\>", {13.948790948895605, -7.1340910956406915},
          BaseStyle->"Graphics"]}, {
         {RGBColor[1, 0, 0], EdgeForm[None], 
          DiskBox[{13.123084456393308, -4.803760450932954}, 
           0.09321795067365989]}, 
         InsetBox["\<\"NE028\"\>", {13.123084456393308, -4.803760450932954},
          BaseStyle->"Graphics"]}, {
         {RGBColor[1, 0, 0], EdgeForm[None], 
          DiskBox[{12.478573927705945, -4.154325689251561}, 
           0.09321795067365989]}, 
         InsetBox["\<\"NE063\"\>", {12.478573927705945, -4.154325689251561},
          BaseStyle->"Graphics"]}, {
         {RGBColor[1, 0, 0], EdgeForm[None], 
          DiskBox[{14.455713510231472, -5.930341764238361}, 
           0.09321795067365989]}, 
         InsetBox["\<\"NE064\"\>", {14.455713510231472, -5.930341764238361},
          BaseStyle->"Graphics"]}, {
         {RGBColor[1, 0, 0], EdgeForm[None], 
          DiskBox[{13.928753985781356, -4.9467879683029174}, 
           0.09321795067365989]}, 
         InsetBox["\<\"NE207\"\>", {13.928753985781356, -4.9467879683029174},
          BaseStyle->"Graphics"]}, {
         {RGBColor[1, 0, 0], EdgeForm[None], 
          DiskBox[{15.231551515538847, -5.832357008530099}, 
           0.09321795067365989]}, 
         InsetBox["\<\"NE185\"\>", {15.231551515538847, -5.832357008530099},
          BaseStyle->"Graphics"]}, {
         {RGBColor[1, 0, 0], EdgeForm[None], 
          DiskBox[{14.828070472613117, -5.730949356840648}, 
           0.09321795067365989]}, 
         InsetBox["\<\"NE031\"\>", {14.828070472613117, -5.730949356840648},
          BaseStyle->"Graphics"]}, {
         {RGBColor[1, 0, 0], EdgeForm[None], 
          DiskBox[{15.568647751620997, -5.157684849136343}, 
           0.09321795067365989]}, 
         InsetBox["\<\"NE076\"\>", {15.568647751620997, -5.157684849136343},
          BaseStyle->"Graphics"]}, {
         {RGBColor[1, 0, 0], EdgeForm[None], 
          DiskBox[{15.764952662544914, -6.0263812470946645}, 
           0.09321795067365989]}, 
         InsetBox["\<\"NE079\"\>", {15.764952662544914, -6.0263812470946645},
          BaseStyle->"Graphics"]}, {
         {RGBColor[1, 0, 0], EdgeForm[None], 
          DiskBox[{13.47033475529286, -6.1568948110274615}, 
           0.09321795067365989]}, 
         InsetBox["\<\"NE046\"\>", {13.47033475529286, -6.1568948110274615},
          BaseStyle->"Graphics"]}, {
         {RGBColor[1, 0, 0], EdgeForm[None], 
          DiskBox[{15.9755483096945, -7.327865003175279}, 
           0.09321795067365989]}, 
         InsetBox["\<\"NE133\"\>", {15.9755483096945, -7.327865003175279},
          BaseStyle->"Graphics"]}, {
         {RGBColor[1, 0, 0], EdgeForm[None], 
          DiskBox[{15.370081369146785, -8.503285467529231}, 
           0.09321795067365989]}, 
         InsetBox["\<\"NE052\"\>", {15.370081369146785, -8.503285467529231},
          BaseStyle->"Graphics"]}, {
         {RGBColor[1, 0, 0], EdgeForm[None], 
          DiskBox[{15.186226662612464, -6.270916735427274}, 
           0.09321795067365989]}, 
         InsetBox["\<\"NE037\"\>", {15.186226662612464, -6.270916735427274},
          BaseStyle->"Graphics"]}, {
         {RGBColor[1, 0, 0], EdgeForm[None], 
          DiskBox[{14.872625381454819, -7.874292785245299}, 
           0.09321795067365989]}, 
         InsetBox["\<\"NE205\"\>", {14.872625381454819, -7.874292785245299},
          BaseStyle->"Graphics"]}, {
         {RGBColor[1, 0, 0], EdgeForm[None], 
          DiskBox[{15.956103200199074, -6.877955889062305}, 
           0.09321795067365989]}, 
         InsetBox["\<\"NE042\"\>", {15.956103200199074, -6.877955889062305},
          BaseStyle->"Graphics"]}, {
         {RGBColor[1, 0, 0], EdgeForm[None], 
          DiskBox[{16.55101861396916, -8.53251206830969}, 
           0.09321795067365989]}, 
         InsetBox["\<\"NE056\"\>", {16.55101861396916, -8.53251206830969},
          BaseStyle->"Graphics"]}, {
         {RGBColor[1, 0, 0], EdgeForm[None], 
          DiskBox[{14.053871667666538, -4.638377299384267}, 
           0.09321795067365989]}, 
         InsetBox["\<\"NE083\"\>", {14.053871667666538, -4.638377299384267},
          BaseStyle->"Graphics"]}, {
         {RGBColor[1, 0, 0], EdgeForm[None], 
          DiskBox[{13.190746366826003, -5.319428859496307}, 
           0.09321795067365989]}, 
         InsetBox["\<\"NE238\"\>", {13.190746366826003, -5.319428859496307},
          BaseStyle->"Graphics"]}, {
         {RGBColor[1, 0, 0], EdgeForm[None], 
          DiskBox[{12.655134231284318, -6.034147778397042}, 
           0.09321795067365989]}, 
         InsetBox["\<\"NE156\"\>", {12.655134231284318, -6.034147778397042},
          BaseStyle->"Graphics"]}, {
         {RGBColor[1, 0, 0], EdgeForm[None], 
          DiskBox[{13.356974275192961, -4.970269306848499}, 
           0.09321795067365989]}, 
         InsetBox["\<\"NE163\"\>", {13.356974275192961, -4.970269306848499},
          BaseStyle->"Graphics"]}, {
         {RGBColor[1, 0, 0], EdgeForm[None], 
          DiskBox[{12.667932446257556, -5.771907167012577}, 
           0.09321795067365989]}, 
         InsetBox["\<\"NE233\"\>", {12.667932446257556, -5.771907167012577},
          BaseStyle->"Graphics"]}, {
         {RGBColor[1, 0, 0], EdgeForm[None], 
          DiskBox[{14.787216188157249, -4.6920446845331885}, 
           0.09321795067365989]}, 
         InsetBox["\<\"NE050\"\>", {14.787216188157249, -4.6920446845331885},
          BaseStyle->"Graphics"]}, {
         {RGBColor[1, 0, 0], EdgeForm[None], 
          DiskBox[{14.931804699624886, -8.851025889660871}, 
           0.09321795067365989]}, 
         InsetBox["\<\"NE199\"\>", {14.931804699624886, -8.851025889660871},
          BaseStyle->"Graphics"]}, {
         {RGBColor[1, 0, 0], EdgeForm[None], 
          DiskBox[{15.461930944192977, -9.9310267472872}, 
           0.09321795067365989]}, 
         InsetBox["\<\"NE179\"\>", {15.461930944192977, -9.9310267472872},
          BaseStyle->"Graphics"]}, {
         {RGBColor[1, 0, 0], EdgeForm[None], 
          DiskBox[{14.121949443540336, -5.164287871713031}, 
           0.09321795067365989]}, 
         InsetBox["\<\"NE055\"\>", {14.121949443540336, -5.164287871713031},
          BaseStyle->"Graphics"]}, {
         {RGBColor[1, 0, 0], EdgeForm[None], 
          DiskBox[{17.352815520862244, -8.698738277444182}, 
           0.09321795067365989]}, 
         InsetBox["\<\"NE097\"\>", {17.352815520862244, -8.698738277444182},
          BaseStyle->"Graphics"]}, {
         {RGBColor[1, 0, 0], EdgeForm[None], 
          DiskBox[{17.229930108805448, -8.979207968964362}, 
           0.09321795067365989]}, 
         InsetBox["\<\"NE077\"\>", {17.229930108805448, -8.979207968964362},
          BaseStyle->"Graphics"]}, {
         {RGBColor[0, 0, 1], EdgeForm[None], 
          DiskBox[{19.032470181804864, -9.622243535317024}, 
           0.09321795067365989]}, 
         InsetBox["\<\"CE018\"\>", {19.032470181804864, -9.622243535317024},
          BaseStyle->"Graphics"]}, {
         {RGBColor[1, 0, 0], EdgeForm[None], 
          DiskBox[{12.829102681563368, -0.7388904740457694}, 
           0.09321795067365989]}, 
         InsetBox["\<\"NE065\"\>", {12.829102681563368, -0.7388904740457694},
          BaseStyle->"Graphics"]}, {
         {RGBColor[1, 0, 0], EdgeForm[None], 
          DiskBox[{13.079472431505978, -1.5192581746635732}, 
           0.09321795067365989]}, 
         InsetBox["\<\"NE066\"\>", {13.079472431505978, -1.5192581746635732},
          BaseStyle->"Graphics"]}, {
         {RGBColor[1, 0, 0], EdgeForm[None], 
          DiskBox[{13.131475772623219, -0.6983790480877232}, 
           0.09321795067365989]}, 
         InsetBox["\<\"NE071\"\>", {13.131475772623219, -0.6983790480877232},
          BaseStyle->"Graphics"]}, {
         {RGBColor[1, 0, 0], EdgeForm[None], 
          DiskBox[{13.178729491267795, -3.7569645714920803}, 
           0.09321795067365989]}, 
         InsetBox["\<\"NE068\"\>", {13.178729491267795, -3.7569645714920803},
          BaseStyle->"Graphics"]}, {
         {RGBColor[1, 0, 0], EdgeForm[None], 
          DiskBox[{13.875676638095511, -9.637503939379526}, 
           0.09321795067365989]}, 
         InsetBox["\<\"NE082\"\>", {13.875676638095511, -9.637503939379526},
          BaseStyle->"Graphics"]}, {
         {RGBColor[1, 0, 0], EdgeForm[None], 
          DiskBox[{13.669070575697951, -10.476033866720524}, 
           0.09321795067365989]}, 
         InsetBox["\<\"NE101\"\>", {13.669070575697951, -10.476033866720524},
          BaseStyle->"Graphics"]}, {
         {RGBColor[1, 0, 0], EdgeForm[None], 
          DiskBox[{17.425982181052508, -14.028945781266685}, 
           0.09321795067365989]}, 
         InsetBox["\<\"NE086\"\>", {17.425982181052508, -14.028945781266685},
          BaseStyle->"Graphics"]}, {
         {RGBColor[1, 0.85, 0.85], EdgeForm[None], 
          DiskBox[{16.425982181052508, -14.028945781266685}, 
           0.09321795067365989]}, 
         InsetBox["\<\"NW123\"\>", {16.425982181052508, -14.028945781266685},
          BaseStyle->"Graphics"]}, {
         {RGBColor[1, 0, 0], EdgeForm[None], 
          DiskBox[{15.801787905558694, -10.567282828230073}, 
           0.09321795067365989]}, 
         InsetBox["\<\"NE099\"\>", {15.801787905558694, -10.567282828230073},
          BaseStyle->"Graphics"]}, {
         {RGBColor[1, 0, 0], EdgeForm[None], 
          DiskBox[{15.755934555839463, -10.845127073400821}, 
           0.09321795067365989]}, 
         InsetBox["\<\"NE109\"\>", {15.755934555839463, -10.845127073400821},
          BaseStyle->"Graphics"]}, {
         {RGBColor[1, 0, 0], EdgeForm[None], 
          DiskBox[{15.642165639628296, -10.634757140177204}, 
           0.09321795067365989]}, 
         InsetBox["\<\"NE169\"\>", {15.642165639628296, -10.634757140177204},
          BaseStyle->"Graphics"]}, {
         {RGBColor[1, 0, 0], EdgeForm[None], 
          DiskBox[{15.956973124805938, -10.631009518609375}, 
           0.09321795067365989]}, 
         InsetBox["\<\"NE174\"\>", {15.956973124805938, -10.631009518609375},
          BaseStyle->"Graphics"]}, {
         {RGBColor[1, 0, 0], EdgeForm[None], 
          DiskBox[{15.90492234763477, -10.784426876495422}, 
           0.09321795067365989]}, 
         InsetBox["\<\"NE176\"\>", {15.90492234763477, -10.784426876495422},
          BaseStyle->"Graphics"]}, {
         {RGBColor[1, 0, 0], EdgeForm[None], 
          DiskBox[{15.598392327883406, -10.794104284283518}, 
           0.09321795067365989]}, 
         InsetBox["\<\"NE177\"\>", {15.598392327883406, -10.794104284283518},
          BaseStyle->"Graphics"]}, {
         {RGBColor[1, 0, 0], EdgeForm[None], 
          DiskBox[{12.86704190428633, -8.037904948474413}, 
           0.09321795067365989]}, 
         InsetBox["\<\"NE113\"\>", {12.86704190428633, -8.037904948474413},
          BaseStyle->"Graphics"]}, {
         {RGBColor[1, 0, 0], EdgeForm[None], 
          DiskBox[{14.252136315669418, -9.699932316396087}, 
           0.09321795067365989]}, 
         InsetBox["\<\"NE193\"\>", {14.252136315669418, -9.699932316396087},
          BaseStyle->"Graphics"]}, {
         {RGBColor[1, 0, 0], EdgeForm[None], 
          DiskBox[{13.827398941387623, -9.17074108760702}, 
           0.09321795067365989]}, 
         InsetBox["\<\"NE228\"\>", {13.827398941387623, -9.17074108760702},
          BaseStyle->"Graphics"]}, {
         {RGBColor[1, 0, 0], EdgeForm[None], 
          DiskBox[{14.318279583673931, -9.242586034979034}, 
           0.09321795067365989]}, 
         InsetBox["\<\"NE142\"\>", {14.318279583673931, -9.242586034979034},
          BaseStyle->"Graphics"]}, {
         {RGBColor[1, 0, 0], EdgeForm[None], 
          DiskBox[{14.585866941440479, -9.163343767575167}, 
           0.09321795067365989]}, 
         InsetBox["\<\"NE112\"\>", {14.585866941440479, -9.163343767575167},
          BaseStyle->"Graphics"]}, {
         {RGBColor[1, 0, 0], EdgeForm[None], 
          DiskBox[{11.33885686117531, -7.383684405825696}, 
           0.09321795067365989]}, 
         InsetBox["\<\"NE105\"\>", {11.33885686117531, -7.383684405825696},
          BaseStyle->"Graphics"]}, {
         {RGBColor[1, 0, 0], EdgeForm[None], 
          DiskBox[{11.326111866799721, -7.640347546804513}, 
           0.09321795067365989]}, 
         InsetBox["\<\"NE239\"\>", {11.326111866799721, -7.640347546804513},
          BaseStyle->"Graphics"]}, {
         {RGBColor[1, 0, 0], EdgeForm[None], 
          DiskBox[{11.978776435672902, -8.17254640745332}, 
           0.09321795067365989]}, 
         InsetBox["\<\"NE115\"\>", {11.978776435672902, -8.17254640745332},
          BaseStyle->"Graphics"]}, {
         {RGBColor[1, 0, 0], EdgeForm[None], 
          DiskBox[{12.35246348968205, -7.959532367947032}, 
           0.09321795067365989]}, 
         InsetBox["\<\"NE118\"\>", {12.35246348968205, -7.959532367947032},
          BaseStyle->"Graphics"]}, {
         {RGBColor[1, 0, 0], EdgeForm[None], 
          DiskBox[{11.751784791200274, -8.50487574776772}, 
           0.09321795067365989]}, 
         InsetBox["\<\"NE114\"\>", {11.751784791200274, -8.50487574776772},
          BaseStyle->"Graphics"]}, {
         {RGBColor[1, 0, 0], EdgeForm[None], 
          DiskBox[{11.35353150539939, -8.70975551669449}, 
           0.09321795067365989]}, 
         InsetBox["\<\"NE125\"\>", {11.35353150539939, -8.70975551669449},
          BaseStyle->"Graphics"]}, {
         {RGBColor[1, 0, 0], EdgeForm[None], 
          DiskBox[{13.197626353978288, -8.057855522831234}, 
           0.09321795067365989]}, 
         InsetBox["\<\"NE203\"\>", {13.197626353978288, -8.057855522831234},
          BaseStyle->"Graphics"]}, {
         {RGBColor[1, 0, 0], EdgeForm[None], 
          DiskBox[{12.808239633355688, -7.687161886298133}, 
           0.09321795067365989]}, 
         InsetBox["\<\"NE204\"\>", {12.808239633355688, -7.687161886298133},
          BaseStyle->"Graphics"]}, {
         {RGBColor[1, 0, 0], EdgeForm[None], 
          DiskBox[{12.725889193756935, -6.492307789610038}, 
           0.09321795067365989]}, 
         InsetBox["\<\"NE130\"\>", {12.725889193756935, -6.492307789610038},
          BaseStyle->"Graphics"]}, {
         {RGBColor[1, 0, 0], EdgeForm[None], 
          DiskBox[{10.966400793647322, -7.336621778043965}, 
           0.09321795067365989]}, 
         InsetBox["\<\"NE201\"\>", {10.966400793647322, -7.336621778043965},
          BaseStyle->"Graphics"]}, {
         {RGBColor[1, 0, 0], EdgeForm[None], 
          DiskBox[{12.936423405925835, -8.264241239192721}, 
           0.09321795067365989]}, 
         InsetBox["\<\"NE210\"\>", {12.936423405925835, -8.264241239192721},
          BaseStyle->"Graphics"]}, {
         {RGBColor[1, 0, 0], EdgeForm[None], 
          DiskBox[{10.228563419521029, -7.265620239381242}, 
           0.09321795067365989]}, 
         InsetBox["\<\"NE127\"\>", {10.228563419521029, -7.265620239381242},
          BaseStyle->"Graphics"]}, {
         {RGBColor[1, 0, 0], EdgeForm[None], 
          DiskBox[{13.334778214843693, -4.598363062598024}, 
           0.09321795067365989]}, 
         InsetBox["\<\"NE184\"\>", {13.334778214843693, -4.598363062598024},
          BaseStyle->"Graphics"]}, {
         {RGBColor[1, 0, 0], EdgeForm[None], 
          DiskBox[{16.20205861500125, -10.360602142718875}, 
           0.09321795067365989]}, 
         InsetBox["\<\"NE229\"\>", {16.20205861500125, -10.360602142718875},
          BaseStyle->"Graphics"]}, {
         {RGBColor[1, 0, 0], EdgeForm[None], 
          DiskBox[{12.819354092326954, -3.812508281956288}, 
           0.09321795067365989]}, 
         InsetBox["\<\"NE183\"\>", {12.819354092326954, -3.812508281956288},
          BaseStyle->"Graphics"]}, {
         {RGBColor[1, 0, 0], EdgeForm[None], 
          DiskBox[{14.24367159992107, -10.567643209751722}, 
           0.09321795067365989]}, 
         InsetBox["\<\"NE224\"\>", {14.24367159992107, -10.567643209751722},
          BaseStyle->"Graphics"]}, {
         {RGBColor[1, 0, 0], EdgeForm[None], 
          DiskBox[{13.400766653167633, -7.170617785411723}, 
           0.09321795067365989]}, 
         InsetBox["\<\"NE217\"\>", {13.400766653167633, -7.170617785411723},
          BaseStyle->"Graphics"]}, {
         {RGBColor[1, 0, 0], EdgeForm[None], 
          DiskBox[{12.362300106386623, -9.309672711734127}, 
           0.09321795067365989]}, 
         InsetBox["\<\"NE236\"\>", {12.362300106386623, -9.309672711734127},
          BaseStyle->"Graphics"]}, {
         {RGBColor[1, 0, 0], EdgeForm[None], 
          DiskBox[{14.07496977628642, -9.167769780898471}, 
           0.09321795067365989]}, 
         InsetBox["\<\"NE213\"\>", {14.07496977628642, -9.167769780898471},
          BaseStyle->"Graphics"]}, {
         {RGBColor[1, 0, 0], EdgeForm[None], 
          DiskBox[{1.669946229719981, -13.116674454522249}, 
           0.09321795067365989]}, 
         InsetBox["\<\"NE220\"\>", {1.669946229719981, -13.116674454522249},
          BaseStyle->"Graphics"]}, {
         {RGBColor[1, 0, 0], EdgeForm[None], 
          DiskBox[{1.6409570637424689, -14.115889139581864}, 
           0.09321795067365989]}, 
         InsetBox["\<\"NE223\"\>", {1.6409570637424689, -14.115889139581864},
          BaseStyle->"Graphics"]}, {
         {RGBColor[1, 0, 0], EdgeForm[None], 
          DiskBox[{0.6983790480877232, -13.78036091473765}, 
           0.09321795067365989]}, 
         InsetBox["\<\"NE221\"\>", {0.6983790480877232, -13.78036091473765},
          BaseStyle->"Graphics"]}, {
         {RGBColor[1, 0, 0], EdgeForm[None], 
          DiskBox[{1.030324994571453, -14.908422682282469}, 
           0.09321795067365989]}, 
         InsetBox["\<\"NE222\"\>", {1.030324994571453, -14.908422682282469},
          BaseStyle->"Graphics"]}, {
         {RGBColor[1, 0, 0], EdgeForm[None], 
          DiskBox[{2.600435727888166, -13.835152647847595}, 
           0.09321795067365989]}, 
         InsetBox["\<\"NE225\"\>", {2.600435727888166, -13.835152647847595},
          BaseStyle->"Graphics"]}, {
         {RGBColor[1, 0, 0], EdgeForm[None], 
          DiskBox[{2.2049939913767407, -14.94121710801112}, 
           0.09321795067365989]}, 
         InsetBox["\<\"NE226\"\>", {2.2049939913767407, -14.94121710801112},
          BaseStyle->"Graphics"]}, {
         {RGBColor[1, 0, 0], EdgeForm[None], 
          DiskBox[{11.974570755956268, -10.061326031214241}, 
           0.09321795067365989]}, 
         InsetBox["\<\"NE237\"\>", {11.974570755956268, -10.061326031214241},
          BaseStyle->"Graphics"]}, {
         {RGBColor[1, 0.85, 0.85], EdgeForm[None], 
          DiskBox[{7.185605630106447, -8.914523019514377}, 
           0.09321795067365989]}, 
         InsetBox["\<\"NW009\"\>", {7.185605630106447, -8.914523019514377},
          BaseStyle->"Graphics"]}, {
         {RGBColor[1, 0.85, 0.85], EdgeForm[None], 
          DiskBox[{7.824360196026927, -8.621701565071806}, 
           0.09321795067365989]}, 
         InsetBox["\<\"NW011\"\>", {7.824360196026927, -8.621701565071806},
          BaseStyle->"Graphics"]}, {
         {RGBColor[1, 0.85, 0.85], EdgeForm[None], 
          DiskBox[{7.846354527286813, -8.790488633506687}, 
           0.09321795067365989]}, 
         InsetBox["\<\"NW012\"\>", {7.846354527286813, -8.790488633506687},
          BaseStyle->"Graphics"]}, {
         {RGBColor[1, 0.85, 0.85], EdgeForm[None], 
          DiskBox[{7.976561921030623, -8.228214372349026}, 
           0.09321795067365989]}, 
         InsetBox["\<\"NW152\"\>", {7.976561921030623, -8.228214372349026},
          BaseStyle->"Graphics"]}, {
         {RGBColor[1, 0.85, 0.85], EdgeForm[None], 
          DiskBox[{7.664306459243564, -8.421754972830161}, 
           0.09321795067365989]}, 
         InsetBox["\<\"NW149\"\>", {7.664306459243564, -8.421754972830161},
          BaseStyle->"Graphics"]}, {
         {RGBColor[1, 0.85, 0.85], EdgeForm[None], 
          DiskBox[{7.2378015335088195, -9.27523876767852}, 
           0.09321795067365989]}, 
         InsetBox["\<\"NW146\"\>", {7.2378015335088195, -9.27523876767852},
          BaseStyle->"Graphics"]}, {
         {RGBColor[1, 0.85, 0.85], EdgeForm[None], 
          DiskBox[{5.999767129213258, -9.777520502868615}, 
           0.09321795067365989]}, 
         InsetBox["\<\"NW010\"\>", {5.999767129213258, -9.777520502868615},
          BaseStyle->"Graphics"]}, {
         {RGBColor[1, 0.85, 0.85], EdgeForm[None], 
          DiskBox[{6.46818311918397, -9.284694371894618}, 
           0.09321795067365989]}, 
         InsetBox["\<\"NW015\"\>", {6.46818311918397, -9.284694371894618},
          BaseStyle->"Graphics"]}, {
         {RGBColor[1, 0.85, 0.85], EdgeForm[None], 
          DiskBox[{6.70257461235472, -9.548125103595096}, 
           0.09321795067365989]}, 
         InsetBox["\<\"NW100\"\>", {6.70257461235472, -9.548125103595096},
          BaseStyle->"Graphics"]}, {
         {RGBColor[1, 0.85, 0.85], EdgeForm[None], 
          DiskBox[{5.152842771520117, -10.399424969868516}, 
           0.09321795067365989]}, 
         InsetBox["\<\"NW068\"\>", {5.152842771520117, -10.399424969868516},
          BaseStyle->"Graphics"]}, {
         {RGBColor[1, 0.85, 0.85], EdgeForm[None], 
          DiskBox[{5.437215508353207, -10.18512074455013}, 
           0.09321795067365989]}, 
         InsetBox["\<\"NW151\"\>", {5.437215508353207, -10.18512074455013},
          BaseStyle->"Graphics"]}, {
         {RGBColor[1, 0.85, 0.85], EdgeForm[None], 
          DiskBox[{6.450903726797669, -8.551403308796672}, 
           0.09321795067365989]}, 
         InsetBox["\<\"NW032\"\>", {6.450903726797669, -8.551403308796672},
          BaseStyle->"Graphics"]}, {
         {RGBColor[1, 0.85, 0.85], EdgeForm[None], 
          DiskBox[{4.562885348039893, -10.829120907145615}, 
           0.09321795067365989]}, 
         InsetBox["\<\"NW076\"\>", {4.562885348039893, -10.829120907145615},
          BaseStyle->"Graphics"]}, {
         {RGBColor[1, 0.85, 0.85], EdgeForm[None], 
          DiskBox[{6.535016169264483, -8.216829439959659}, 
           0.09321795067365989]}, 
         InsetBox["\<\"NW148\"\>", {6.535016169264483, -8.216829439959659},
          BaseStyle->"Graphics"]}, {
         {RGBColor[0.87, 0.94, 1], EdgeForm[None], 
          DiskBox[{7.491050082972512, -7.309443634705884}, 
           0.09321795067365989]}, 
         InsetBox["\<\"CW019\"\>", {7.491050082972512, -7.309443634705884},
          BaseStyle->"Graphics"]}, {
         {RGBColor[1, 0.85, 0.85], EdgeForm[None], 
          DiskBox[{5.729383956629995, -14.771919990393716}, 
           0.09321795067365989]}, 
         InsetBox["\<\"NW116\"\>", {5.729383956629995, -14.771919990393716},
          BaseStyle->"Graphics"]}, {
         {RGBColor[1, 0.85, 0.85], EdgeForm[None], 
          DiskBox[{4.86035154432437, -14.276937136374709}, 
           0.09321795067365989]}, 
         InsetBox["\<\"NW117\"\>", {4.86035154432437, -14.276937136374709},
          BaseStyle->"Graphics"]}, {
         {RGBColor[1, 0.85, 0.85], EdgeForm[None], 
          DiskBox[{3.9976203974958633, -14.78141404867752}, 
           0.09321795067365989]}, 
         InsetBox["\<\"NW118\"\>", {3.9976203974958633, -14.78141404867752},
          BaseStyle->"Graphics"]}, {
         {RGBColor[1, 0.85, 0.85], EdgeForm[None], 
          DiskBox[{4.853057879657197, -13.27647751385585}, 
           0.09321795067365989]}, 
         InsetBox["\<\"NW143\"\>", {4.853057879657197, -13.27647751385585},
          BaseStyle->"Graphics"]}, {
         {RGBColor[1, 0.85, 0.85], EdgeForm[None], 
          DiskBox[{7.922062726955435, -14.316009920711801}, 
           0.09321795067365989]}, 
         InsetBox["\<\"NW125\"\>", {7.922062726955435, -14.316009920711801},
          BaseStyle->"Graphics"]}, {
         {RGBColor[0.87, 0.94, 1], EdgeForm[None], 
          DiskBox[{7.128837376316719, -13.406118301347577}, 
           0.09321795067365989]}, 
         InsetBox["\<\"CW016\"\>", {7.128837376316719, -13.406118301347577},
          BaseStyle->"Graphics"]}, {
         {RGBColor[1, 0.85, 0.85], EdgeForm[None], 
          DiskBox[{8.81273562268034, -14.399728551090757}, 
           0.09321795067365989]}, 
         InsetBox["\<\"NW142\"\>", {8.81273562268034, -14.399728551090757},
          BaseStyle->"Graphics"]}, {
         {RGBColor[1, 0.85, 0.85], EdgeForm[None], 
          DiskBox[{7.126568626237693, -14.651773261185792}, 
           0.09321795067365989]}, 
         InsetBox["\<\"NW160\"\>", {7.126568626237693, -14.651773261185792},
          BaseStyle->"Graphics"]}, {
         {RGBColor[1, 0.85, 0.85], EdgeForm[None], 
          DiskBox[{8.812492286991095, -13.659690509677667}, 
           0.09321795067365989]}, 
         InsetBox["\<\"NW150\"\>", {8.812492286991095, -13.659690509677667},
          BaseStyle->"Graphics"]}, {
         {RGBColor[1, 0.85, 0.85], EdgeForm[None], 
          DiskBox[{7.009393899909343, -6.74157187962165}, 
           0.09321795067365989]}, 
         InsetBox["\<\"NW141\"\>", {7.009393899909343, -6.74157187962165},
          BaseStyle->"Graphics"]}, {
         {RGBColor[1, 0.85, 0.85], EdgeForm[None], 
          DiskBox[{7.92189300153821, -13.743033695689128}, 
           0.09321795067365989]}, 
         InsetBox["\<\"NW157\"\>", {7.92189300153821, -13.743033695689128},
          BaseStyle->"Graphics"]}, {
         {RGBColor[0, 0, 1], EdgeForm[None], 
          DiskBox[{20.32579074401125, -9.932696611012025}, 
           0.09321795067365989]}, 
         InsetBox["\<\"CE006\"\>", {20.32579074401125, -9.932696611012025},
          BaseStyle->"Graphics"]}, {
         {RGBColor[0, 0, 1], EdgeForm[None], 
          DiskBox[{21.193558934736036, -10.381853690070681}, 
           0.09321795067365989]}, 
         InsetBox["\<\"CE012\"\>", {21.193558934736036, -10.381853690070681},
          BaseStyle->"Graphics"]}, {
         {RGBColor[0, 0, 1], EdgeForm[None], 
          DiskBox[{20.059548224691824, -9.79830070795151}, 
           0.09321795067365989]}, 
         InsetBox["\<\"CE048\"\>", {20.059548224691824, -9.79830070795151},
          BaseStyle->"Graphics"]}, {
         {RGBColor[0, 0, 1], EdgeForm[None], 
          DiskBox[{20.67345755630785, -9.715105607796941}, 
           0.09321795067365989]}, 
         InsetBox["\<\"CE069\"\>", {20.67345755630785, -9.715105607796941},
          BaseStyle->"Graphics"]}, {
         {RGBColor[0, 0, 1], EdgeForm[None], 
          DiskBox[{20.6449485534106, -10.037509508544552}, 
           0.09321795067365989]}, 
         InsetBox["\<\"CE072\"\>", {20.6449485534106, -10.037509508544552},
          BaseStyle->"Graphics"]}, {
         {RGBColor[0, 0, 1], EdgeForm[None], 
          DiskBox[{19.77749870084997, -9.86959625181285}, 
           0.09321795067365989]}, 
         InsetBox["\<\"CE050\"\>", {19.77749870084997, -9.86959625181285},
          BaseStyle->"Graphics"]}, {
         {RGBColor[0, 0, 1], EdgeForm[None], 
          DiskBox[{21.127174012361657, -9.8932704985882}, 
           0.09321795067365989]}, 
         InsetBox["\<\"CE066\"\>", {21.127174012361657, -9.8932704985882},
          BaseStyle->"Graphics"]}, {
         {RGBColor[0, 0, 1], EdgeForm[None], 
          DiskBox[{19.823166850660204, -14.028945781266685}, 
           0.09321795067365989]}, 
         InsetBox["\<\"CE007\"\>", {19.823166850660204, -14.028945781266685},
          BaseStyle->"Graphics"]}, {
         {RGBColor[0, 0, 1], EdgeForm[None], 
          DiskBox[{18.823166850660204, -14.028945781266685}, 
           0.09321795067365989]}, 
         InsetBox["\<\"CE008\"\>", {18.823166850660204, -14.028945781266685},
          BaseStyle->"Graphics"]}, {
         {RGBColor[0, 0, 1], EdgeForm[None], 
          DiskBox[{22.220778093700154, -11.719916358346804}, 
           0.09321795067365989]}, 
         InsetBox["\<\"CE009\"\>", {22.220778093700154, -11.719916358346804},
          BaseStyle->"Graphics"]}, {
         {RGBColor[0, 0, 1], EdgeForm[None], 
          DiskBox[{21.54102520954627, -11.298927389429242}, 
           0.09321795067365989]}, 
         InsetBox["\<\"CE010\"\>", {21.54102520954627, -11.298927389429242},
          BaseStyle->"Graphics"]}, {
         {RGBColor[0, 0, 1], EdgeForm[None], 
          DiskBox[{21.231633982525878, -11.21007853713484}, 
           0.09321795067365989]}, 
         InsetBox["\<\"CE033\"\>", {21.231633982525878, -11.21007853713484},
          BaseStyle->"Graphics"]}, {
         {RGBColor[0, 0, 1], EdgeForm[None], 
          DiskBox[{20.610909344957424, -10.673049946044731}, 
           0.09321795067365989]}, 
         InsetBox["\<\"CE041\"\>", {20.610909344957424, -10.673049946044731},
          BaseStyle->"Graphics"]}, {
         {RGBColor[0, 0, 1], EdgeForm[None], 
          DiskBox[{22.004175227088027, -10.509742187303917}, 
           0.09321795067365989]}, 
         InsetBox["\<\"CE042\"\>", {22.004175227088027, -10.509742187303917},
          BaseStyle->"Graphics"]}, {
         {RGBColor[0, 0, 1], EdgeForm[None], 
          DiskBox[{20.940278919425594, -11.350409670710516}, 
           0.09321795067365989]}, 
         InsetBox["\<\"CE067\"\>", {20.940278919425594, -11.350409670710516},
          BaseStyle->"Graphics"]}, {
         {RGBColor[0, 0, 1], EdgeForm[None], 
          DiskBox[{21.322668045603322, -10.92836615966561}, 
           0.09321795067365989]}, 
         InsetBox["\<\"CE071\"\>", {21.322668045603322, -10.92836615966561},
          BaseStyle->"Graphics"]}, {
         {RGBColor[0, 0, 1], EdgeForm[None], 
          DiskBox[{22.2203515202679, -14.028945781266685}, 
           0.09321795067365989]}, 
         InsetBox["\<\"CE057\"\>", {22.2203515202679, -14.028945781266685},
          BaseStyle->"Graphics"]}, {
         {RGBColor[0, 0, 1], EdgeForm[None], 
          DiskBox[{21.2203515202679, -14.028945781266685}, 
           0.09321795067365989]}, 
         InsetBox["\<\"CE061\"\>", {21.2203515202679, -14.028945781266685},
          BaseStyle->"Graphics"]}, {
         {RGBColor[0.87, 0.94, 1], EdgeForm[None], 
          DiskBox[{6.8046362801555755, -6.949295482169314}, 
           0.09321795067365989]}, 
         InsetBox["\<\"CW017\"\>", {6.8046362801555755, -6.949295482169314},
          BaseStyle->"Graphics"]}, {
         {RGBColor[0.87, 0.94, 1], EdgeForm[None], 
          DiskBox[{0.6983790480877232, -8.54297963027842}, 
           0.09321795067365989]}, 
         InsetBox["\<\"CW077\"\>", {0.6983790480877232, -8.54297963027842},
          BaseStyle->"Graphics"]}, {
         {RGBColor[0.87, 0.94, 1], EdgeForm[None], 
          DiskBox[{0.7342369016210739, -8.868711626441852}, 
           0.09321795067365989]}, 
         InsetBox["\<\"CW081\"\>", {0.7342369016210739, -8.868711626441852},
          BaseStyle->"Graphics"]}, {
         {RGBColor[0.87, 0.94, 1], EdgeForm[None], 
          DiskBox[{11.631612935203758, -13.325493597764607}, 
           0.09321795067365989]}, 
         InsetBox["\<\"CW101\"\>", {11.631612935203758, -13.325493597764607},
          BaseStyle->"Graphics"]}, {
         {RGBColor[0.87, 0.94, 1], EdgeForm[None], 
          DiskBox[{10.921157516752205, -14.029302634360691}, 
           0.09321795067365989]}, 
         InsetBox["\<\"CW112\"\>", {10.921157516752205, -14.029302634360691},
          BaseStyle->"Graphics"]}, {
         {RGBColor[0.87, 0.94, 1], EdgeForm[None], 
          DiskBox[{11.625412443347482, -14.73985636795144}, 
           0.09321795067365989]}, 
         InsetBox["\<\"CW104\"\>", {11.625412443347482, -14.73985636795144},
          BaseStyle->"Graphics"]}, {
         {RGBColor[0.87, 0.94, 1], EdgeForm[None], 
          DiskBox[{10.218929652049805, -13.318035194581931}, 
           0.09321795067365989]}, 
         InsetBox["\<\"CW108\"\>", {10.218929652049805, -13.318035194581931},
          BaseStyle->"Graphics"]}, {
         {RGBColor[0.87, 0.94, 1], EdgeForm[None], 
          DiskBox[{10.209920292288038, -14.732268205443395}, 
           0.09321795067365989]}, 
         InsetBox["\<\"CW110\"\>", {10.209920292288038, -14.732268205443395},
          BaseStyle->"Graphics"]}, {
         {RGBColor[1, 1, 0], EdgeForm[None], 
          DiskBox[{13.028797604811457, -14.028945781266685}, 
           0.09321795067365989]}, 
         InsetBox["\<\"BLL007\"\>", {13.028797604811457, -14.028945781266685},
          
          BaseStyle->"Graphics"]}, {
         {RGBColor[1, 1, 0], EdgeForm[None], 
          DiskBox[{14.029103117688807, -14.028945781266685}, 
           0.09321795067365989]}, 
         InsetBox["\<\"BLL009\"\>", {14.029103117688807, -14.028945781266685},
          
          BaseStyle->"Graphics"]}, {
         {RGBColor[1, 1, 0], EdgeForm[None], 
          DiskBox[{15.02879751144481, -14.028945781266685}, 
           0.09321795067365989]}, 
         InsetBox["\<\"BLL012\"\>", {15.02879751144481, -14.028945781266685},
          BaseStyle->"Graphics"]}}}],
     MouseAppearanceTag["NetworkGraphics"]],
    AllowKernelInitialization->False]],
  DefaultBaseStyle->{
   "NetworkGraphics", FrontEnd`GraphicsHighlightColor -> Hue[0.8, 1., 0.6]},
  FormatType->TraditionalForm,
  FrameTicks->None,
  ImageSize->1750]], "Output",
 CellChangeTimes->{3.7276265975110292`*^9, 3.727628291051859*^9, 
  3.727628455278822*^9, 3.727628605355238*^9, 3.727629044666428*^9, 
  3.7276297826302137`*^9, 3.727630229660123*^9, 3.727630283100031*^9, 
  3.7439451530706263`*^9, 3.743960158794242*^9, 3.744025037467066*^9, 
  3.7440282263847113`*^9, 3.744048785399027*^9, 3.744096587597323*^9, 
  3.744104810421733*^9, 3.744182483758457*^9, 3.7441965018417683`*^9, 
  3.744210872744471*^9, 3.744475139150043*^9, 3.744479741660389*^9, 
  3.74448220443158*^9, 3.744513324728593*^9, 3.7445137685196877`*^9, 
  3.744514842783214*^9, 3.7473854717517567`*^9, 3.7473855229932537`*^9, 
  3.747387739089327*^9, 3.747391339445471*^9, 3.7473954840881968`*^9, 
  3.7473963429548693`*^9, 3.7473966750057373`*^9, 3.7473967789783*^9, 
  3.7473968647916613`*^9, 3.74739699117141*^9, 3.747401534243956*^9, 
  3.7474016178186493`*^9, 3.747412897622879*^9},
 CellLabel->"Out[17]=",ExpressionUUID->"686b5019-5953-46bc-9ae2-e4febc4aef46"]
}, Open  ]],

Cell[CellGroupData[{

Cell["Robustness analysis", "Chapter",
 CellChangeTimes->{{3.7439448644433317`*^9, 3.743944877296689*^9}, {
   3.743945074682487*^9, 3.743945078330123*^9}, 3.7439451724231243`*^9, {
   3.7442107235783253`*^9, 
   3.744210741077656*^9}},ExpressionUUID->"9e035251-a977-4c0e-84f6-\
b0e90c09bb0c"],

Cell[CellGroupData[{

Cell["Robustness from DegreeCentrality", "Subchapter",
 CellChangeTimes->{{3.744210760868582*^9, 3.744210784516444*^9}, {
  3.744211111819467*^9, 
  3.744211113355027*^9}},ExpressionUUID->"63318e76-7dbf-4e90-ad5f-\
ff9db88cbe02"],

Cell[CellGroupData[{

Cell[BoxData[{
 RowBox[{
  RowBox[{"PgRnk", "=", 
   RowBox[{"Sort", "[", 
    RowBox[{"DegreeCentrality", "[", "grphCnfttnpBM", "]"}], "]"}]}], 
  ";"}], "\[IndentingNewLine]", 
 RowBox[{
  RowBox[{"PgRnkOrd", "=", 
   RowBox[{"Ordering", "[", 
    RowBox[{"DegreeCentrality", "[", "grphCnfttnpBM", "]"}], "]"}]}], 
  ";"}], "\[IndentingNewLine]", 
 RowBox[{
  RowBox[{"auxgraph", "=", "grphCnfttnpBM"}], ";"}], "\[IndentingNewLine]", 
 RowBox[{
  RowBox[{"auxPgRnk", "=", 
   RowBox[{"{", "}"}]}], ";"}], "\[IndentingNewLine]", 
 RowBox[{
  RowBox[{"Do", "[", 
   RowBox[{
    RowBox[{"{", "\[IndentingNewLine]", 
     RowBox[{
      RowBox[{"AppendTo", "[", 
       RowBox[{"auxPgRnk", ",", 
        RowBox[{"Max", "[", 
         RowBox[{"Table", "[", 
          RowBox[{
           RowBox[{"Length", "[", 
            RowBox[{
             RowBox[{"ConnectedComponents", "[", "auxgraph", "]"}], "[", 
             RowBox[{"[", "ii", "]"}], "]"}], "]"}], ",", 
           RowBox[{"{", 
            RowBox[{"ii", ",", " ", "1", ",", 
             RowBox[{"Length", "[", 
              RowBox[{"ConnectedComponents", "[", "auxgraph", "]"}], "]"}]}], 
            "}"}]}], "]"}], "]"}]}], "]"}], ";", "\[IndentingNewLine]", 
      RowBox[{"auxgraph", "=", 
       RowBox[{"VertexDelete", "[", 
        RowBox[{"auxgraph", ",", 
         RowBox[{"auxvrtxpstns", "[", 
          RowBox[{"[", 
           RowBox[{"PgRnkOrd", "[", 
            RowBox[{"[", "jj", "]"}], "]"}], "]"}], "]"}]}], "]"}]}]}], "}"}],
     ",", 
    RowBox[{"{", 
     RowBox[{"jj", ",", 
      RowBox[{"Length", "[", "auxvrtxpstns", "]"}], ",", "1", ",", 
      RowBox[{"-", "1"}]}], "}"}]}], "]"}], "\[IndentingNewLine]", 
  "\[IndentingNewLine]"}], "\[IndentingNewLine]", 
 RowBox[{
  RowBox[{"MxSmpls", "=", "200"}], ";"}], "\[IndentingNewLine]", 
 RowBox[{
  RowBox[{"avgdauxRndm", "=", 
   RowBox[{"Table", "[", 
    RowBox[{"0", ",", 
     RowBox[{"{", 
      RowBox[{"ii", ",", "1", ",", 
       RowBox[{"Length", "[", "auxvrtxpstns", "]"}]}], "}"}]}], "]"}]}], 
  ";"}], "\[IndentingNewLine]", 
 RowBox[{
  RowBox[{"Do", "[", 
   RowBox[{
    RowBox[{"{", "\[IndentingNewLine]", 
     RowBox[{
      RowBox[{"auxgraph", "=", "grphCnfttnpBM"}], ";", "\[IndentingNewLine]", 
      
      RowBox[{"auxRndm", "=", 
       RowBox[{"{", "}"}]}], ";", 
      RowBox[{"RndmOrd", "=", 
       RowBox[{"{", "}"}]}], ";", " ", "\[IndentingNewLine]", 
      RowBox[{"RndmOrd", "=", 
       RowBox[{"RandomSample", "[", 
        RowBox[{
         RowBox[{"Range", "[", 
          RowBox[{"Length", "[", "auxvrtxpstns", "]"}], "]"}], ",", 
         RowBox[{"Length", "[", "auxvrtxpstns", "]"}]}], "]"}]}], ";", 
      "\[IndentingNewLine]", 
      RowBox[{"avgdauxRndm", "=", 
       RowBox[{"Table", "[", 
        RowBox[{"0", ",", 
         RowBox[{"{", 
          RowBox[{"ii", ",", "1", ",", 
           RowBox[{"Length", "[", "auxvrtxpstns", "]"}]}], "}"}]}], "]"}]}], 
      ";", "\[IndentingNewLine]", 
      RowBox[{"Do", "[", 
       RowBox[{
        RowBox[{"{", 
         RowBox[{
          RowBox[{"AppendTo", "[", 
           RowBox[{"auxRndm", ",", 
            RowBox[{"Max", "[", 
             RowBox[{"Table", "[", 
              RowBox[{
               RowBox[{"Length", "[", 
                RowBox[{
                 RowBox[{"ConnectedComponents", "[", "auxgraph", "]"}], "[", 
                 RowBox[{"[", "ii", "]"}], "]"}], "]"}], ",", 
               RowBox[{"{", 
                RowBox[{"ii", ",", " ", "1", ",", 
                 RowBox[{"Length", "[", 
                  RowBox[{"ConnectedComponents", "[", "auxgraph", "]"}], 
                  "]"}]}], "}"}]}], "]"}], "]"}]}], "]"}], ";", 
          "\[IndentingNewLine]", 
          RowBox[{"auxgraph", "=", 
           RowBox[{"VertexDelete", "[", 
            RowBox[{"auxgraph", ",", 
             RowBox[{"auxvrtxpstns", "[", 
              RowBox[{"[", 
               RowBox[{"RndmOrd", "[", 
                RowBox[{"[", "jj", "]"}], "]"}], "]"}], "]"}]}], "]"}]}]}], 
         "}"}], ",", 
        RowBox[{"{", 
         RowBox[{"jj", ",", "1", ",", 
          RowBox[{"Length", "[", "auxvrtxpstns", "]"}]}], "}"}]}], "]"}], ";",
       "\[IndentingNewLine]", 
      RowBox[{"avgdauxRndm", "=", 
       RowBox[{"avgdauxRndm", "+", "auxRndm"}]}], ";"}], 
     "\[IndentingNewLine]", "}"}], ",", 
    RowBox[{"{", 
     RowBox[{"kk", ",", "1", ",", "MxSmpls"}], "}"}]}], "]"}], 
  "\[IndentingNewLine]"}], "\[IndentingNewLine]", 
 RowBox[{"ListPlot", "[", 
  RowBox[{
   RowBox[{"{", 
    RowBox[{"auxPgRnk", ",", "avgdauxRndm"}], "}"}], ",", 
   RowBox[{"PlotStyle", "\[Rule]", 
    RowBox[{"{", 
     RowBox[{"Blue", ",", "Red"}], "}"}]}]}], 
  "]"}], "\[IndentingNewLine]"}], "Input",
 CellChangeTimes->{{3.743945620492879*^9, 3.743945621908843*^9}, {
   3.743947056537575*^9, 3.7439470626226063`*^9}, {3.743947112949595*^9, 
   3.743947117721283*^9}, {3.743947204045392*^9, 3.743947211330765*^9}, {
   3.7439473256946*^9, 3.74394733013393*^9}, {3.743947425405507*^9, 
   3.743947491809555*^9}, {3.7439475821336308`*^9, 3.743947648872654*^9}, {
   3.743947681046968*^9, 3.7439477023587303`*^9}, {3.743948031551959*^9, 
   3.743948090809815*^9}, 3.743948164027897*^9, {3.743948437953467*^9, 
   3.7439485048529997`*^9}, {3.743948588890437*^9, 3.74394861658488*^9}, {
   3.743948774668891*^9, 3.743948788849675*^9}, {3.7439517039026413`*^9, 
   3.743951903945915*^9}, {3.743951949394771*^9, 3.743951971713064*^9}, {
   3.743952561807592*^9, 3.7439525940232964`*^9}, {3.743952684720314*^9, 
   3.7439526907917433`*^9}, {3.743952833481018*^9, 3.743952852362795*^9}, {
   3.743953952267187*^9, 3.743954003394658*^9}, 3.74395409361902*^9, {
   3.743954144483879*^9, 3.743954145157237*^9}, 3.7439544006442833`*^9, 
   3.7439544513556967`*^9, {3.743956417593088*^9, 3.7439564216997147`*^9}, 
   3.743956521606297*^9, {3.7439565822965*^9, 3.743956592622633*^9}, {
   3.744210793803893*^9, 3.744210798151331*^9}},
 CellLabel->"In[18]:=",ExpressionUUID->"892e1671-8f4e-4653-a1b7-870ea2cbad3d"],

Cell[BoxData[
 GraphicsBox[{{}, {{}, 
    {RGBColor[0, 0, 1], PointSize[0.007333333333333334], AbsoluteThickness[
     1.6], PointBox[CompressedData["
1:eJxd1kmO1EAQBdAQK5YsWLBgUSCEUAsh5hk6mWfobuaxTUHDkivEUXwOVnkU
H4EjMFRmI7+SrNBz6CtScrqch5Y/tnb2RMTPP9ffuvr9Wv9X8ktpN1a1Lpv3
tvqh1X2rWraa9+MD+OCq5mbzAh9u8zaaj7T6pNWj+Bhew8fxCXwSn8Kn8Rl8
Fp/D51c1HzZfaH7QfLH5ZvMlfBlfmd+Pq/gavo7XcWEOjhv0u9u6o69rjXX2
53CLPo7b9HHcoY/jLn0c9+jjuE+/u+3L6M+p71sc/bm2fZ44HtHH8Zg+3t1H
vY/jKX0cz+h3t/c0NuYuOPHue9n/BzbnLjhxxbE1d8GJK47n5HHiiuMFeZy4
4nhJHieuOF6Rx4krjtfkceKK4w15nLjieEseJ67d7bsS7+YuOHHF8Z48Tlzx
7nes53HiiuMjeZy44vhEHieuOLbJ48QVxzD3Ahc84MQjrnjC8Zn5uOABJx5x
xROOJfNxwQNOPOKKJxycsxa44AF7Ths9t3W3c92E4+vcC1zwgBOPuOIJxw7z
ccEDTjziiicc35iPCx5w4hFXPOH4znxc/vs3N/oETg==
      "]]}, 
    {RGBColor[1, 0, 0], PointSize[0.007333333333333334], AbsoluteThickness[
     1.6], PointBox[CompressedData["
1:eJxd1ktOFlEQhuGKI4cOHDhw0BJjjCFGxfsFyguIKKIoKorSgOjQLdRSeh2O
aim9BJfgpb9qc16SP1+eU5w+zeE/l3OHP7aPT5jZzz+fvzn9/Fr5F3HkapjS
D+STU3blU8ry6SnHXj4Dn50yy92UQ3kBPj9llC/ofcoX4UvK8iJ8Wc/bl6+o
f/mq3u+LfE1ZXlL9s3wdvqHnlW8qy7fg2+q/J9+B7+p9y/f0/PJ91XflB+r/
Xl6GV2BXyiHHO7U/1HhyyFb1R60Dtscab0d12baUT9T+UimbbKutQ45Nta/J
L5SwPUUdtnXUZav6M7U/V8K2oaw6zAy217gbeC+NY5utA57nqeo1T/V3bLWO
mveqv1K75sXhkGueE7bX+j39XxwOOGHbRv9yfS/glOt7ZW+UWicOB5xlrTt7
29rLWsdRrnUP205rL2vfCDjheZ3Itc5qHws4y9oHa93O+yIccML2Af3hgBO2
3dYOB5zlBeVHpc4BhwNO2D6hPxxwwrbX2uF5361zC573cdnhgBOez5XqDwec
sO23ns8xnbsBJzyfizq3O9jhHg54gBMeYd4bOtjhHg54wL0k4ZH3lsPWHexw
Dwc8lHVPSniE7ah1BzvcwwEPcMIjbF8xPuxwDwc8lHVvTHiE7bh1BzvcwwEP
cMIjbN8wPuxl3Yt7OOABTniE7XvrDvb//g2VHhhJ
      "]]}, {}}, {}, {}, {}, {}},
  AspectRatio->NCache[GoldenRatio^(-1), 0.6180339887498948],
  Axes->{True, True},
  AxesLabel->{None, None},
  AxesOrigin->{0., 0},
  DisplayFunction->Identity,
  Frame->{{False, False}, {False, False}},
  FrameLabel->{{None, None}, {None, None}},
  FrameTicks->{{Automatic, Automatic}, {Automatic, Automatic}},
  GridLines->{None, None},
  GridLinesStyle->Directive[
    GrayLevel[0.5, 0.4]],
  ImageMargins->0.,
  ImagePadding->All,
  ImageSize->Automatic,
  ImageSizeRaw->Automatic,
  Method->{"CoordinatesToolOptions" -> {"DisplayFunction" -> ({
        (Identity[#]& )[
         Part[#, 1]], 
        (Identity[#]& )[
         Part[#, 2]]}& ), "CopiedValueFunction" -> ({
        (Identity[#]& )[
         Part[#, 1]], 
        (Identity[#]& )[
         Part[#, 2]]}& )}},
  PlotRange->{{0., 186.}, {0, 156.}},
  PlotRangeClipping->True,
  PlotRangePadding->{{
     Scaled[0.02], 
     Scaled[0.02]}, {
     Scaled[0.02], 
     Scaled[0.05]}},
  Ticks->{Automatic, Automatic}]], "Output",
 CellChangeTimes->{3.743954023900175*^9, 3.743954106142981*^9, 
  3.743954177812173*^9, 3.74395644727672*^9, 3.7439565478527403`*^9, 
  3.7439566178089314`*^9, 3.7439601879609547`*^9, 3.7439603603460417`*^9, 
  3.744025067319818*^9, 3.744028222416477*^9, 3.7440282525153217`*^9, 
  3.7440966171070223`*^9, 3.744182510464913*^9, 3.7442108666612864`*^9, 
  3.7442109484689283`*^9, 3.747397019320608*^9, 3.747401652618512*^9, 
  3.747412913151416*^9},
 CellLabel->"Out[26]=",ExpressionUUID->"85a3bdd0-1d59-4f47-a576-84e12e53be9b"]
}, Open  ]]
}, Open  ]],

Cell[CellGroupData[{

Cell["Robustness from EigenvectorCentrality", "Subchapter",
 CellChangeTimes->{
  3.744210760868582*^9, {3.744211117791209*^9, 
   3.7442111189948807`*^9}},ExpressionUUID->"6100a3e2-655b-4bbd-8ee9-\
8d6831609e59"],

Cell[CellGroupData[{

Cell[BoxData[{
 RowBox[{
  RowBox[{"PgRnk", "=", 
   RowBox[{"Sort", "[", 
    RowBox[{"EigenvectorCentrality", "[", "grphCnfttnpBM", "]"}], "]"}]}], 
  ";"}], "\[IndentingNewLine]", 
 RowBox[{
  RowBox[{"PgRnkOrd", "=", 
   RowBox[{"Ordering", "[", 
    RowBox[{"EigenvectorCentrality", "[", "grphCnfttnpBM", "]"}], "]"}]}], 
  ";"}], "\[IndentingNewLine]", 
 RowBox[{
  RowBox[{"auxgraph", "=", "grphCnfttnpBM"}], ";"}], "\[IndentingNewLine]", 
 RowBox[{
  RowBox[{"auxPgRnk", "=", 
   RowBox[{"{", "}"}]}], ";"}], "\[IndentingNewLine]", 
 RowBox[{
  RowBox[{"Do", "[", 
   RowBox[{
    RowBox[{"{", "\[IndentingNewLine]", 
     RowBox[{
      RowBox[{"AppendTo", "[", 
       RowBox[{"auxPgRnk", ",", 
        RowBox[{"Max", "[", 
         RowBox[{"Table", "[", 
          RowBox[{
           RowBox[{"Length", "[", 
            RowBox[{
             RowBox[{"ConnectedComponents", "[", "auxgraph", "]"}], "[", 
             RowBox[{"[", "ii", "]"}], "]"}], "]"}], ",", 
           RowBox[{"{", 
            RowBox[{"ii", ",", " ", "1", ",", 
             RowBox[{"Length", "[", 
              RowBox[{"ConnectedComponents", "[", "auxgraph", "]"}], "]"}]}], 
            "}"}]}], "]"}], "]"}]}], "]"}], ";", "\[IndentingNewLine]", 
      RowBox[{"auxgraph", "=", 
       RowBox[{"VertexDelete", "[", 
        RowBox[{"auxgraph", ",", 
         RowBox[{"auxvrtxpstns", "[", 
          RowBox[{"[", 
           RowBox[{"PgRnkOrd", "[", 
            RowBox[{"[", "jj", "]"}], "]"}], "]"}], "]"}]}], "]"}]}]}], "}"}],
     ",", 
    RowBox[{"{", 
     RowBox[{"jj", ",", 
      RowBox[{"Length", "[", "auxvrtxpstns", "]"}], ",", "1", ",", 
      RowBox[{"-", "1"}]}], "}"}]}], "]"}], "\[IndentingNewLine]", 
  "\[IndentingNewLine]"}], "\[IndentingNewLine]", 
 RowBox[{
  RowBox[{"MxSmpls", "=", "200"}], ";"}], "\[IndentingNewLine]", 
 RowBox[{
  RowBox[{"avgdauxRndm", "=", 
   RowBox[{"Table", "[", 
    RowBox[{"0", ",", 
     RowBox[{"{", 
      RowBox[{"ii", ",", "1", ",", 
       RowBox[{"Length", "[", "auxvrtxpstns", "]"}]}], "}"}]}], "]"}]}], 
  ";"}], "\[IndentingNewLine]", 
 RowBox[{
  RowBox[{"Do", "[", 
   RowBox[{
    RowBox[{"{", "\[IndentingNewLine]", 
     RowBox[{
      RowBox[{"auxgraph", "=", "grphCnfttnpBM"}], ";", "\[IndentingNewLine]", 
      
      RowBox[{"auxRndm", "=", 
       RowBox[{"{", "}"}]}], ";", 
      RowBox[{"RndmOrd", "=", 
       RowBox[{"{", "}"}]}], ";", " ", "\[IndentingNewLine]", 
      RowBox[{"RndmOrd", "=", 
       RowBox[{"RandomSample", "[", 
        RowBox[{
         RowBox[{"Range", "[", 
          RowBox[{"Length", "[", "auxvrtxpstns", "]"}], "]"}], ",", 
         RowBox[{"Length", "[", "auxvrtxpstns", "]"}]}], "]"}]}], ";", 
      "\[IndentingNewLine]", 
      RowBox[{"avgdauxRndm", "=", 
       RowBox[{"Table", "[", 
        RowBox[{"0", ",", 
         RowBox[{"{", 
          RowBox[{"ii", ",", "1", ",", 
           RowBox[{"Length", "[", "auxvrtxpstns", "]"}]}], "}"}]}], "]"}]}], 
      ";", "\[IndentingNewLine]", 
      RowBox[{"Do", "[", 
       RowBox[{
        RowBox[{"{", 
         RowBox[{
          RowBox[{"AppendTo", "[", 
           RowBox[{"auxRndm", ",", 
            RowBox[{"Max", "[", 
             RowBox[{"Table", "[", 
              RowBox[{
               RowBox[{"Length", "[", 
                RowBox[{
                 RowBox[{"ConnectedComponents", "[", "auxgraph", "]"}], "[", 
                 RowBox[{"[", "ii", "]"}], "]"}], "]"}], ",", 
               RowBox[{"{", 
                RowBox[{"ii", ",", " ", "1", ",", 
                 RowBox[{"Length", "[", 
                  RowBox[{"ConnectedComponents", "[", "auxgraph", "]"}], 
                  "]"}]}], "}"}]}], "]"}], "]"}]}], "]"}], ";", 
          "\[IndentingNewLine]", 
          RowBox[{"auxgraph", "=", 
           RowBox[{"VertexDelete", "[", 
            RowBox[{"auxgraph", ",", 
             RowBox[{"auxvrtxpstns", "[", 
              RowBox[{"[", 
               RowBox[{"RndmOrd", "[", 
                RowBox[{"[", "jj", "]"}], "]"}], "]"}], "]"}]}], "]"}]}]}], 
         "}"}], ",", 
        RowBox[{"{", 
         RowBox[{"jj", ",", "1", ",", 
          RowBox[{"Length", "[", "auxvrtxpstns", "]"}]}], "}"}]}], "]"}], ";",
       "\[IndentingNewLine]", 
      RowBox[{"avgdauxRndm", "=", 
       RowBox[{"avgdauxRndm", "+", "auxRndm"}]}], ";"}], 
     "\[IndentingNewLine]", "}"}], ",", 
    RowBox[{"{", 
     RowBox[{"kk", ",", "1", ",", "MxSmpls"}], "}"}]}], "]"}], 
  "\[IndentingNewLine]"}], "\[IndentingNewLine]", 
 RowBox[{"ListPlot", "[", 
  RowBox[{
   RowBox[{"{", 
    RowBox[{"auxPgRnk", ",", "avgdauxRndm"}], "}"}], ",", 
   RowBox[{"PlotStyle", "\[Rule]", 
    RowBox[{"{", 
     RowBox[{"Blue", ",", "Red"}], "}"}]}]}], 
  "]"}], "\[IndentingNewLine]"}], "Input",
 CellChangeTimes->{{3.743945620492879*^9, 3.743945621908843*^9}, {
   3.743947056537575*^9, 3.7439470626226063`*^9}, {3.743947112949595*^9, 
   3.743947117721283*^9}, {3.743947204045392*^9, 3.743947211330765*^9}, {
   3.7439473256946*^9, 3.74394733013393*^9}, {3.743947425405507*^9, 
   3.743947491809555*^9}, {3.7439475821336308`*^9, 3.743947648872654*^9}, {
   3.743947681046968*^9, 3.7439477023587303`*^9}, {3.743948031551959*^9, 
   3.743948090809815*^9}, 3.743948164027897*^9, {3.743948437953467*^9, 
   3.7439485048529997`*^9}, {3.743948588890437*^9, 3.74394861658488*^9}, {
   3.743948774668891*^9, 3.743948788849675*^9}, {3.7439517039026413`*^9, 
   3.743951903945915*^9}, {3.743951949394771*^9, 3.743951971713064*^9}, {
   3.743952561807592*^9, 3.7439525940232964`*^9}, {3.743952684720314*^9, 
   3.7439526907917433`*^9}, {3.743952833481018*^9, 3.743952852362795*^9}, {
   3.743953952267187*^9, 3.743954003394658*^9}, 3.74395409361902*^9, {
   3.743954144483879*^9, 3.743954145157237*^9}, 3.7439544006442833`*^9, 
   3.7439544513556967`*^9, {3.743956417593088*^9, 3.7439564216997147`*^9}, 
   3.743956521606297*^9, {3.7439565822965*^9, 3.743956592622633*^9}},
 CellLabel->"In[27]:=",ExpressionUUID->"84c18272-f861-4d53-b559-00c84fac8abb"],

Cell[BoxData[
 GraphicsBox[{{}, {{}, 
    {RGBColor[0, 0, 1], PointSize[0.007333333333333334], AbsoluteThickness[
     1.6], PointBox[CompressedData["
1:eJxd1stOFGEQxfETVy5duGDhojWGEGOMiiKKSnkXEFSUmyK0ILr0FepR+jlc
1aP0I/gIIFM15vtPMjn5fSeVL32Z6b569Hvz5IKkP2fffzn5/F0+Dz+2XJik
H6Qvwpfgy/AMfAXu4GvwdXgWnpukfUvfgG/Ct9L76duTjN30HfguPA/fg+9n
fshcgB/Ai3k8G+mH8CN4CX6cuZ75BH4KL8PW2svvMp+1dljP0cN6gR7WS/Sw
XqFP+1quv85czXVYb3J9JRPWW/SwVtAjp/vWOqw19PD0uKqHp9elelgb6GG9
Rw/XfVg22OGA9RHz5TqP6bpOUX1d183MvO8MdjhgfcI87HDA+ox52OGAtYV5
2Mv5Ow9Y262tnP9TDgesndYGOxywdlsb7HDA2sM87HDA+oJ52OGA9RXzsMMB
a7+1wQ4HLD5XYIcD1kFrgx0OWIeYhx0OWH3rDja4hx0e4IBHWN8z8zndwQb3
sMMDHPAI6wj7wwb3sMMDHPAI67h1Bxvcww4PcJTzPWuE9aN1Bxvcl+s9EB7g
gEdYJ6072OAedniAAx5h/cT+sJXzvbiHHR7ggEdYv1p3sP33KSmZHUA=
      "]]}, 
    {RGBColor[1, 0, 0], PointSize[0.007333333333333334], AbsoluteThickness[
     1.6], PointBox[CompressedData["
1:eJx11klu1FAQxvESK5YsWLBgYRBCCCEU5pkUCfOUAcIYiEkILLlCHcXnYFVH
8RE4AoO/Mnp/6JZapd+rfs9u269cx3a/be4fMLPvv76/4/T5sfwnxJ5rYIrD
rnxwil4+NMWufFixfGSK4yf56BSj3Mm9fBw+McW+fFLHL5/S8cunp5g78hn4
rNYvL2m98jn4vGL5gtb7KF/UeuVLml++rFi+ovkf5KvwNfi61i/f0Prlm8pv
y7eUL9/Wem/kZeXLriiHHK81fqd1yF75ldYhW+VXW4ccrzR+V/PlgO2ezn9L
edjuIw/bA+Rlr/zD1iHnS+UfaVyO8gvlH7cO2Sv/RLHysm9q/GnrgO2ZvK68
bLI91/iaomxr/4///G69tcOB4ybPYwPnudH+j4Czfi9b/W9cl3LUdZCz8rrO
hvvgC+5LOWHDfXXeZ3h+Luq53mrtcMAJWz3nK5pf+6D2XVn7MuF5n9W+hgNO
2BbVhZoPs47YW0XVGYejrDqVZdUxe9fa4YATtveKqpMOB5ywbbd2OOCEDXXa
F9Xtmg/P7wXVfYfn94remwnP7yXZ4YATtr51BzvcwwEPcMIjbNUHqE/oYId7
eO4j1HcMcMJzH6K+Ze5T2MfI7HN6OOABTniEba91BzvcwwEPcMJjWX2cfW7d
wQ73ZfWFAQ9wwiNs+6072OEeDniAs6y+doTtS+sOdriHAx7ghEfYvuL4sP/1
T8m4KGY=
      "]]}, {}}, {}, {}, {}, {}},
  AspectRatio->NCache[GoldenRatio^(-1), 0.6180339887498948],
  Axes->{True, True},
  AxesLabel->{None, None},
  AxesOrigin->{0., 0},
  DisplayFunction->Identity,
  Frame->{{False, False}, {False, False}},
  FrameLabel->{{None, None}, {None, None}},
  FrameTicks->{{Automatic, Automatic}, {Automatic, Automatic}},
  GridLines->{None, None},
  GridLinesStyle->Directive[
    GrayLevel[0.5, 0.4]],
  ImagePadding->All,
  Method->{"CoordinatesToolOptions" -> {"DisplayFunction" -> ({
        (Identity[#]& )[
         Part[#, 1]], 
        (Identity[#]& )[
         Part[#, 2]]}& ), "CopiedValueFunction" -> ({
        (Identity[#]& )[
         Part[#, 1]], 
        (Identity[#]& )[
         Part[#, 2]]}& )}},
  PlotRange->{{0., 186.}, {0, 156.}},
  PlotRangeClipping->True,
  PlotRangePadding->{{
     Scaled[0.02], 
     Scaled[0.02]}, {
     Scaled[0.02], 
     Scaled[0.05]}},
  Ticks->{Automatic, Automatic}]], "Output",
 CellChangeTimes->{3.743954023900175*^9, 3.743954106142981*^9, 
  3.743954177812173*^9, 3.74395644727672*^9, 3.7439565478527403`*^9, 
  3.7439566178089314`*^9, 3.7439601879609547`*^9, 3.7439603603460417`*^9, 
  3.744025067319818*^9, 3.744028222416477*^9, 3.7440282525153217`*^9, 
  3.7440966171070223`*^9, 3.744182510464913*^9, 3.744210899996606*^9, 
  3.747397048722308*^9, 3.747401664591769*^9, 3.747412928811872*^9},
 CellLabel->"Out[35]=",ExpressionUUID->"8164362c-044a-4e09-987b-f355d7be7a57"]
}, Open  ]]
}, Open  ]]
}, Open  ]],

Cell[CellGroupData[{

Cell["CDF calculation", "Chapter",
 CellChangeTimes->{{3.744211061911294*^9, 
  3.744211070336735*^9}},ExpressionUUID->"3a52160d-f822-476c-bd8e-\
3661b8bca343"],

Cell[CellGroupData[{

Cell["CDF DegreeCentrality", "Subchapter",
 CellChangeTimes->{{3.744189436498055*^9, 3.744189466122254*^9}, {
  3.744191468431848*^9, 
  3.744191484900642*^9}},ExpressionUUID->"b13a7133-68e1-4b96-bb67-\
5d3fed22975b"],

Cell[CellGroupData[{

Cell[BoxData[{
 RowBox[{
  RowBox[{"data", "=", 
   RowBox[{"DegreeCentrality", "[", "grphCnfttnpBM", "]"}]}], ";"}], "\n", 
 RowBox[{
  RowBox[{"pd", "=", 
   RowBox[{"PDF", "[", 
    RowBox[{"HistogramDistribution", "[", 
     RowBox[{"data", ",", 
      RowBox[{"IntegerPart", "[", 
       RowBox[{
        RowBox[{"Length", "[", "auxvrtxpstns", "]"}], "/", "2"}], "]"}]}], 
     "]"}], "]"}]}], ";"}], "\n", 
 RowBox[{
  RowBox[{"datatofit", "=", 
   RowBox[{"Table", "[", 
    RowBox[{
     RowBox[{"{", 
      RowBox[{
       RowBox[{
        RowBox[{"Sort", "[", "data", "]"}], "[", 
        RowBox[{"[", "ii", "]"}], "]"}], ",", 
       RowBox[{"1", "-", 
        RowBox[{"CDF", "[", 
         RowBox[{
          RowBox[{"HistogramDistribution", "[", 
           RowBox[{"data", ",", 
            RowBox[{"IntegerPart", "[", 
             RowBox[{
              RowBox[{"Length", "[", "auxvrtxpstns", "]"}], "/", "2"}], 
             "]"}]}], "]"}], ",", 
          RowBox[{
           RowBox[{"Sort", "[", "data", "]"}], "[", 
           RowBox[{"[", "ii", "]"}], "]"}]}], "]"}]}]}], "}"}], ",", 
     RowBox[{"{", 
      RowBox[{"ii", ",", "1", ",", 
       RowBox[{"Length", "[", "auxvrtxpstns", "]"}]}], "}"}]}], "]"}]}], 
  ";"}], "\[IndentingNewLine]", 
 RowBox[{
  RowBox[{"AppendTo", "[", 
   RowBox[{"datatofit", ",", 
    RowBox[{"{", 
     RowBox[{"0.000001", ",", "1"}], "}"}]}], "]"}], 
  ";"}], "\[IndentingNewLine]", 
 RowBox[{"plot1", "=", 
  RowBox[{"ListPlot", "[", "datatofit", "]"}]}], "\n", 
 RowBox[{"ListLogLogPlot", "[", 
  RowBox[{
   RowBox[{"Table", "[", 
    RowBox[{
     RowBox[{"{", 
      RowBox[{
       RowBox[{
        RowBox[{"Sort", "[", "data", "]"}], "[", 
        RowBox[{"[", "ii", "]"}], "]"}], ",", 
       RowBox[{"1", "-", 
        RowBox[{"CDF", "[", 
         RowBox[{
          RowBox[{"HistogramDistribution", "[", 
           RowBox[{"data", ",", 
            RowBox[{"IntegerPart", "[", 
             RowBox[{
              RowBox[{"Length", "[", "auxvrtxpstns", "]"}], "/", "2"}], 
             "]"}]}], "]"}], ",", 
          RowBox[{
           RowBox[{"Sort", "[", "data", "]"}], "[", 
           RowBox[{"[", "ii", "]"}], "]"}]}], "]"}]}]}], "}"}], ",", 
     RowBox[{"{", 
      RowBox[{"ii", ",", "1", ",", 
       RowBox[{"Length", "[", "auxvrtxpstns", "]"}]}], "}"}]}], "]"}], ",", 
   RowBox[{"PlotRange", "\[Rule]", "All"}]}], "]"}], "\n"}], "Input",
 CellChangeTimes->{{3.7439577770327597`*^9, 3.7439577783928223`*^9}, {
   3.743957814785865*^9, 3.743957835445528*^9}, {3.744104790834034*^9, 
   3.744104792513262*^9}, {3.744191399644361*^9, 3.7441914235787973`*^9}, {
   3.744194879454666*^9, 3.744194880280986*^9}, {3.744195004336028*^9, 
   3.744195016040635*^9}, {3.744476574709531*^9, 3.744476576969852*^9}, {
   3.74447975265794*^9, 3.744479755070681*^9}, {3.7444823069444733`*^9, 
   3.744482369479498*^9}, 3.744513744862507*^9, {3.744513777739807*^9, 
   3.744513827011753*^9}, {3.7445138869496193`*^9, 3.7445139216943493`*^9}, {
   3.7445148526783*^9, 3.744514854038354*^9}, {3.7474016514031067`*^9, 
   3.747401658721985*^9}},
 CellLabel->"In[36]:=",ExpressionUUID->"fe9eb1f6-d96d-4ffc-8075-5139de42c49b"],

Cell[BoxData[
 GraphicsBox[{{}, {{}, 
    {RGBColor[0.368417, 0.506779, 0.709798], PointSize[0.009166666666666668], 
     AbsoluteThickness[1.6], PointBox[CompressedData["
1:eJxTTMoPSmViYGDYDcQgGgI+2JfdTJ0eW/bSfpQ/yh/lj/KHFp/BQWfDASZu
nQej/BHJ53AwOCaR3GN4bZQ/JPgCDivm1/16ufz8IOWLOAiY3yk4zHt8hPAl
HDRmZSzqVNs1TPkyDgvA8bseyldweDCn+Jzl8zVQvpKDAlj9KihfxeHBRHe5
yicLqcTXcHAQ9jW56DIZytdxaJDO2/GwrRvK13NoEHDiUGxpgPLNHRjEIhIa
WdPse99uXfD92AY7iPgHewD6x0WI
      "]]}, {}}, {}, {}, {}, {}},
  AspectRatio->NCache[GoldenRatio^(-1), 0.6180339887498948],
  Axes->{True, True},
  AxesLabel->{None, None},
  AxesOrigin->{0, 0},
  DisplayFunction->Identity,
  Frame->{{False, False}, {False, False}},
  FrameLabel->{{None, None}, {None, None}},
  FrameTicks->{{Automatic, Automatic}, {Automatic, Automatic}},
  GridLines->{None, None},
  GridLinesStyle->Directive[
    GrayLevel[0.5, 0.4]],
  ImagePadding->All,
  Method->{"CoordinatesToolOptions" -> {"DisplayFunction" -> ({
        (Identity[#]& )[
         Part[#, 1]], 
        (Identity[#]& )[
         Part[#, 2]]}& ), "CopiedValueFunction" -> ({
        (Identity[#]& )[
         Part[#, 1]], 
        (Identity[#]& )[
         Part[#, 2]]}& )}},
  PlotRange->{{0, 11.}, {0, 1.}},
  PlotRangeClipping->True,
  PlotRangePadding->{{
     Scaled[0.02], 
     Scaled[0.02]}, {
     Scaled[0.02], 
     Scaled[0.05]}},
  Ticks->{Automatic, Automatic}]], "Output",
 CellChangeTimes->{
  3.7444823759932957`*^9, {3.744513772578518*^9, 3.744513788160244*^9}, 
   3.744513830230781*^9, 3.744513891630021*^9, 3.744513927921928*^9, 
   3.7445148581286173`*^9, 3.747397053152748*^9, 3.747401667339591*^9, 
   3.747412930081244*^9},
 CellLabel->"Out[40]=",ExpressionUUID->"f899bd5c-72d4-4fce-9131-869fa4ae07d1"],

Cell[BoxData[
 GraphicsBox[{{}, {{}, 
    {RGBColor[0.368417, 0.506779, 0.709798], PointSize[0.009166666666666668], 
     AbsoluteThickness[1.6], PointBox[CompressedData["
1:eJxTTMoPSmViYGDYBcQgGgZSs57WzXU4u3+UP8of5Y/yhwr/veWvf056z+yX
fIiKXHrt6Sh/hPG5mddWvZr80b5px6fk/x8/jPIHOR8Sf9/s733UFuiO+jbo
+Ma9b787Hvhp/91P0y0u9/ew5zMpaP3iXv3HXq9job2cA9OB4cYPjzJaV6T0
3/6l6GT2dBe2A8Wrre03LWJw0JD+WrDtH9sBSPpkdFgjlvB/3Wn2A2KhW3dv
zGZy6LA1vvXgChfF/Np5l/eIPWR2WDvHe93qE/wHlu++LnZKhtVhAeN2lkc2
ggfkPXwtxVaxOmipsD/57i584MPmi39rRTkd3qRsavq0RvwAAJTFRYo=
      
      "]]}, {}}, {}, {}, {}, {}},
  AspectRatio->NCache[GoldenRatio^(-1), 0.6180339887498948],
  Axes->{True, True},
  AxesLabel->{None, None},
  AxesOrigin->{-0.11533556197916472`, -6.331903814667637},
  DisplayFunction->Identity,
  Frame->{{False, False}, {False, False}},
  FrameLabel->{{None, None}, {None, None}},
  FrameTicks->{{
     Charting`ScaledTicks[{Log, Exp}], 
     Charting`ScaledFrameTicks[{Log, Exp}]}, {
     Charting`ScaledTicks[{Log, Exp}], 
     Charting`ScaledFrameTicks[{Log, Exp}]}},
  GridLines->{None, None},
  GridLinesStyle->Directive[
    GrayLevel[0.5, 0.4]],
  ImagePadding->All,
  Method->{"CoordinatesToolOptions" -> {"DisplayFunction" -> ({
        (Exp[#]& )[
         Part[#, 1]], 
        (Exp[#]& )[
         Part[#, 2]]}& ), "CopiedValueFunction" -> ({
        (Exp[#]& )[
         Part[#, 1]], 
        (Exp[#]& )[
         Part[#, 2]]}& )}},
  PlotRange->{{-0.06532279616519063, 
   3.1354942159291497`}, {-6.235024935068928, -0.22853439994908623`}},
  PlotRangeClipping->True,
  PlotRangePadding->{{
     Scaled[0.02], 
     Scaled[0.02]}, {
     Scaled[0.02], 
     Scaled[0.05]}},
  Ticks->FrontEndValueCache[{
     Charting`ScaledTicks[{Log, Exp}], 
     Charting`ScaledTicks[{Log, Exp}]}, {{{0., 
       FormBox["1", TraditionalForm], {0.01, 0.}, {
        AbsoluteThickness[0.1]}}, {0.6931471805599453, 
       FormBox["2", TraditionalForm], {0.01, 0.}, {
        AbsoluteThickness[0.1]}}, {1.6094379124341003`, 
       FormBox["5", TraditionalForm], {0.01, 0.}, {
        AbsoluteThickness[0.1]}}, {2.302585092994046, 
       FormBox["10", TraditionalForm], {0.01, 0.}, {
        AbsoluteThickness[0.1]}}, {2.995732273553991, 
       FormBox["20", TraditionalForm], {0.01, 0.}, {
        AbsoluteThickness[0.1]}}, {-0.6931471805599453, 
       FormBox[
        TemplateBox[{0., 0.}, "Spacer2"], TraditionalForm], {0.005, 0.}, {
        AbsoluteThickness[0.1]}}, {-0.5108256237659907, 
       FormBox[
        TemplateBox[{0., 0.}, "Spacer2"], TraditionalForm], {0.005, 0.}, {
        AbsoluteThickness[0.1]}}, {-0.35667494393873245`, 
       FormBox[
        TemplateBox[{0., 0.}, "Spacer2"], TraditionalForm], {0.005, 0.}, {
        AbsoluteThickness[0.1]}}, {-0.2231435513142097, 
       FormBox[
        TemplateBox[{0., 0.}, "Spacer2"], TraditionalForm], {0.005, 0.}, {
        AbsoluteThickness[0.1]}}, {-0.10536051565782628`, 
       FormBox[
        TemplateBox[{0., 0.}, "Spacer2"], TraditionalForm], {0.005, 0.}, {
        AbsoluteThickness[0.1]}}, {0.4054651081081644, 
       FormBox[
        TemplateBox[{0., 0.}, "Spacer2"], TraditionalForm], {0.005, 0.}, {
        AbsoluteThickness[0.1]}}, {1.0986122886681098`, 
       FormBox[
        TemplateBox[{0., 0.}, "Spacer2"], TraditionalForm], {0.005, 0.}, {
        AbsoluteThickness[0.1]}}, {1.3862943611198906`, 
       FormBox[
        TemplateBox[{0., 0.}, "Spacer2"], TraditionalForm], {0.005, 0.}, {
        AbsoluteThickness[0.1]}}, {1.791759469228055, 
       FormBox[
        TemplateBox[{0., 0.}, "Spacer2"], TraditionalForm], {0.005, 0.}, {
        AbsoluteThickness[0.1]}}, {1.9459101490553132`, 
       FormBox[
        TemplateBox[{0., 0.}, "Spacer2"], TraditionalForm], {0.005, 0.}, {
        AbsoluteThickness[0.1]}}, {2.0794415416798357`, 
       FormBox[
        TemplateBox[{0., 0.}, "Spacer2"], TraditionalForm], {0.005, 0.}, {
        AbsoluteThickness[0.1]}}, {2.1972245773362196`, 
       FormBox[
        TemplateBox[{0., 0.}, "Spacer2"], TraditionalForm], {0.005, 0.}, {
        AbsoluteThickness[0.1]}}, {2.70805020110221, 
       FormBox[
        TemplateBox[{0., 0.}, "Spacer2"], TraditionalForm], {0.005, 0.}, {
        AbsoluteThickness[0.1]}}, {3.4011973816621555`, 
       FormBox[
        TemplateBox[{0., 0.}, "Spacer2"], TraditionalForm], {0.005, 0.}, {
        AbsoluteThickness[0.1]}}, {3.6888794541139363`, 
       FormBox[
        TemplateBox[{0., 0.}, "Spacer2"], TraditionalForm], {0.005, 0.}, {
        AbsoluteThickness[0.1]}}, {3.912023005428146, 
       FormBox[
        TemplateBox[{0., 0.}, "Spacer2"], TraditionalForm], {0.005, 0.}, {
        AbsoluteThickness[0.1]}}, {4.0943445622221, 
       FormBox[
        TemplateBox[{0., 0.}, "Spacer2"], TraditionalForm], {0.005, 0.}, {
        AbsoluteThickness[0.1]}}, {4.248495242049359, 
       FormBox[
        TemplateBox[{0., 0.}, "Spacer2"], TraditionalForm], {0.005, 0.}, {
        AbsoluteThickness[0.1]}}, {4.382026634673881, 
       FormBox[
        TemplateBox[{0., 0.}, "Spacer2"], TraditionalForm], {0.005, 0.}, {
        AbsoluteThickness[0.1]}}, {4.499809670330265, 
       FormBox[
        TemplateBox[{0., 0.}, "Spacer2"], TraditionalForm], {0.005, 0.}, {
        AbsoluteThickness[0.1]}}, {4.605170185988092, 
       FormBox[
        TemplateBox[{0., 0.}, "Spacer2"], TraditionalForm], {0.005, 0.}, {
        AbsoluteThickness[0.1]}}}, {{-5.298317366548036, 
       FormBox[
        TagBox[
         InterpretationBox["\"0.005\"", 0.005, AutoDelete -> True], 
         NumberForm[#, {
           DirectedInfinity[1], 3}]& ], TraditionalForm], {0.01, 0.}, {
        AbsoluteThickness[0.1]}}, {-4.605170185988091, 
       FormBox[
        TagBox[
         InterpretationBox["\"0.010\"", 0.01, AutoDelete -> True], 
         NumberForm[#, {
           DirectedInfinity[1], 3}]& ], TraditionalForm], {0.01, 0.}, {
        AbsoluteThickness[0.1]}}, {-2.995732273553991, 
       FormBox[
        TagBox[
         InterpretationBox["\"0.050\"", 0.05, AutoDelete -> True], 
         NumberForm[#, {
           DirectedInfinity[1], 3}]& ], TraditionalForm], {0.01, 0.}, {
        AbsoluteThickness[0.1]}}, {-2.3025850929940455`, 
       FormBox[
        TagBox[
         InterpretationBox["\"0.100\"", 0.1, AutoDelete -> True], 
         NumberForm[#, {
           DirectedInfinity[1], 3}]& ], TraditionalForm], {0.01, 0.}, {
        AbsoluteThickness[0.1]}}, {-0.6931471805599453, 
       FormBox[
        TagBox[
         InterpretationBox["\"0.500\"", 0.5, AutoDelete -> True], 
         NumberForm[#, {
           DirectedInfinity[1], 3}]& ], TraditionalForm], {0.01, 0.}, {
        AbsoluteThickness[0.1]}}, {0., 
       FormBox["1", TraditionalForm], {0.01, 0.}, {
        AbsoluteThickness[0.1]}}, {-6.907755278982137, 
       FormBox[
        TemplateBox[{0., 0.}, "Spacer2"], TraditionalForm], {0.005, 0.}, {
        AbsoluteThickness[0.1]}}, {-6.214608098422191, 
       FormBox[
        TemplateBox[{0., 0.}, "Spacer2"], TraditionalForm], {0.005, 0.}, {
        AbsoluteThickness[0.1]}}, {-5.809142990314028, 
       FormBox[
        TemplateBox[{0., 0.}, "Spacer2"], TraditionalForm], {0.005, 0.}, {
        AbsoluteThickness[0.1]}}, {-5.521460917862246, 
       FormBox[
        TemplateBox[{0., 0.}, "Spacer2"], TraditionalForm], {0.005, 0.}, {
        AbsoluteThickness[0.1]}}, {-5.115995809754082, 
       FormBox[
        TemplateBox[{0., 0.}, "Spacer2"], TraditionalForm], {0.005, 0.}, {
        AbsoluteThickness[0.1]}}, {-4.961845129926823, 
       FormBox[
        TemplateBox[{0., 0.}, "Spacer2"], TraditionalForm], {0.005, 0.}, {
        AbsoluteThickness[0.1]}}, {-4.8283137373023015`, 
       FormBox[
        TemplateBox[{0., 0.}, "Spacer2"], TraditionalForm], {0.005, 0.}, {
        AbsoluteThickness[0.1]}}, {-4.710530701645918, 
       FormBox[
        TemplateBox[{0., 0.}, "Spacer2"], TraditionalForm], {0.005, 0.}, {
        AbsoluteThickness[0.1]}}, {-3.912023005428146, 
       FormBox[
        TemplateBox[{0., 0.}, "Spacer2"], TraditionalForm], {0.005, 0.}, {
        AbsoluteThickness[0.1]}}, {-3.506557897319982, 
       FormBox[
        TemplateBox[{0., 0.}, "Spacer2"], TraditionalForm], {0.005, 0.}, {
        AbsoluteThickness[0.1]}}, {-3.2188758248682006`, 
       FormBox[
        TemplateBox[{0., 0.}, "Spacer2"], TraditionalForm], {0.005, 0.}, {
        AbsoluteThickness[0.1]}}, {-2.8134107167600364`, 
       FormBox[
        TemplateBox[{0., 0.}, "Spacer2"], TraditionalForm], {0.005, 0.}, {
        AbsoluteThickness[0.1]}}, {-2.659260036932778, 
       FormBox[
        TemplateBox[{0., 0.}, "Spacer2"], TraditionalForm], {0.005, 0.}, {
        AbsoluteThickness[0.1]}}, {-2.5257286443082556`, 
       FormBox[
        TemplateBox[{0., 0.}, "Spacer2"], TraditionalForm], {0.005, 0.}, {
        AbsoluteThickness[0.1]}}, {-2.4079456086518722`, 
       FormBox[
        TemplateBox[{0., 0.}, "Spacer2"], TraditionalForm], {0.005, 0.}, {
        AbsoluteThickness[0.1]}}, {-1.6094379124341003`, 
       FormBox[
        TemplateBox[{0., 0.}, "Spacer2"], TraditionalForm], {0.005, 0.}, {
        AbsoluteThickness[0.1]}}, {-1.2039728043259361`, 
       FormBox[
        TemplateBox[{0., 0.}, "Spacer2"], TraditionalForm], {0.005, 0.}, {
        AbsoluteThickness[0.1]}}, {-0.916290731874155, 
       FormBox[
        TemplateBox[{0., 0.}, "Spacer2"], TraditionalForm], {0.005, 0.}, {
        AbsoluteThickness[0.1]}}, {-0.5108256237659907, 
       FormBox[
        TemplateBox[{0., 0.}, "Spacer2"], TraditionalForm], {0.005, 0.}, {
        AbsoluteThickness[0.1]}}, {-0.35667494393873245`, 
       FormBox[
        TemplateBox[{0., 0.}, "Spacer2"], TraditionalForm], {0.005, 0.}, {
        AbsoluteThickness[0.1]}}, {-0.2231435513142097, 
       FormBox[
        TemplateBox[{0., 0.}, "Spacer2"], TraditionalForm], {0.005, 0.}, {
        AbsoluteThickness[0.1]}}, {-0.10536051565782628`, 
       FormBox[
        TemplateBox[{0., 0.}, "Spacer2"], TraditionalForm], {0.005, 0.}, {
        AbsoluteThickness[0.1]}}, {0.6931471805599453, 
       FormBox[
        TemplateBox[{0., 0.}, "Spacer2"], TraditionalForm], {0.005, 0.}, {
        AbsoluteThickness[0.1]}}, {1.0986122886681098`, 
       FormBox[
        TemplateBox[{0., 0.}, "Spacer2"], TraditionalForm], {0.005, 0.}, {
        AbsoluteThickness[0.1]}}, {1.3862943611198906`, 
       FormBox[
        TemplateBox[{0., 0.}, "Spacer2"], TraditionalForm], {0.005, 0.}, {
        AbsoluteThickness[0.1]}}, {1.6094379124341003`, 
       FormBox[
        TemplateBox[{0., 0.}, "Spacer2"], TraditionalForm], {0.005, 0.}, {
        AbsoluteThickness[0.1]}}, {1.791759469228055, 
       FormBox[
        TemplateBox[{0., 0.}, "Spacer2"], TraditionalForm], {0.005, 0.}, {
        AbsoluteThickness[0.1]}}, {1.9459101490553132`, 
       FormBox[
        TemplateBox[{0., 0.}, "Spacer2"], TraditionalForm], {0.005, 0.}, {
        AbsoluteThickness[0.1]}}, {2.0794415416798357`, 
       FormBox[
        TemplateBox[{0., 0.}, "Spacer2"], TraditionalForm], {0.005, 0.}, {
        AbsoluteThickness[0.1]}}, {2.1972245773362196`, 
       FormBox[
        TemplateBox[{0., 0.}, "Spacer2"], TraditionalForm], {0.005, 0.}, {
        AbsoluteThickness[0.1]}}, {2.302585092994046, 
       FormBox[
        TemplateBox[{0., 0.}, "Spacer2"], TraditionalForm], {0.005, 0.}, {
        AbsoluteThickness[0.1]}}}}]]], "Output",
 CellChangeTimes->{
  3.7444823759932957`*^9, {3.744513772578518*^9, 3.744513788160244*^9}, 
   3.744513830230781*^9, 3.744513891630021*^9, 3.744513927921928*^9, 
   3.7445148581286173`*^9, 3.747397053152748*^9, 3.747401667339591*^9, 
   3.747412930656002*^9},
 CellLabel->"Out[41]=",ExpressionUUID->"50b5ff75-62aa-45a0-9e0a-7649f09e4d80"]
}, Open  ]],

Cell[CellGroupData[{

Cell["stretched exponential", "Section",
 CellChangeTimes->{{3.74419125676858*^9, 3.74419127616008*^9}, 
   3.744191350565138*^9},ExpressionUUID->"83350d94-9b80-4db3-b940-\
1096ea2427a9"],

Cell[CellGroupData[{

Cell[BoxData[{
 RowBox[{
  RowBox[{"fttngprmtrs", "=", 
   RowBox[{"NonlinearModelFit", "[", 
    RowBox[{"datatofit", ",", 
     RowBox[{"{", " ", 
      RowBox[{
       RowBox[{
        SuperscriptBox["x", 
         RowBox[{"\[Beta]", "-", "1"}]], 
        RowBox[{"Exp", "[", 
         RowBox[{
          RowBox[{"-", "\[Lambda]"}], " ", 
          SuperscriptBox["x", "\[Beta]"]}], "]"}]}], ",", 
       RowBox[{
        RowBox[{
         RowBox[{"Re", "[", "\[Beta]", "]"}], ">", "0"}], "&&", 
        RowBox[{
         RowBox[{"Re", "[", "\[Lambda]", "]"}], ">", "0"}]}]}], "}"}], ",", 
     RowBox[{"{", 
      RowBox[{"\[Beta]", ",", "\[Lambda]"}], "}"}], ",", " ", "x"}], "]"}]}], 
  ";"}], "\[IndentingNewLine]", 
 RowBox[{
  RowBox[{"fttngprmtrs", "[", 
   RowBox[{
    RowBox[{"{", 
     RowBox[{
     "\"\<BestFit\>\"", ",", "\"\<ParameterConfidenceIntervals\>\"", ",", 
      "\"\<BIC\>\"", ",", "\"\<ParameterTable\>\""}], "}"}], ",", 
    RowBox[{"ConfidenceLevel", "\[Rule]", " ", "0.99"}]}], "]"}], 
  "\[IndentingNewLine]"}], "\[IndentingNewLine]", 
 RowBox[{
  RowBox[{"plot2", "=", 
   RowBox[{"Plot", "[", 
    RowBox[{
     RowBox[{"fttngprmtrs", "[", "\"\<BestFit\>\"", "]"}], ",", 
     RowBox[{"{", 
      RowBox[{"x", ",", "0", ",", "24"}], "}"}], ",", 
     RowBox[{"PlotStyle", "\[Rule]", "Red"}], ",", 
     RowBox[{"PlotRange", "\[Rule]", "All"}]}], "]"}]}], 
  ";"}], "\[IndentingNewLine]", 
 RowBox[{"Show", "[", 
  RowBox[{"plot1", ",", "plot2"}], "]"}]}], "Input",
 CellChangeTimes->{{3.744095751397813*^9, 3.744095753911467*^9}, {
   3.7440958594853067`*^9, 3.744095888884637*^9}, {3.744095923211479*^9, 
   3.7440960135547333`*^9}, {3.744096052781548*^9, 3.744096062359128*^9}, {
   3.7440961707861757`*^9, 3.744096212718751*^9}, {3.744096254636569*^9, 
   3.744096283087891*^9}, {3.744096635133079*^9, 3.744096660754819*^9}, {
   3.744097096495634*^9, 3.74409709692764*^9}, {3.7441824620126*^9, 
   3.74418246927875*^9}, {3.744182505868922*^9, 3.744182519545164*^9}, {
   3.744182594997553*^9, 3.744182708134039*^9}, 3.744182743797956*^9, {
   3.7441846149378138`*^9, 3.744184632674355*^9}, 3.7441870748294907`*^9, {
   3.744187327288436*^9, 3.7441873556927967`*^9}, {3.744188615282619*^9, 
   3.744188631478011*^9}, {3.744188930594653*^9, 3.744188953538471*^9}, {
   3.7441950451642113`*^9, 3.7441950570467663`*^9}, {3.744196654697501*^9, 
   3.744196657693356*^9}, {3.7444760992461243`*^9, 3.7444761074104347`*^9}, {
   3.7444762027519617`*^9, 3.744476202844922*^9}, {3.744476277639279*^9, 
   3.744476279307514*^9}, {3.7444763391747103`*^9, 3.744476342677438*^9}, {
   3.744476509396984*^9, 3.744476520492544*^9}, {3.744479143185199*^9, 
   3.744479352673833*^9}, {3.744479469118175*^9, 3.744479513387555*^9}, {
   3.744479717388022*^9, 3.744479718056185*^9}, {3.744481935761343*^9, 
   3.74448196158123*^9}, {3.7444819925310993`*^9, 3.744482015854537*^9}, {
   3.744482057150473*^9, 3.74448207746519*^9}, {3.744482432318055*^9, 
   3.7444824695402603`*^9}, {3.7445138611238327`*^9, 3.744513862670745*^9}, {
   3.744513900390854*^9, 3.744513901470806*^9}},
 CellLabel->"In[42]:=",ExpressionUUID->"be867824-f6e8-4d61-9c9e-dfcecd7a3c80"],

Cell[BoxData[
 RowBox[{"{", 
  RowBox[{
   RowBox[{
    SuperscriptBox["\[ExponentialE]", 
     RowBox[{
      RowBox[{"-", "0.3157051314273763`"}], " ", 
      SuperscriptBox["x", "1.0008669242802726`"]}]], " ", 
    SuperscriptBox["x", "0.0008669242802725741`"]}], ",", 
   RowBox[{"{", 
    RowBox[{
     RowBox[{"{", 
      RowBox[{"0.9914028158999876`", ",", "1.0103310326605577`"}], "}"}], ",", 
     RowBox[{"{", 
      RowBox[{"0.3052849168471198`", ",", "0.32612534600763277`"}], "}"}]}], 
    "}"}], ",", 
   RowBox[{"-", "576.2586722933271`"}], ",", 
   StyleBox[
    TagBox[GridBox[{
       {"\<\"\"\>", "\<\"Estimate\"\>", "\<\"Standard Error\"\>", "\<\"t\
\[Hyphen]Statistic\"\>", "\<\"P\[Hyphen]Value\"\>"},
       {"\[Beta]", "1.0008669242802726`", "0.0036363140396765232`", 
        "275.2421582293555`", "1.0875003109799932`*^-243"},
       {"\[Lambda]", "0.3157051314273763`", "0.004003670610277554`", 
        "78.85392235239102`", "2.4965793793653115`*^-144"}
      },
      AutoDelete->False,
      GridBoxAlignment->{"Columns" -> {{Left}}, "Rows" -> {{Automatic}}},
      GridBoxDividers->{
       "ColumnsIndexed" -> {2 -> GrayLevel[0.7]}, 
        "RowsIndexed" -> {2 -> GrayLevel[0.7]}},
      GridBoxItemSize->{"Columns" -> {{Automatic}}, "Rows" -> {{Automatic}}},
      GridBoxSpacings->{
       "ColumnsIndexed" -> {2 -> 1}, "RowsIndexed" -> {2 -> 0.75}}],
     "Grid"], "DialogStyle",
    StripOnInput->False]}], "}"}]], "Output",
 CellChangeTimes->{3.747397061648041*^9, 3.747401673216404*^9, 
  3.747412931416276*^9},
 CellLabel->"Out[43]=",ExpressionUUID->"580f3668-5582-4e1c-b9a0-5c5b4ceb2018"],

Cell[BoxData[
 GraphicsBox[{{{}, {{}, 
     {RGBColor[0.368417, 0.506779, 0.709798], PointSize[0.009166666666666668],
       AbsoluteThickness[1.6], PointBox[CompressedData["
1:eJxTTMoPSmViYGDYDcQgGgI+2JfdTJ0eW/bSfpQ/yh/lj/KHFp/BQWfDASZu
nQej/BHJ53AwOCaR3GN4bZQ/JPgCDivm1/16ufz8IOWLOAiY3yk4zHt8hPAl
HDRmZSzqVNs1TPkyDgvA8bseyldweDCn+Jzl8zVQvpKDAlj9KihfxeHBRHe5
yicLqcTXcHAQ9jW56DIZytdxaJDO2/GwrRvK13NoEHDiUGxpgPLNHRjEIhIa
WdPse99uXfD92AY7iPgHewD6x0WI
       "]]}, {}}, {}, {}, {}, {}}, {{{}, {}, 
     TagBox[
      {RGBColor[1, 0, 0], AbsoluteThickness[1.6], Opacity[1.], 
       LineBox[CompressedData["
1:eJwVjmk41AkcgJU0pVRU2nF1YFy54089/H5juo9V6yxtjnGFkFXOIqLIyLFt
rhwJ1VCMiMIaaRrkCLmPDB2OZiokhG0/vM/77X3e7Q5efzgtFxISsvrF//5x
xPPOca9M477s+I0XkwUQ6aik3Ey5DFp2T3It6wXQyB9xY1BiIWrEbsihQgDM
zb2Z3Wn/gEwax+JcvgC+FNNiPCjpsLbQkfcwVQBSKh3PlzrvglFHSnJwtACM
/KO169JyIfvroTaxAAGESU7KnKY8gu6UMrUaCwG0sszqEqYLochcnvyTJgDH
HvWrM50scGXXZqno/PpR4c1Wp5VCzpf+bq91Amh4dfi9GaUKxJR20ic4fHjk
J3H89IpqMKIkTWwo4YPfjZCC2Olq4KbMxxhm82FV8UnXyc4aSC8hipND+KC6
fN1ARRoHzGosFu8a8MEr82KdKaUJWKrJOlL5n4EdE/P8GGUA+HNyvYs3x0Fk
pQ9p1E0AwxZqGon+H+FQiH1EieUMSMk3GLK1R+BpgFN/zptFOHjFuOKmxxB0
n3LX9PETRsech3P8wn4QP8BwZiMJH7iq5x6J74YN7U4swmYNlpL3bhysfAvy
2zweRDisR5F9b/a2R7eCQf+5BmqCOIqtnjX3n2kG9lzo0fbUjdjVeC1EUr8B
XP/lcqvCNmMRf2kw4OwrSKbnSW2224IF0wUtXbq1oG499H3RiYws8wM2WgQb
BiZNm/CQNNZU+Nl8zKuEb4NkLUkLWXyy0t3U3bAc4piBLlZWWzFNKvcg82oJ
UNavOuafug1fc64P9zBYUOodyozN2I51h1sMZpMeQ7tiIulEwg5UEerKeavN
BIXwNuU/k+WxVGEwXUQ2DwyPD+7KSFVA6QUH8XfF2dDvHWHMiFFEHt2S3TWb
CSzDk2Iv4yloTVWy9hxOA0nLV933I5Sw+sh8i0FXEgBPKL7GVxnNM44HSHve
gmRJVzGKvwpOT8lWkakJEJZ+9pqemyouLz4b3+95E+40JXFivdVQtEKnrqo8
Gi55Jn6R9dmJJOfx3Wb1kTBur/zbSQd1VCrg8d7cC4cbC2MrBpw1cI1vmLJv
WSg8mzggWHdKE7UjM4voL4OhQ9GAt1tBC/ftM/58u80fXFXomok5Whh+z/9d
q9IFYFvaBFHltFF/3H2mzMAHdK3HHmzK0saoELXvZkue4BG+v9NIWgeL3K2N
jXPd4LrzqrlliTrI6V0WzJxzhkpZ+6WxTbp4u2v5B714OpQvRgqrxuqiBINu
49RpB03FtDGG+C7UtTVX+Jl5Gl5uc+bEJOzCnpHeQ7Uu1nD1qUXWkKgeqjOd
XM6TLOD0jr4zNgw9nOJSvjSPnID5Uk1pNZI+muWZKbJe/Q7BwqOvb13WR0eR
WZE9jMMgqWBoryhE4Jq/bgwfS98Pfp6WU6IBBK70LVFhBdBARt+RSwki8JzK
bH2xBw2qF86nmVwicKrPaEuVLQ1EGYy9gVcIjOspSJ7YR4N0Zu3fo1EEarQY
5BRK0IDzSUePm0JgiJhwX3OBCWyir78YUUHgVtrjEtoYFcpVZQ9nVRH4Q/Di
tekAFc58U5WrrCawUGZrP72VCvev7OdM1RJ40Ma5PfsZFfZkXpJ0bCRw1HRn
VNgNKjj0j5eaDBDIky67WKpBBVLObPSZdwRaNRYwQZ4K+R4k20AegdO8C5Et
W6jwfX4HifWBQBMymbx6GRWipU5ZbRcQSKvPV3jbhqDJc1Ez+kpg0ku5uRQu
QvuDC0vWkwQGdXw76lqJIGcYnxc3Q6D8e64lOQ/hhVBGUP7sr75op/BCKoIr
N9+UO0+gRIKt1Kc4hLVxz+RHFgjM6PC+1ROBUGTFnVlaIvBZqIx3eyDCf6jG
jvA=
        "]]},
      Annotation[#, "Charting`Private`Tag$10353#1"]& ]}, {}, {}}},
  AspectRatio->NCache[GoldenRatio^(-1), 0.6180339887498948],
  Axes->{True, True},
  AxesLabel->{None, None},
  AxesOrigin->{0, 0},
  DisplayFunction->Identity,
  Frame->{{False, False}, {False, False}},
  FrameLabel->{{None, None}, {None, None}},
  FrameTicks->{{Automatic, Automatic}, {Automatic, Automatic}},
  GridLines->{None, None},
  GridLinesStyle->Directive[
    GrayLevel[0.5, 0.4]],
  ImagePadding->All,
  Method->{"CoordinatesToolOptions" -> {"DisplayFunction" -> ({
        (Identity[#]& )[
         Part[#, 1]], 
        (Identity[#]& )[
         Part[#, 2]]}& ), "CopiedValueFunction" -> ({
        (Identity[#]& )[
         Part[#, 1]], 
        (Identity[#]& )[
         Part[#, 2]]}& )}},
  PlotRange->{{0, 11.}, {0, 1.}},
  PlotRangeClipping->True,
  PlotRangePadding->{{
     Scaled[0.02], 
     Scaled[0.02]}, {
     Scaled[0.02], 
     Scaled[0.05]}},
  Ticks->{Automatic, Automatic}]], "Output",
 CellChangeTimes->{3.747397061648041*^9, 3.747401673216404*^9, 
  3.747412931572804*^9},
 CellLabel->"Out[45]=",ExpressionUUID->"a4b511ee-3b61-469b-a4a6-344054d40555"]
}, Open  ]]
}, Open  ]],

Cell[CellGroupData[{

Cell["Exponential", "Section",
 CellChangeTimes->{{3.74419125676858*^9, 3.74419127616008*^9}, 
   3.744191350565138*^9, 
   3.7441914895752363`*^9},ExpressionUUID->"b5946135-9fde-45db-89dc-\
566c5f93ded4"],

Cell[CellGroupData[{

Cell[BoxData[{
 RowBox[{
  RowBox[{"fttngprmtrs", "=", 
   RowBox[{"NonlinearModelFit", "[", 
    RowBox[{"datatofit", ",", 
     RowBox[{"{", 
      RowBox[{
       RowBox[{"Exp", "[", 
        RowBox[{
         RowBox[{"-", "\[Lambda]"}], " ", "x"}], "]"}], ",", 
       RowBox[{
        RowBox[{"Re", "[", "\[Lambda]", "]"}], ">", "0"}]}], "}"}], ",", 
     RowBox[{"{", "\[Lambda]", "}"}], ",", " ", "x"}], "]"}]}], 
  ";"}], "\[IndentingNewLine]", 
 RowBox[{
  RowBox[{"fttngprmtrs", "[", 
   RowBox[{
    RowBox[{"{", 
     RowBox[{
     "\"\<BestFit\>\"", ",", "\"\<ParameterConfidenceIntervals\>\"", ",", 
      "\"\<BIC\>\"", ",", "\"\<ParameterTable\>\""}], "}"}], ",", 
    RowBox[{"ConfidenceLevel", "\[Rule]", " ", "0.99"}]}], "]"}], 
  "\[IndentingNewLine]"}], "\[IndentingNewLine]", 
 RowBox[{
  RowBox[{"plot2", "=", 
   RowBox[{"Plot", "[", 
    RowBox[{
     RowBox[{"fttngprmtrs", "[", "\"\<BestFit\>\"", "]"}], ",", 
     RowBox[{"{", 
      RowBox[{"x", ",", "0", ",", "24"}], "}"}], ",", 
     RowBox[{"PlotStyle", "\[Rule]", "Red"}], ",", 
     RowBox[{"PlotRange", "\[Rule]", "All"}]}], "]"}]}], 
  ";"}], "\[IndentingNewLine]", 
 RowBox[{"Show", "[", 
  RowBox[{"plot1", ",", "plot2"}], "]"}]}], "Input",
 CellChangeTimes->{
  3.7441950761556187`*^9, {3.744196679680787*^9, 3.744196682132346*^9}, {
   3.7444770539618893`*^9, 3.7444770541359673`*^9}, {3.744479383328534*^9, 
   3.744479455632607*^9}, {3.7444797040950603`*^9, 3.7444797048272963`*^9}, {
   3.744482545677998*^9, 3.7444825787899237`*^9}, {3.744513947425816*^9, 
   3.744513956876582*^9}},
 CellLabel->"In[46]:=",ExpressionUUID->"5ebdabae-02d4-4435-96a4-167cbcb8c37c"],

Cell[BoxData[
 RowBox[{"{", 
  RowBox[{
   SuperscriptBox["\[ExponentialE]", 
    RowBox[{
     RowBox[{"-", "0.3157041420372208`"}], " ", "x"}]], ",", 
   RowBox[{"{", 
    RowBox[{"{", 
     RowBox[{"0.3053067825400716`", ",", "0.32610150153437`"}], "}"}], "}"}], 
   ",", 
   RowBox[{"-", "581.4408518529355`"}], ",", 
   StyleBox[
    TagBox[GridBox[{
       {"\<\"\"\>", "\<\"Estimate\"\>", "\<\"Standard Error\"\>", "\<\"t\
\[Hyphen]Statistic\"\>", "\<\"P\[Hyphen]Value\"\>"},
       {"\[Lambda]", "0.3157041420372208`", "0.003995112816541929`", 
        "79.0225849768334`", "4.681815787081381`*^-145"}
      },
      AutoDelete->False,
      GridBoxAlignment->{"Columns" -> {{Left}}, "Rows" -> {{Automatic}}},
      GridBoxDividers->{
       "ColumnsIndexed" -> {2 -> GrayLevel[0.7]}, 
        "RowsIndexed" -> {2 -> GrayLevel[0.7]}},
      GridBoxItemSize->{"Columns" -> {{Automatic}}, "Rows" -> {{Automatic}}},
      GridBoxSpacings->{
       "ColumnsIndexed" -> {2 -> 1}, "RowsIndexed" -> {2 -> 0.75}}],
     "Grid"], "DialogStyle",
    StripOnInput->False]}], "}"}]], "Output",
 CellChangeTimes->{
  3.74419449840658*^9, 3.7441950787282352`*^9, 3.744196684034384*^9, 
   3.744477056524756*^9, {3.744479424100366*^9, 3.744479448160495*^9}, 
   3.744479705930434*^9, 3.744480520136703*^9, 3.74448258625631*^9, {
   3.7445139501434507`*^9, 3.744513957765674*^9}, 3.747397080042431*^9, 
   3.747401679001998*^9, 3.747412931755722*^9},
 CellLabel->"Out[47]=",ExpressionUUID->"b9fc9b29-5117-4367-ab15-57113e087664"],

Cell[BoxData[
 GraphicsBox[{{{}, {{}, 
     {RGBColor[0.368417, 0.506779, 0.709798], PointSize[0.009166666666666668],
       AbsoluteThickness[1.6], PointBox[CompressedData["
1:eJxTTMoPSmViYGDYDcQgGgI+2JfdTJ0eW/bSfpQ/yh/lj/KHFp/BQWfDASZu
nQej/BHJ53AwOCaR3GN4bZQ/JPgCDivm1/16ufz8IOWLOAiY3yk4zHt8hPAl
HDRmZSzqVNs1TPkyDgvA8bseyldweDCn+Jzl8zVQvpKDAlj9KihfxeHBRHe5
yicLqcTXcHAQ9jW56DIZytdxaJDO2/GwrRvK13NoEHDiUGxpgPLNHRjEIhIa
WdPse99uXfD92AY7iPgHewD6x0WI
       "]]}, {}}, {}, {}, {}, {}}, {{{}, {}, 
     TagBox[
      {RGBColor[1, 0, 0], AbsoluteThickness[1.6], Opacity[1.], 
       LineBox[CompressedData["
1:eJwVynk41AkYwHGaapTK2jRFCMNgUhjHL1q975hWRR5SjpRj3IZypHJEjqbD
GhlTj5s8PTYt8hillSWDmA5ELLacj7aQxlJUs8y2f3yfzz9fbb8Il8BVcnJy
jt/73y8Op4ucI27tG2qQVspkErgcoG/QTUsCrSrnOekHCXR+nOTwaJmQbUlJ
Jv0lgblaVkY4rRiCflLnmN+XQCplQf0k7R647NhcpR4qgecd9m+P0prgM7WA
Kt//ESJunXvqROuCAcMVuw/3Z0GUkdHgSBuBfjv9qBnBDKxZG02e4kigtfGo
oCz2HRy6yOY+cFsCbh4ndchkEh7GBQ6X9axAvnlqgyBsHIY8w4yjz5NQJCJF
5lYPg/IBXpAIyajQsT+2J2sIfugLFBInFJH+dqDIq6kfqFrhd7l+Ssirr80x
zeiFPcOnnjOzldGBYjwmkHaD6Fvy4b6Czeh+7wUjYO9zCHksFjelbkEjh8DF
4ogOyPO/o7bFdytez49Lv2HdBrs8xhdXAlXRs6Za6dg+EYwsOHXhoe0Y8vjl
LL+uEeZHVU0orhp4JMbU0+hgPWRVxAe7u+/AqE1xmTaCB0BTUnCMLdBCxfab
rcqFQqiLTK7ILNHG3c8S0OV+NfTpCchHsnWQ1twzv+hQAbpprwy88qhYuOr4
myqLO2DlPGpeUqCLTT0Ja1ee3YbhSO4+XoYeLo1El1xQKgWh1fGNT/g0DPu5
WP+iYhFQ3DqGyrn6SHrsTRxbzgWYkOO3xBhgRKlacEDWTcijhGykxRpid+3a
0CjfbEgtDr1iwaHjjkf9Cy7l16GoK7c9M3InJnioSV/PpkPiacGcRrQR5sz1
Flz9ehlm2AbbjvvtQtT79ltrdxr8sjy9eiRoNzqpsufVR5Ph0YcDkk2exnhp
sVvVVTER/tTbM2Gta4I1/LLg0R/jIMTQ31hQZoK3Uak73vcsiNxOJDA1TbFS
sTKpMSwazDym76qUmuKpIcMy8IyA8DS7AZvtDBQfPBzTssSBq0EK3+QFDLSx
yHn9khUMjRps2bSKGXoNXqMb9PpD/cplEj3TDHOednqeUWZDVy1rmqdsjrKl
BrMqshc80Qpqz8g2R+umX2erWzzg0kPX0vH1Fmg/YJnJ9XCFkzpvvE/wLLB5
uDvfw8gFpHXG23eSLXG/8YbZ13ZOcIE09eJmkiUqRAPn1Io9UHSt2HpyBE5f
H3uxLH8Azp92+7Q+jkCZvmM5vZcF6pYBYloCgdaMwnXLbSxoXo4qtE0k0Off
97sGH7JgPY+3Pz6FQBGfUV5exILiirYbU9cIVPXxEtWEsqD9PcNCnE9gRopv
ig+JBSr+Sue4f3z/hcmD8ja2UE/XsC9tInByvDdv3MQWvOfpmo3NBK6TrAt7
qmsL5Sl27Z/aCHT3q9ev2WALe28lUgI6CexceBcz9oYJfsMzdbYjBIYpBzfX
JzGBXPY13XuMwDXZ11ZvO8OEynCyT/wEgY27Y1YnBTNhUapDFv5NoICsQmU7
MyFdzdNdW0LgEQuvw2k6TDCeCN5p8w+BuVeujGpuZULf3bMyjwUCSZK6NS2K
TNC04t/JWiJQWERa0vyM0CpXklD5lcAO/rbfB6cQQsSVTmIpgUZz2l/yRhA2
ZD2iTi4T+G6cKvR7hVDjLl6SyQhkjOmNM8QI/wHENzLc
        "]]},
      Annotation[#, "Charting`Private`Tag$10659#1"]& ]}, {}, {}}},
  AspectRatio->NCache[GoldenRatio^(-1), 0.6180339887498948],
  Axes->{True, True},
  AxesLabel->{None, None},
  AxesOrigin->{0, 0},
  DisplayFunction->Identity,
  Frame->{{False, False}, {False, False}},
  FrameLabel->{{None, None}, {None, None}},
  FrameTicks->{{Automatic, Automatic}, {Automatic, Automatic}},
  GridLines->{None, None},
  GridLinesStyle->Directive[
    GrayLevel[0.5, 0.4]],
  ImagePadding->All,
  Method->{"CoordinatesToolOptions" -> {"DisplayFunction" -> ({
        (Identity[#]& )[
         Part[#, 1]], 
        (Identity[#]& )[
         Part[#, 2]]}& ), "CopiedValueFunction" -> ({
        (Identity[#]& )[
         Part[#, 1]], 
        (Identity[#]& )[
         Part[#, 2]]}& )}},
  PlotRange->{{0, 11.}, {0, 1.}},
  PlotRangeClipping->True,
  PlotRangePadding->{{
     Scaled[0.02], 
     Scaled[0.02]}, {
     Scaled[0.02], 
     Scaled[0.05]}},
  Ticks->{Automatic, Automatic}]], "Output",
 CellChangeTimes->{
  3.74419449840658*^9, 3.7441950787282352`*^9, 3.744196684034384*^9, 
   3.744477056524756*^9, {3.744479424100366*^9, 3.744479448160495*^9}, 
   3.744479705930434*^9, 3.744480520136703*^9, 3.74448258625631*^9, {
   3.7445139501434507`*^9, 3.744513957765674*^9}, 3.747397080042431*^9, 
   3.747401679001998*^9, 3.747412932202862*^9},
 CellLabel->"Out[49]=",ExpressionUUID->"4c2a0459-5d2a-4ae6-97d9-584e5f3564f4"]
}, Open  ]]
}, Open  ]],

Cell[CellGroupData[{

Cell["Power Law with Cutoff", "Section",
 CellChangeTimes->{{3.7441945626749773`*^9, 3.74419456971268*^9}, 
   3.744481672257771*^9},ExpressionUUID->"ae299fde-e226-4dd6-9ba8-\
2a85f359c43f"],

Cell[CellGroupData[{

Cell[BoxData[{
 RowBox[{
  RowBox[{"fttngprmtrs", "=", 
   RowBox[{"NonlinearModelFit", "[", 
    RowBox[{"datatofit", ",", 
     RowBox[{"{", " ", 
      RowBox[{
       RowBox[{
        SuperscriptBox["x", 
         RowBox[{"-", "\[Gamma]"}]], 
        RowBox[{"Exp", "[", 
         RowBox[{
          RowBox[{"-", "\[Lambda]"}], " ", "x"}], "]"}]}], ",", 
       RowBox[{
        RowBox[{
         RowBox[{"Re", "[", "\[Gamma]", "]"}], "<", "1"}], "&&", 
        RowBox[{
         RowBox[{"Re", "[", "\[Lambda]", "]"}], ">", "0"}]}]}], "}"}], ",", 
     RowBox[{"{", 
      RowBox[{"\[Gamma]", ",", "\[Lambda]"}], "}"}], ",", " ", "x"}], "]"}]}],
   ";"}], "\[IndentingNewLine]", 
 RowBox[{
  RowBox[{"fttngprmtrs", "[", 
   RowBox[{
    RowBox[{"{", 
     RowBox[{
     "\"\<BestFit\>\"", ",", "\"\<ParameterConfidenceIntervals\>\"", ",", 
      "\"\<BIC\>\"", ",", "\"\<ParameterTable\>\""}], "}"}], ",", 
    RowBox[{"ConfidenceLevel", "\[Rule]", " ", "0.99"}]}], "]"}], 
  "\[IndentingNewLine]"}], "\[IndentingNewLine]", 
 RowBox[{
  RowBox[{"plot2", "=", 
   RowBox[{"Plot", "[", 
    RowBox[{
     RowBox[{"fttngprmtrs", "[", "\"\<BestFit\>\"", "]"}], ",", 
     RowBox[{"{", 
      RowBox[{"x", ",", "0", ",", "24"}], "}"}], ",", 
     RowBox[{"PlotStyle", "\[Rule]", "Red"}], ",", 
     RowBox[{"PlotRange", "\[Rule]", "All"}]}], "]"}]}], 
  ";"}], "\[IndentingNewLine]", 
 RowBox[{"Show", "[", 
  RowBox[{"plot1", ",", "plot2"}], "]"}]}], "Input",
 CellChangeTimes->{
  3.744195102442422*^9, {3.744196707368017*^9, 3.74419670928333*^9}, {
   3.74447709325397*^9, 3.7444770934281*^9}, {3.7444805477689962`*^9, 
   3.744480547972629*^9}, {3.744480593592663*^9, 3.744480598737668*^9}, 
   3.744482674835106*^9, {3.74451398323143*^9, 3.744513984188343*^9}},
 CellLabel->"In[50]:=",ExpressionUUID->"8e89f73b-3ccd-4e57-a672-e276c483decb"],

Cell[BoxData[
 RowBox[{"{", 
  RowBox[{
   FractionBox[
    SuperscriptBox["\[ExponentialE]", 
     RowBox[{
      RowBox[{"-", "0.3141784951102661`"}], " ", "x"}]], 
    SuperscriptBox["x", "0.005747544110958498`"]], ",", 
   RowBox[{"{", 
    RowBox[{
     RowBox[{"{", 
      RowBox[{
       RowBox[{"-", "0.002809559088756807`"}], ",", "0.014304647310673803`"}],
       "}"}], ",", 
     RowBox[{"{", 
      RowBox[{"0.30360645965095606`", ",", "0.3247505305695761`"}], "}"}]}], 
    "}"}], ",", 
   RowBox[{"-", "579.2587481776264`"}], ",", 
   StyleBox[
    TagBox[GridBox[{
       {"\<\"\"\>", "\<\"Estimate\"\>", "\<\"Standard Error\"\>", "\<\"t\
\[Hyphen]Statistic\"\>", "\<\"P\[Hyphen]Value\"\>"},
       {"\[Gamma]", "0.005747544110958498`", "0.0032878231370326388`", 
        "1.7481305628093586`", "0.08210032679585838`"},
       {"\[Lambda]", "0.3141784951102661`", "0.004062003458110151`", 
        "77.34569858205826`", "8.008063713699805`*^-143"}
      },
      AutoDelete->False,
      GridBoxAlignment->{"Columns" -> {{Left}}, "Rows" -> {{Automatic}}},
      GridBoxDividers->{
       "ColumnsIndexed" -> {2 -> GrayLevel[0.7]}, 
        "RowsIndexed" -> {2 -> GrayLevel[0.7]}},
      GridBoxItemSize->{"Columns" -> {{Automatic}}, "Rows" -> {{Automatic}}},
      GridBoxSpacings->{
       "ColumnsIndexed" -> {2 -> 1}, "RowsIndexed" -> {2 -> 0.75}}],
     "Grid"], "DialogStyle",
    StripOnInput->False]}], "}"}]], "Output",
 CellChangeTimes->{3.744194575106229*^9, 3.744195103873413*^9, 
  3.7441967104436693`*^9, 3.7444770948278522`*^9, 3.744480601040688*^9, 
  3.7444826777997828`*^9, 3.744513985877057*^9, 3.747397097302866*^9, 
  3.7474016842330513`*^9, 3.747412932518897*^9},
 CellLabel->"Out[51]=",ExpressionUUID->"d95441f0-2c3a-4909-aa4b-0b7796066232"],

Cell[BoxData[
 GraphicsBox[{{{}, {{}, 
     {RGBColor[0.368417, 0.506779, 0.709798], PointSize[0.009166666666666668],
       AbsoluteThickness[1.6], PointBox[CompressedData["
1:eJxTTMoPSmViYGDYDcQgGgI+2JfdTJ0eW/bSfpQ/yh/lj/KHFp/BQWfDASZu
nQej/BHJ53AwOCaR3GN4bZQ/JPgCDivm1/16ufz8IOWLOAiY3yk4zHt8hPAl
HDRmZSzqVNs1TPkyDgvA8bseyldweDCn+Jzl8zVQvpKDAlj9KihfxeHBRHe5
yicLqcTXcHAQ9jW56DIZytdxaJDO2/GwrRvK13NoEHDiUGxpgPLNHRjEIhIa
WdPse99uXfD92AY7iPgHewD6x0WI
       "]]}, {}}, {}, {}, {}, {}}, {{{}, {}, 
     TagBox[
      {RGBColor[1, 0, 0], AbsoluteThickness[1.6], Opacity[1.], 
       LineBox[CompressedData["
1:eJwVxXs4lIkeAGCHTtOhm12GkksmE1rG/aPd+v2+YU1sLRFlXNZlGLewtiWs
FCkrgyGn27itVRy2tlF6SEIRCcOWSWXKZQtjzKCSJOecP97n3Roc6xGqrKSk
FPw////DdzHF7rFlu9V0VVc3cWbhFGe7cR/9GJDneILsKAX0zIxH8ui5wAiy
iDLer4AazedlQ4J/Q8In0WLvLgUo6hxzouklYGPBn/AxU8Bmk8HbK+LfYGxn
zJ5UPQXsOppt2SW4DNcsgvdWblRAOnV+ix/9KlitiWb1yeQwIPTsKnj3JzBT
wlQinsiB88zs5IJYCNI0/4nqO3I4ZTK62CKoB0X9vR+EeXLofuD6tye9GSaf
/hH7pb0criZ+4e63qgWw55TLoKEcEs+k/ZH7rgVUlIu3itbJYU2dT/i8uA2W
S9hF3uMzYKq8XtIk6IBnrg+j3AtnILYsocuN3gsHBnjTtAUZ2N8Yo6dr9cGH
uUtW6uMyUOIYM9mrRKB1XSbT6JdBV2JRac47EUSIQNm/Rgbs0lj2rHgA2JF8
85eBMvhlhiZqFAxC3urtcue+aWjNybm9jy4Bw/zcqLJbUmieGnqkVi2BhMqz
VLNKKTTt2S7p2vESSj+cl3YWSMFXOUipQvsVzNX9J9UsRgpezUuG+nojoJxb
fOSykRRc7SzDtUzGIMV+6f0356bAmi6Yo8AboJUI9+0/OQn/XB1PmYyUg2b/
9ysu6W/AJS0o86b3AlwLfbGWZjkOt5JChyv7P0O2tUgwwh2BIXYUIz5RBd/V
TJCLvw+DOosX1ooUrNN+3lafOQQbH4cKCV81dA3l+WjceAI0g+jqzOANGHzi
QPr+jAGwHz7cTRao46CvR3T/dB+0fjy+9/GlL7F7zkDzKaMbwu92djana6Ii
8Fy0OOwBXAi5slkzUAvbHbL4tjb3wezQyPvPoZtwxtTL1WpnK0jm3XrRRQf1
7+ZFPrx+B+ZebrKgeuliQnZdZqJzA+TXJHMPHtTHEXdq62ThTaBvWLPv6CUD
HGBUKBJKhFAfd7wmt3QrxlXdaJy+fQ0eGxVS9hcY4rojjOcJXjWwLeMvY/8L
NHRO1CbP4hVwcH9pU3ppG9puHHvbOFgBw3GZu3k5RnhR9dHdUp1yEDr4rGvn
0zGtZrXfEq0YqN4Phqoyt2OjWoDmr5oXAEaV+G1HjPEwK4OxfKUILlDD19GP
mmDckxHDzYkFkF4Scdo20hRZh79QPv1XHhT3nu/IjduB1/KEX2dQz0BqTKFC
N/4rLOuIuJelfxqkQcbaPsFmOMKtdflmPgPOLE+tkoSZI6nuc/npynFonGbJ
17MZ+GrRo6KLlQqDRvajO7dZYNWEWl6BaxKEm4QwCist0CrcqHd34c/Q6u2b
QupZ4kl+sKfRxXiwPjRVrVFuiSHVjCLzq7EQneEs3qVjhSfc3f587xgFWWFr
Pv6j0Ao59POzH7K4cEc3aGVKwxq5Kq+OkRs50PD5lIpprjVW/etTaZpLEPTW
OU7x1G2w7duW8AdR/tBuENaRU2CD6iEPY7W2+MDJW17lI6q2yKlLUntW5QV+
hi8CfHm2uOd1T2DbTx6wVM/Q2UGxw+4Gj6zKDjf4RWXyUdExO2xe+6OTJO47
oG5zCDJSIrBXf4Mnh8uCxBjvt6pJBK5//Sa/4isn2GLH6aSnELhIMbzJ0neC
luUfBcxUAtPj9YRv1Z1AlcdzSj5B4MfFWb2IBUcoqbl/dvJXAj1z3hjcbnOE
jgkr286LBM7dv9fwme0IGiEbEjKbCJTsPVTxgs+EBlNd1/JmAn08uX35mUwI
mDPVu9NCoHftWoN9SUyoOuHc8fY+gSLWmU2SQCZ8XZZK5fQQyHKzEwdaMCF4
WFrPlBC4M61HPC4igVK5mB3wisBPDwd6tNtJqI2m/JA8SmBTcnfhgQYS3i8Z
UoSvCVSlTiSPlZOQvZl9cKucwH6ddqOAn0hgjHJ37JolUObipCbikvC4+ueV
Q/ME2l28fs7FjwQ9B/6V/AUCzd01+J7fknBPqTSldpFAgVwxP+ZAQnhnrVvn
EoHfG2RPppiTsDa/kTa+TCBP/Dxah0bC9YOdCysrBG7x//tomxYJ/wUoZdsB

        "]]},
      Annotation[#, "Charting`Private`Tag$10945#1"]& ]}, {}, {}}},
  AspectRatio->NCache[GoldenRatio^(-1), 0.6180339887498948],
  Axes->{True, True},
  AxesLabel->{None, None},
  AxesOrigin->{0, 0},
  DisplayFunction->Identity,
  Frame->{{False, False}, {False, False}},
  FrameLabel->{{None, None}, {None, None}},
  FrameTicks->{{Automatic, Automatic}, {Automatic, Automatic}},
  GridLines->{None, None},
  GridLinesStyle->Directive[
    GrayLevel[0.5, 0.4]],
  ImagePadding->All,
  Method->{"CoordinatesToolOptions" -> {"DisplayFunction" -> ({
        (Identity[#]& )[
         Part[#, 1]], 
        (Identity[#]& )[
         Part[#, 2]]}& ), "CopiedValueFunction" -> ({
        (Identity[#]& )[
         Part[#, 1]], 
        (Identity[#]& )[
         Part[#, 2]]}& )}},
  PlotRange->{{0, 11.}, {0, 1.}},
  PlotRangeClipping->True,
  PlotRangePadding->{{
     Scaled[0.02], 
     Scaled[0.02]}, {
     Scaled[0.02], 
     Scaled[0.05]}},
  Ticks->{Automatic, Automatic}]], "Output",
 CellChangeTimes->{3.744194575106229*^9, 3.744195103873413*^9, 
  3.7441967104436693`*^9, 3.7444770948278522`*^9, 3.744480601040688*^9, 
  3.7444826777997828`*^9, 3.744513985877057*^9, 3.747397097302866*^9, 
  3.7474016842330513`*^9, 3.747412932632166*^9},
 CellLabel->"Out[53]=",ExpressionUUID->"ef558d99-056c-4f8f-b1ba-3b2ba8ca56ec"]
}, Open  ]]
}, Open  ]]
}, Open  ]],

Cell[CellGroupData[{

Cell["CDF EigenvectorCentrality", "Subchapter",
 CellChangeTimes->{{3.744189436498055*^9, 3.744189466122254*^9}, {
  3.744191468431848*^9, 
  3.744191470962659*^9}},ExpressionUUID->"07e07728-e26f-419d-b34c-\
507a4a7214e9"],

Cell[CellGroupData[{

Cell[BoxData[{
 RowBox[{
  RowBox[{"data", "=", 
   RowBox[{"EigenvectorCentrality", "[", "grphCnfttnpBM", "]"}]}], 
  ";"}], "\n", 
 RowBox[{
  RowBox[{"pd", "=", 
   RowBox[{"PDF", "[", 
    RowBox[{"HistogramDistribution", "[", 
     RowBox[{"data", ",", "96"}], "]"}], "]"}]}], 
  ";"}], "\[IndentingNewLine]", 
 RowBox[{
  RowBox[{"datatofit", "=", 
   RowBox[{"Table", "[", 
    RowBox[{
     RowBox[{"{", 
      RowBox[{
       RowBox[{
        RowBox[{"Sort", "[", "data", "]"}], "[", 
        RowBox[{"[", "ii", "]"}], "]"}], ",", 
       RowBox[{"1", "-", 
        RowBox[{"CDF", "[", 
         RowBox[{
          RowBox[{"HistogramDistribution", "[", 
           RowBox[{"data", ",", 
            RowBox[{"IntegerPart", "[", 
             RowBox[{
              RowBox[{"Length", "[", "auxvrtxpstns", "]"}], "/", "2"}], 
             "]"}]}], "]"}], ",", 
          RowBox[{
           RowBox[{"Sort", "[", "data", "]"}], "[", 
           RowBox[{"[", "ii", "]"}], "]"}]}], "]"}]}]}], "}"}], ",", 
     RowBox[{"{", 
      RowBox[{"ii", ",", "1", ",", 
       RowBox[{"Length", "[", "auxvrtxpstns", "]"}]}], "}"}]}], "]"}]}], 
  ";"}], "\[IndentingNewLine]", 
 RowBox[{
  RowBox[{"AppendTo", "[", 
   RowBox[{"datatofit", ",", 
    RowBox[{"{", 
     RowBox[{"0.000001", ",", "1"}], "}"}]}], "]"}], ";"}], "\n", 
 RowBox[{"plot1", "=", 
  RowBox[{"ListPlot", "[", "datatofit", "]"}]}], "\n", 
 RowBox[{"ListLogLogPlot", "[", 
  RowBox[{"Table", "[", 
   RowBox[{
    RowBox[{"{", 
     RowBox[{
      RowBox[{
       RowBox[{"Sort", "[", "data", "]"}], "[", 
       RowBox[{"[", "ii", "]"}], "]"}], ",", 
      RowBox[{"1", "-", 
       RowBox[{"CDF", "[", 
        RowBox[{
         RowBox[{"HistogramDistribution", "[", 
          RowBox[{"data", ",", 
           RowBox[{"IntegerPart", "[", 
            RowBox[{
             RowBox[{"Length", "[", "auxvrtxpstns", "]"}], "/", "2"}], 
            "]"}]}], "]"}], ",", 
         RowBox[{
          RowBox[{"Sort", "[", "data", "]"}], "[", 
          RowBox[{"[", "ii", "]"}], "]"}]}], "]"}]}]}], "}"}], ",", 
    RowBox[{"{", 
     RowBox[{"ii", ",", "1", ",", 
      RowBox[{"Length", "[", "auxvrtxpstns", "]"}]}], "}"}]}], "]"}], 
  "]"}], "\n"}], "Input",
 CellChangeTimes->{{3.74395539921026*^9, 3.743955462013723*^9}, {
   3.7439555001444263`*^9, 3.743955519882154*^9}, {3.743955596737389*^9, 
   3.743955614324048*^9}, {3.7439557615861063`*^9, 3.743955762129807*^9}, 
   3.743956168577025*^9, {3.743956199057652*^9, 3.743956199553424*^9}, {
   3.743956712399096*^9, 3.743956795255083*^9}, 3.743957008350483*^9, {
   3.743957077527196*^9, 3.74395708930192*^9}, {3.743957146933926*^9, 
   3.743957150140283*^9}, {3.743957438545781*^9, 3.7439575891045227`*^9}, {
   3.743957620046207*^9, 3.743957635758791*^9}, {3.743957680369381*^9, 
   3.743957714949051*^9}, {3.744096913664103*^9, 3.744096915405751*^9}, {
   3.7444772084973288`*^9, 3.744477211390373*^9}, {3.744477330859211*^9, 
   3.744477333791656*^9}, {3.7444829996996803`*^9, 3.744483007534953*^9}, {
   3.7445140071454277`*^9, 3.744514027260861*^9}},
 CellLabel->"In[54]:=",ExpressionUUID->"ef910e6f-a091-4822-a529-432a32c84297"],

Cell[BoxData[
 GraphicsBox[{{}, {{}, 
    {RGBColor[0.368417, 0.506779, 0.709798], PointSize[0.009166666666666668], 
     AbsoluteThickness[1.6], PointBox[CompressedData["
1:eJyt0Wk01QsXBnBzboaQSCmRMoQmdSWdJ2NUMlxSiEi4pgwRDWQOpTQSKVOO
TMdUGa9UKiqzRHRkyHTOyZSb8XX+r0/v/XI/vHutvfb6fdhrr7UfSdszxqfZ
WFhYShebOTkMV/lMadSQDoqFuHZOMXDHMSndR7aJJNEReUlyggGH1ukGpl0T
3QnPcRYMCPl1kAI0LUun6Qx4TU8ZDY+PkjZPGdwJamLgOvuJGKa5OvNvM33E
ibdFd90Y6aN7o5D4oteybhDTW7RfmRxhyJerHFSbJHl3fmc7WctA5+MxdD6Z
JP3Kj5vTr2Hgqc8qbUGzadKRawvxxRUM7Jd5S81OWCBJP8njz8hjwOW8Zn/W
Ey48bEoWI19ngBYfnLT90W8QUpWJm7u8eL9gfzHTwjfzYpk++5OXNi+9CuFF
98btlRjQfW9acd9bBAfDurStJBmIkzRwmDksCr9aQ8NlYgwE0ZN6pvzWQOLV
yfNXf9Fhru7Txu6/BmUwPmG36IeK1J52k7UQ0u4vFRqlY8vWh1yvQsThp5Kr
eKSPDjvn5UJMBy8jEY7ljRVhmq9PgLCg4rHHFQ/XoXe9u/jxdjr6gwJK+HrX
YYWH81zBJzqEk2lKJjJS8An8fFYslo6WhhfeK7qkMKe/7sVYBB2MvJn4R9ek
0aKV1BjmSEfhWRe6XekmJOy4vVvWaHH/RrTvyW+yuBouFJMhRIenra5cb4U8
/s41iqyi0XBRPd/yGmUr3inX+1ZE0TDTRs99FrkNlhQLhbXuNJC5tQ47im7H
eIxNhaE5DQ4uHoRVI80J8y3fUSAjsxM3TNo1b3HTUCfS6yK7aBMHURmmjbeK
Sh5S3Qms+OyUwEnDXle3D43LlKHEuZ7nTd8I9q203/hQTRnOBVIxcZ0j4PIO
pp5q/x3+81zHdx8ZQaNIW5+Duwp0jCekp3ePwNOJe0Dr6x5ohQk1yMwP4+ka
82b1YVW4+M2OpTUPI33WKpPNUx12DnI3b8QOYYWcmMuBXHXw/3l64E7oEN5W
JRBeSFUj/Pp1s0pJuAbyVU8bRmgMIUp3H5fbHk3kCF/74xLPEBomxkvXkjQh
8f2rwfLlQ+jXS2vruK4Fi4D6o05Jg+ihpMcptWljn/7j8aK9gxBzPKEd1qEN
XYXlvVmqg3AoT7u0IkAH9GoRAw7uQQw+M5MPCz+AZLYdAqufDkA+lBZZnnkI
Yw/orzJdv6O0YQ3tk6I+vlqk2Aj+7IfoTyp77IQ+RrK/al5+3o/DOYJRjFBD
zF+MkZqv7YPY8fOKptmGEIpxCxUr74PK2Ndh1lYjGHmxrhg/3If8Yjv2kBfG
YHOeHR0e78WNoB+EfW69IVxe0KKaQjPBwB6nvDzJXkRLBpGM9Uxxdowm/NtC
DzLtHxB2TekhfNuaxdf2uimiEzReXO3tgXW00B98gkdhG9V56EpBD8ihyQcM
YAYXrtRobfUefBHP+6+DEgmf+f6N8GBuFOFpfjZdpn8OBBDmC+IgPDTjT9jh
vuTBe+/MMNVICljg7cFNlX3haVXHYN8vbvY55xsoVeyXDm4yR/Dh50NvZb9h
dqfk5vJDFti5PGnSr7gb5hb5wkm1FjhuIuEnGdEN0+ePw56IW0LKwH57gFM3
ondoNPTstIRX3IOSZzbdCDl+Sl+bZAnxOrJU7YluzNU1EJbjCyDML7xLatTT
Ep/fvhju1uvGIcddF1k5rbDzTGRwbx4VgQvFd3V1rTCaf/uldywV+/rvxXN0
W2Hw12u2YisqrHpyCG/TKyd8V/c94fMK+YTVf3gkMG1+zYsw1z6jQ6X3rXG3
Mrk4ZDUVBUecHZmW90zOYTqwYVNb/hNrTP+tdeWCEBUfTGMJF+aIES7z393W
/cYaazJJhl7LqPgxNqmWJW+Dmh1F9i8qu1DQ9O11sactEjyO/RXU2glG1zGL
ZF9bWDWG5R1s7MQU30F22Qe2mPVLTNj9vBOs6TVf7LJtwaZ+yi0xqxMcLDLK
XXJ2KFy/0WU04Qt2VRir91+yQ7U2ueXHyS+4Yr8gt2B1Gl1Rchy7Kzuwql4j
PH2XPSzFjEMYmztAPv2uMd3SHvPqUjoiPB1wVez3r2qxx9G302MJhe0o69IJ
kJV2wLwRN1/yxf+/W32zRuUEnKGmyqn30a0VU1siNe6IO4OS5ZGUbd2K6SVn
Lfmbb1YfRdYZCqp9y+iGrdhLtrnHYu2MysljqOZvxbl4gZdqG1ygMFgla7+x
BfxUneBoORfUO09s4F3dgmh+QYNH4S6Irac89Elrhh/n/uNMK5jo3WJalTZo
zjRLlEYM0y/DU62Y7q16dpXplbHedkxvm0oKZZoi302Yg7GesMOF1u/ryC7o
Ur4o3XOpGY7/44XyUzr+Sq4Y675Xp9zehDLPVJErZq4ozFYb/J38T1ctOWfJ
KU0FGdR2N9Qr9cbZ1zeAvOSaf+ljd8u04yvPYHV9dt7N5/XIpLqrzk6fwVNG
4k0fj3pQlkz5ly5YctaSyToyCrPD7kg4lXqrwfQjpJ6W2IzGe0BNajNnd9gH
PLBJPJeS6IEJA1/XouAPWNhZeyGU3RMcTU9EBPg+IGOTtKCgridSBXXrPMve
43NLhCjTKlxVb5gOiGEvK93iBW6DQNZ8Si14WSro3Jze4NCIPNfm8u4fFmaE
W+gH+qCM53BdqesbrF1y4ZJ5vZ1nfZp9UJla9mxirhosa+aKcl3PodBjlyH7
tmqoS507wrnSF+8lHYVqjF7Dhk3BtsbPF8/j3jiS37yC6I9OC8U//aCrIp11
7MQrWGcpa3aEXMCXJr00FvLLpbz8QZ7ZdI47ogpfTvnyc4z7g0XAkX/kchXK
ubT3Hvh5GavXrTTcWFKJyr+sCZepdRowrSrsFXxUKxBllmLuVeKV8Asw15i5
Hog2Dc09gdx/IcJG9Om7d4GgoJzHSaICsyulJzOogbgye2CzwstymE/4b9qs
FAzuAom72Rwl0F/xMPQ6Twg2yKcl6uo8x6xa8QUznRCQ1UdmX9c9g65YR1SF
RBhkB8Ly2Q49RaKYgralfjhktRYqDS4XIX6wQUTgfAQoWlfylc8UIF5n5JP3
hki8lS95fO16PrY8mj6dpHMDjuWi4n9kUDCVEW10ZeMdbPjKKtWrkQvDmAvb
YmPjcHLy99w7EZn4eZRnNDYlHvubN3Qcf0+Gl/N8TbJAMtwrOPXS5tMxtv9u
c8L2VNTLVZmUfEyF5PowpY0X00A1rU62T3yErG2ZtW6T6aBOpM1kkxOwPlyx
aOt8Bi6/9/l0RP8eFvSpJnvmMlF5x7XM0fwmfu0NFPe1ylr8M39naMRVnGjP
HKyLoIDFWyfB+5U/rCjJhbVm+WCxb5XvTrHCNVrRo6lqComFqB/4D5YLo4w=

      "]]}, {}}, {}, {}, {}, {}},
  AspectRatio->NCache[GoldenRatio^(-1), 0.6180339887498948],
  Axes->{True, True},
  AxesLabel->{None, None},
  AxesOrigin->{0, 0},
  DisplayFunction->Identity,
  Frame->{{False, False}, {False, False}},
  FrameLabel->{{None, None}, {None, None}},
  FrameTicks->{{Automatic, Automatic}, {Automatic, Automatic}},
  GridLines->{None, None},
  GridLinesStyle->Directive[
    GrayLevel[0.5, 0.4]],
  ImagePadding->All,
  Method->{"CoordinatesToolOptions" -> {"DisplayFunction" -> ({
        (Identity[#]& )[
         Part[#, 1]], 
        (Identity[#]& )[
         Part[#, 2]]}& ), "CopiedValueFunction" -> ({
        (Identity[#]& )[
         Part[#, 1]], 
        (Identity[#]& )[
         Part[#, 2]]}& )}},
  PlotRange->{{0, 0.013993518733136675`}, {0, 1.}},
  PlotRangeClipping->True,
  PlotRangePadding->{{
     Scaled[0.02], 
     Scaled[0.02]}, {
     Scaled[0.02], 
     Scaled[0.05]}},
  Ticks->{Automatic, Automatic}]], "Output",
 CellChangeTimes->{{3.743955412892807*^9, 3.7439554388375463`*^9}, 
   3.743955521196924*^9, {3.7439555983023767`*^9, 3.743955615262512*^9}, 
   3.7439557635436907`*^9, {3.743956174253509*^9, 3.743956200274555*^9}, {
   3.743956725981032*^9, 3.743956795825522*^9}, 3.743957010041464*^9, 
   3.743957091768506*^9, 3.743957152988666*^9, {3.743957496035925*^9, 
   3.743957520202043*^9}, 3.743957555299768*^9, 3.743957638507526*^9, {
   3.743957689448414*^9, 3.743957716367441*^9}, 3.743961239189992*^9, 
   3.743961312052574*^9, 3.744025076727006*^9, 3.74402825347297*^9, 
   3.7440966179077578`*^9, 3.744096927148671*^9, 3.74410482086306*^9, 
   3.744182511362206*^9, 3.744196508776507*^9, 3.744477214165298*^9, 
   3.744477335175611*^9, 3.7444810216793013`*^9, 3.744482747748752*^9, 
   3.7444830109073753`*^9, 3.744514033272702*^9, 3.744514897551964*^9, 
   3.747397118220118*^9, 3.747401694810563*^9, 3.747412933232176*^9},
 CellLabel->"Out[58]=",ExpressionUUID->"2d588ad2-686b-4bbd-badd-07822c6e19d2"],

Cell[BoxData[
 GraphicsBox[{{}, {{}, 
    {RGBColor[0.368417, 0.506779, 0.709798], PointSize[0.009166666666666668], 
     AbsoluteThickness[1.6], PointBox[CompressedData["
1:eJyt0Wk0FAobB/CxL9maGbMhMyNLlLSQFInEddVV5Fa3bClLZClLpKsUJW5F
N1osaSwh2RJKz5Ol3LJMq7EkSyhS0mJk6TVzO+/74X5533PeD895zu/8/+f5
8rDc/TfvFiUQCFWzI9hLqoJHTbYtQNHHBmhkbQ+HEtdXc5N1UJ+vK+l371fg
NbRXCCzefstEYOsVWZrmr7RxQaC+XJOMGyTaLJHY8EkTT68NDzDZGAI/b2LN
2M1anhkMAu/Iy0guf6+JXjpBubVHQuDhYdUzAqdttJwWWL1gavvmVE18tOek
duXucEjZwKeJJWniBR3twYwP4eBt0EaUWqyJN1Sckx3do2BjhGVO6uP5aF+B
zzqvR8PI0U2/ydDnI0c02fC2dTxkk88VGrVr4Hvf0H424QxMN1QWCBx8y/Oz
wPIKgU/utLFx42i8gV/cRbgfYxjSVsXGhLZcItfoMmxYm2IrkcvGr8McZZuf
UuFIvteci3vY6Fx2ye1LfgZcv6/G/XnWiWZOQfGFGRDw7Ajb0YmN8SYBkSzj
KyBVGqh92pyN3+41EwmTVyCrmKMlcEQ8myFwz9hmoU9EK6gJfCdgpJayiI1x
ByKP3yzKhPZsXtDvOmysO9vIvtyZCZdqs/zf17FwzdbM9NuEHFAku4YuLmZh
Sa2Vcf1IDuzJNpvvfJyFntwi9w3qeRAQeiKa68XCZaLFDLdr+bBaX6chRIOF
N3KZBqSmG+BHO1cTO8NEiWA/nX2sYog7UZZ6I4eJWZz1Z1f5lcHxTuVGzlkm
rm2yKtfYeRNkOxfx30Qx8eqDhqi3jHJwiNcRup8qeURgEvPk+YvrZ+8FkXPL
ByuAT9aMFpjvUJh1a9YiSsoTl9YxcdLORqFDpBKY7VFr8hYz0c11c5iFShXA
q5qkvbpMfHmKcu7uripYVETsiihQR9eh90qDngD35pEuX0lSRw+Xctklagik
tNEm622zeV2W07T6Pbiyu1skz0Adt5oUHXbqugemuXalctrz0LD+hdWm6w9g
kGP7jEafhwl3t0b/Jd0A3O6FQhtFqh0TmDjQorX+rRo+qibZTG/4CzwKkxNT
a9WQlEHb6v3bQ/ANHYjg1Kih18vNIyfcH0LCvhL3O4fVcMbVYc6QVyMARcr+
gbkaLhvmGbR4NQOltLVAd9bldfhScV8zOFs6S+Sz1fB0zs1F1IAWYGtNmhV/
VsV1zV3kjjgusEK8x/I3quLqCwu49p+fgu6ppiAHmiqmWe5R+9XsOfhtCUH/
aRU8rfDiXdvQ89l/UyR7UlRwqfsN74lEHkRS8tD9tAoycjVmau7yYKVm5qFk
WxU0tjMt+UWuHZJM+OlUqgqKB047iDE6oMenXehcXpqjwGayHV1d2Qy0Tq38
hXjtJeiciXx2+E8Gqq3MtM+gdoF9QJjQKStqhY4nF3d4n2DgwSVXGlJ9u8CM
lhCdGcDACbfvPPKcV0BTvJtpsYqB8kaVGZZru8Ez/rbQ+a41Qi+ZLBE6JbdH
6P6060LrrvoiNGHZ31ar/yp0fV26bbUGA8/trNC+mNINFno8n+JvdJzYk/XJ
1rgH/hy1WzJWQ0eizm/0paxe0OL7xnWep+MimzCbqsFeeBonybI9RkeP3uSH
4Wv6QF6vNqE4jI4sTgIvMbQPWk+V8T2C6XjL7Il7RWwf7FY95PhuPx3NPhQW
jP3RB16hvkJ/654U+sPqtHORvnRcF/aQUVHaB43WSWMhhnRUVazeOfX4NRjW
W4rHLaTj0riftHpE+2FibcjR0zQ6jtowzCeC+iHDer/QXCs9oZ+G+Qt9dcZc
aF+x7UIv9rot9O+mt7UbCHR8bMUfd57uB3sHufkCpzq3yrvM2uVbkEPtDA23
lFSucJMZgPXRHkLb9ykaC3zoz5xNypM0zGz947mL+gCw5R/RJ/JpGOrhkv96
/yAU7sk+be5OQ+sdGmynvW9AU8qsie9KQ5JPRV2n/xtYqeTbS91Gw5y0HU9e
n3oD3Phq9ctbaPg1gb5kV8obGJFeWLZciobjDI5kZc1b0C1+nJD/lYqGrncv
MCSHoHH/s+asR1TUmtf43bV6CBqSAiimHCrujrHpVwgYhshYorRpKhUbae5D
H88Mw/DxbIumWCr2KtWVvB0fhoPFm/g64VTstj4TtG7Vu/+7TXcsLuG1UZC2
wnQb8f4osERKlovxKPixazWzm/sff/5huWOGtiYvKOg/96cr/h2jMNoKhy2a
Kdiif//9/Dkf4Ui3N9OzhIIWBJ8vJys/gorFoBy5mIKeW5wGNWo+QlqEPDRd
peAtylK9afoYZE2kVwus+al5ucDvLDyEdp1yNRL4+96uOwJTqAMrBVbKlhc6
tXTXGoGlz87cFvil2V9C29S46lmkU7BLRmrBfeN/2tE+tj8/noJ65bq9l6vG
gLBvzQPFWAoqNrgk0/v+6e9+f5v8w7jLrDXRgYJuTxUdt4d8/rf3/JduPisf
vsKIgmK5nK+VB7/A8k3mx/r0KTh5Sf/Ar3e/wLIfFrn8v1n8hztmMgiDn5XR
2l7ZhyYzDnEJNZWsRmVUoI24V4aOg/U3A/Hjj5RRNuuUZeDBcWAcCMzoKlPG
sRH9KKuqcfDU+sCtyVLG6JeyV98OjMP9JydaBL69blWOwEd31oirByvj5jM6
F+8f5oPE7vbmVooyjmcxTB06J/5h6yaLnmEuGZd655nZ6U3C+h82/uHCOSFf
zWrIGP7m5vntYZOwifXi+90cMrqJGm5cLTsFl+qlDgycIiOaD3LKrk+BS8eV
xePhZHxSu7+ijDINaU1vQxMdyVhF9Nnp4T0N1uYz1V9EyUisGSR6fZuGaFWX
0IcJJEwqRoV3QzPQlh18IS+OhB2SnlMjH2egXfX7oaKFJEyzf08ttCbghRa+
0NLK0jSB5zqHdAUySNgrYvx65zkCHmNw2+bKkDDQYpFmTA8BJT2etE9NErEv
TKzt6DwRTEi3sOr4SsQqjx1zdFaIoINEJ+d5IREnHhjcirIVxVcftTn5R4jo
bpEumsQTRXZWcb9IyGx//nqyKEEMw6YNIjJUZ/uvCx7zY8TwU/zyLb8PzkVi
UMs36cdi2PHHvuPs+LkY175XXTxDHBNiLjg6Bc3F82OMF0Yz4vhI7JmfwVkl
1HI/GbShQwIJN3TlJmUV8dihch7VWRKf22Zc14iWxzafooNtblLYxVqo/6pf
Du09aJJ+xtIoqdepbnJPFjkLb73ojZDGWI6YO/mlDD4NXRZTmy6DoU/UQrWd
ZTCCKp09z3cOtjRN1n45LI3jMotfXbskhycKikqVeFIYfbMvJshSAZnOUdMx
5lLIjHS8ZkBRQqt91J+H50theMvrET51LvoN1NtFDkmg91F+TOkZEr6Snord
RZHAQVIR7yiTjv8CsTDvnw==
      "]]}, {}}, {}, {}, {}, {}},
  AspectRatio->NCache[GoldenRatio^(-1), 0.6180339887498948],
  Axes->{True, True},
  AxesLabel->{None, None},
  AxesOrigin->{-13.043526842948934`, -6.737610432971942},
  DisplayFunction->Identity,
  Frame->{{False, False}, {False, False}},
  FrameLabel->{{None, None}, {None, None}},
  FrameTicks->{{
     Charting`ScaledTicks[{Log, Exp}], 
     Charting`ScaledFrameTicks[{Log, Exp}]}, {
     Charting`ScaledTicks[{Log, Exp}], 
     Charting`ScaledFrameTicks[{Log, Exp}]}},
  GridLines->{None, None},
  GridLinesStyle->Directive[
    GrayLevel[0.5, 0.4]],
  ImagePadding->All,
  Method->{"CoordinatesToolOptions" -> {"DisplayFunction" -> ({
        (Exp[#]& )[
         Part[#, 1]], 
        (Exp[#]& )[
         Part[#, 2]]}& ), "CopiedValueFunction" -> ({
        (Exp[#]& )[
         Part[#, 1]], 
        (Exp[#]& )[
         Part[#, 2]]}& )}},
  PlotRange->{{-12.883409999644767`, -2.635932028178203}, \
{-6.630680006118573, -0.0009935412097208944}},
  PlotRangeClipping->True,
  PlotRangePadding->{{
     Scaled[0.02], 
     Scaled[0.02]}, {
     Scaled[0.02], 
     Scaled[0.05]}},
  Ticks->FrontEndValueCache[{
     Charting`ScaledTicks[{Log, Exp}], 
     Charting`ScaledTicks[{Log, Exp}]}, {{{-11.512925464970229`, 
       FormBox[
        TemplateBox[{"10", 
          RowBox[{"-", "5"}]}, "Superscript", SyntaxForm -> SuperscriptBox], 
        TraditionalForm], {0.01, 0.}, {
        AbsoluteThickness[0.1]}}, {-9.210340371976182, 
       FormBox[
        TemplateBox[{"10", 
          RowBox[{"-", "4"}]}, "Superscript", SyntaxForm -> SuperscriptBox], 
        TraditionalForm], {0.01, 0.}, {
        AbsoluteThickness[0.1]}}, {-6.907755278982137, 
       FormBox["0.001`", TraditionalForm], {0.01, 0.}, {
        AbsoluteThickness[0.1]}}, {-4.605170185988091, 
       FormBox[
        TagBox[
         InterpretationBox["\"0.010\"", 0.01, AutoDelete -> True], 
         NumberForm[#, {
           DirectedInfinity[1], 3}]& ], TraditionalForm], {0.01, 0.}, {
        AbsoluteThickness[0.1]}}, {-13.815510557964274`, 
       FormBox[
        TemplateBox[{0., 0.}, "Spacer2"], TraditionalForm], {0.005, 0.}, {
        AbsoluteThickness[0.1]}}, {-13.122363377404328`, 
       FormBox[
        TemplateBox[{0., 0.}, "Spacer2"], TraditionalForm], {0.005, 0.}, {
        AbsoluteThickness[0.1]}}, {-12.716898269296165`, 
       FormBox[
        TemplateBox[{0., 0.}, "Spacer2"], TraditionalForm], {0.005, 0.}, {
        AbsoluteThickness[0.1]}}, {-12.429216196844383`, 
       FormBox[
        TemplateBox[{0., 0.}, "Spacer2"], TraditionalForm], {0.005, 0.}, {
        AbsoluteThickness[0.1]}}, {-12.206072645530174`, 
       FormBox[
        TemplateBox[{0., 0.}, "Spacer2"], TraditionalForm], {0.005, 0.}, {
        AbsoluteThickness[0.1]}}, {-12.02375108873622, 
       FormBox[
        TemplateBox[{0., 0.}, "Spacer2"], TraditionalForm], {0.005, 0.}, {
        AbsoluteThickness[0.1]}}, {-11.86960040890896, 
       FormBox[
        TemplateBox[{0., 0.}, "Spacer2"], TraditionalForm], {0.005, 0.}, {
        AbsoluteThickness[0.1]}}, {-11.736069016284437`, 
       FormBox[
        TemplateBox[{0., 0.}, "Spacer2"], TraditionalForm], {0.005, 0.}, {
        AbsoluteThickness[0.1]}}, {-11.618285980628055`, 
       FormBox[
        TemplateBox[{0., 0.}, "Spacer2"], TraditionalForm], {0.005, 0.}, {
        AbsoluteThickness[0.1]}}, {-10.819778284410283`, 
       FormBox[
        TemplateBox[{0., 0.}, "Spacer2"], TraditionalForm], {0.005, 0.}, {
        AbsoluteThickness[0.1]}}, {-10.41431317630212, 
       FormBox[
        TemplateBox[{0., 0.}, "Spacer2"], TraditionalForm], {0.005, 0.}, {
        AbsoluteThickness[0.1]}}, {-10.126631103850338`, 
       FormBox[
        TemplateBox[{0., 0.}, "Spacer2"], TraditionalForm], {0.005, 0.}, {
        AbsoluteThickness[0.1]}}, {-9.903487552536127, 
       FormBox[
        TemplateBox[{0., 0.}, "Spacer2"], TraditionalForm], {0.005, 0.}, {
        AbsoluteThickness[0.1]}}, {-9.721165995742174, 
       FormBox[
        TemplateBox[{0., 0.}, "Spacer2"], TraditionalForm], {0.005, 0.}, {
        AbsoluteThickness[0.1]}}, {-9.567015315914915, 
       FormBox[
        TemplateBox[{0., 0.}, "Spacer2"], TraditionalForm], {0.005, 0.}, {
        AbsoluteThickness[0.1]}}, {-9.433483923290392, 
       FormBox[
        TemplateBox[{0., 0.}, "Spacer2"], TraditionalForm], {0.005, 0.}, {
        AbsoluteThickness[0.1]}}, {-9.315700887634009, 
       FormBox[
        TemplateBox[{0., 0.}, "Spacer2"], TraditionalForm], {0.005, 0.}, {
        AbsoluteThickness[0.1]}}, {-8.517193191416238, 
       FormBox[
        TemplateBox[{0., 0.}, "Spacer2"], TraditionalForm], {0.005, 0.}, {
        AbsoluteThickness[0.1]}}, {-8.111728083308073, 
       FormBox[
        TemplateBox[{0., 0.}, "Spacer2"], TraditionalForm], {0.005, 0.}, {
        AbsoluteThickness[0.1]}}, {-7.824046010856292, 
       FormBox[
        TemplateBox[{0., 0.}, "Spacer2"], TraditionalForm], {0.005, 0.}, {
        AbsoluteThickness[0.1]}}, {-7.600902459542082, 
       FormBox[
        TemplateBox[{0., 0.}, "Spacer2"], TraditionalForm], {0.005, 0.}, {
        AbsoluteThickness[0.1]}}, {-7.418580902748128, 
       FormBox[
        TemplateBox[{0., 0.}, "Spacer2"], TraditionalForm], {0.005, 0.}, {
        AbsoluteThickness[0.1]}}, {-7.264430222920869, 
       FormBox[
        TemplateBox[{0., 0.}, "Spacer2"], TraditionalForm], {0.005, 0.}, {
        AbsoluteThickness[0.1]}}, {-7.1308988302963465`, 
       FormBox[
        TemplateBox[{0., 0.}, "Spacer2"], TraditionalForm], {0.005, 0.}, {
        AbsoluteThickness[0.1]}}, {-7.013115794639964, 
       FormBox[
        TemplateBox[{0., 0.}, "Spacer2"], TraditionalForm], {0.005, 0.}, {
        AbsoluteThickness[0.1]}}, {-6.214608098422191, 
       FormBox[
        TemplateBox[{0., 0.}, "Spacer2"], TraditionalForm], {0.005, 0.}, {
        AbsoluteThickness[0.1]}}, {-5.809142990314028, 
       FormBox[
        TemplateBox[{0., 0.}, "Spacer2"], TraditionalForm], {0.005, 0.}, {
        AbsoluteThickness[0.1]}}, {-5.521460917862246, 
       FormBox[
        TemplateBox[{0., 0.}, "Spacer2"], TraditionalForm], {0.005, 0.}, {
        AbsoluteThickness[0.1]}}, {-5.298317366548036, 
       FormBox[
        TemplateBox[{0., 0.}, "Spacer2"], TraditionalForm], {0.005, 0.}, {
        AbsoluteThickness[0.1]}}, {-5.115995809754082, 
       FormBox[
        TemplateBox[{0., 0.}, "Spacer2"], TraditionalForm], {0.005, 0.}, {
        AbsoluteThickness[0.1]}}, {-4.961845129926823, 
       FormBox[
        TemplateBox[{0., 0.}, "Spacer2"], TraditionalForm], {0.005, 0.}, {
        AbsoluteThickness[0.1]}}, {-4.8283137373023015`, 
       FormBox[
        TemplateBox[{0., 0.}, "Spacer2"], TraditionalForm], {0.005, 0.}, {
        AbsoluteThickness[0.1]}}, {-4.710530701645918, 
       FormBox[
        TemplateBox[{0., 0.}, "Spacer2"], TraditionalForm], {0.005, 0.}, {
        AbsoluteThickness[0.1]}}, {-3.912023005428146, 
       FormBox[
        TemplateBox[{0., 0.}, "Spacer2"], TraditionalForm], {0.005, 0.}, {
        AbsoluteThickness[0.1]}}, {-3.506557897319982, 
       FormBox[
        TemplateBox[{0., 0.}, "Spacer2"], TraditionalForm], {0.005, 0.}, {
        AbsoluteThickness[0.1]}}, {-3.2188758248682006`, 
       FormBox[
        TemplateBox[{0., 0.}, "Spacer2"], TraditionalForm], {0.005, 0.}, {
        AbsoluteThickness[0.1]}}, {-2.995732273553991, 
       FormBox[
        TemplateBox[{0., 0.}, "Spacer2"], TraditionalForm], {0.005, 0.}, {
        AbsoluteThickness[0.1]}}, {-2.8134107167600364`, 
       FormBox[
        TemplateBox[{0., 0.}, "Spacer2"], TraditionalForm], {0.005, 0.}, {
        AbsoluteThickness[0.1]}}, {-2.659260036932778, 
       FormBox[
        TemplateBox[{0., 0.}, "Spacer2"], TraditionalForm], {0.005, 0.}, {
        AbsoluteThickness[0.1]}}, {-2.5257286443082556`, 
       FormBox[
        TemplateBox[{0., 0.}, "Spacer2"], TraditionalForm], {0.005, 0.}, {
        AbsoluteThickness[0.1]}}, {-2.4079456086518722`, 
       FormBox[
        TemplateBox[{0., 0.}, "Spacer2"], TraditionalForm], {0.005, 0.}, {
        AbsoluteThickness[0.1]}}, {-2.3025850929940455`, 
       FormBox[
        TemplateBox[{0., 0.}, "Spacer2"], TraditionalForm], {0.005, 0.}, {
        AbsoluteThickness[0.1]}}, {-1.6094379124341003`, 
       FormBox[
        TemplateBox[{0., 0.}, "Spacer2"], TraditionalForm], {0.005, 0.}, {
        AbsoluteThickness[0.1]}}, {-1.2039728043259361`, 
       FormBox[
        TemplateBox[{0., 0.}, "Spacer2"], TraditionalForm], {0.005, 0.}, {
        AbsoluteThickness[0.1]}}}, {{-5.298317366548036, 
       FormBox[
        TagBox[
         InterpretationBox["\"0.005\"", 0.005, AutoDelete -> True], 
         NumberForm[#, {
           DirectedInfinity[1], 3}]& ], TraditionalForm], {0.01, 0.}, {
        AbsoluteThickness[0.1]}}, {-4.605170185988091, 
       FormBox[
        TagBox[
         InterpretationBox["\"0.010\"", 0.01, AutoDelete -> True], 
         NumberForm[#, {
           DirectedInfinity[1], 3}]& ], TraditionalForm], {0.01, 0.}, {
        AbsoluteThickness[0.1]}}, {-2.995732273553991, 
       FormBox[
        TagBox[
         InterpretationBox["\"0.050\"", 0.05, AutoDelete -> True], 
         NumberForm[#, {
           DirectedInfinity[1], 3}]& ], TraditionalForm], {0.01, 0.}, {
        AbsoluteThickness[0.1]}}, {-2.3025850929940455`, 
       FormBox[
        TagBox[
         InterpretationBox["\"0.100\"", 0.1, AutoDelete -> True], 
         NumberForm[#, {
           DirectedInfinity[1], 3}]& ], TraditionalForm], {0.01, 0.}, {
        AbsoluteThickness[0.1]}}, {-0.6931471805599453, 
       FormBox[
        TagBox[
         InterpretationBox["\"0.500\"", 0.5, AutoDelete -> True], 
         NumberForm[#, {
           DirectedInfinity[1], 3}]& ], TraditionalForm], {0.01, 0.}, {
        AbsoluteThickness[0.1]}}, {0., 
       FormBox["1", TraditionalForm], {0.01, 0.}, {
        AbsoluteThickness[0.1]}}, {-7.600902459542082, 
       FormBox[
        TemplateBox[{0., 0.}, "Spacer2"], TraditionalForm], {0.005, 0.}, {
        AbsoluteThickness[0.1]}}, {-7.418580902748128, 
       FormBox[
        TemplateBox[{0., 0.}, "Spacer2"], TraditionalForm], {0.005, 0.}, {
        AbsoluteThickness[0.1]}}, {-7.264430222920869, 
       FormBox[
        TemplateBox[{0., 0.}, "Spacer2"], TraditionalForm], {0.005, 0.}, {
        AbsoluteThickness[0.1]}}, {-7.1308988302963465`, 
       FormBox[
        TemplateBox[{0., 0.}, "Spacer2"], TraditionalForm], {0.005, 0.}, {
        AbsoluteThickness[0.1]}}, {-7.013115794639964, 
       FormBox[
        TemplateBox[{0., 0.}, "Spacer2"], TraditionalForm], {0.005, 0.}, {
        AbsoluteThickness[0.1]}}, {-6.907755278982137, 
       FormBox[
        TemplateBox[{0., 0.}, "Spacer2"], TraditionalForm], {0.005, 0.}, {
        AbsoluteThickness[0.1]}}, {-6.214608098422191, 
       FormBox[
        TemplateBox[{0., 0.}, "Spacer2"], TraditionalForm], {0.005, 0.}, {
        AbsoluteThickness[0.1]}}, {-5.809142990314028, 
       FormBox[
        TemplateBox[{0., 0.}, "Spacer2"], TraditionalForm], {0.005, 0.}, {
        AbsoluteThickness[0.1]}}, {-5.521460917862246, 
       FormBox[
        TemplateBox[{0., 0.}, "Spacer2"], TraditionalForm], {0.005, 0.}, {
        AbsoluteThickness[0.1]}}, {-5.115995809754082, 
       FormBox[
        TemplateBox[{0., 0.}, "Spacer2"], TraditionalForm], {0.005, 0.}, {
        AbsoluteThickness[0.1]}}, {-4.961845129926823, 
       FormBox[
        TemplateBox[{0., 0.}, "Spacer2"], TraditionalForm], {0.005, 0.}, {
        AbsoluteThickness[0.1]}}, {-4.8283137373023015`, 
       FormBox[
        TemplateBox[{0., 0.}, "Spacer2"], TraditionalForm], {0.005, 0.}, {
        AbsoluteThickness[0.1]}}, {-4.710530701645918, 
       FormBox[
        TemplateBox[{0., 0.}, "Spacer2"], TraditionalForm], {0.005, 0.}, {
        AbsoluteThickness[0.1]}}, {-3.912023005428146, 
       FormBox[
        TemplateBox[{0., 0.}, "Spacer2"], TraditionalForm], {0.005, 0.}, {
        AbsoluteThickness[0.1]}}, {-3.506557897319982, 
       FormBox[
        TemplateBox[{0., 0.}, "Spacer2"], TraditionalForm], {0.005, 0.}, {
        AbsoluteThickness[0.1]}}, {-3.2188758248682006`, 
       FormBox[
        TemplateBox[{0., 0.}, "Spacer2"], TraditionalForm], {0.005, 0.}, {
        AbsoluteThickness[0.1]}}, {-2.8134107167600364`, 
       FormBox[
        TemplateBox[{0., 0.}, "Spacer2"], TraditionalForm], {0.005, 0.}, {
        AbsoluteThickness[0.1]}}, {-2.659260036932778, 
       FormBox[
        TemplateBox[{0., 0.}, "Spacer2"], TraditionalForm], {0.005, 0.}, {
        AbsoluteThickness[0.1]}}, {-2.5257286443082556`, 
       FormBox[
        TemplateBox[{0., 0.}, "Spacer2"], TraditionalForm], {0.005, 0.}, {
        AbsoluteThickness[0.1]}}, {-2.4079456086518722`, 
       FormBox[
        TemplateBox[{0., 0.}, "Spacer2"], TraditionalForm], {0.005, 0.}, {
        AbsoluteThickness[0.1]}}, {-1.6094379124341003`, 
       FormBox[
        TemplateBox[{0., 0.}, "Spacer2"], TraditionalForm], {0.005, 0.}, {
        AbsoluteThickness[0.1]}}, {-1.2039728043259361`, 
       FormBox[
        TemplateBox[{0., 0.}, "Spacer2"], TraditionalForm], {0.005, 0.}, {
        AbsoluteThickness[0.1]}}, {-0.916290731874155, 
       FormBox[
        TemplateBox[{0., 0.}, "Spacer2"], TraditionalForm], {0.005, 0.}, {
        AbsoluteThickness[0.1]}}, {-0.5108256237659907, 
       FormBox[
        TemplateBox[{0., 0.}, "Spacer2"], TraditionalForm], {0.005, 0.}, {
        AbsoluteThickness[0.1]}}, {-0.35667494393873245`, 
       FormBox[
        TemplateBox[{0., 0.}, "Spacer2"], TraditionalForm], {0.005, 0.}, {
        AbsoluteThickness[0.1]}}, {-0.2231435513142097, 
       FormBox[
        TemplateBox[{0., 0.}, "Spacer2"], TraditionalForm], {0.005, 0.}, {
        AbsoluteThickness[0.1]}}, {-0.10536051565782628`, 
       FormBox[
        TemplateBox[{0., 0.}, "Spacer2"], TraditionalForm], {0.005, 0.}, {
        AbsoluteThickness[0.1]}}, {0.6931471805599453, 
       FormBox[
        TemplateBox[{0., 0.}, "Spacer2"], TraditionalForm], {0.005, 0.}, {
        AbsoluteThickness[0.1]}}, {1.0986122886681098`, 
       FormBox[
        TemplateBox[{0., 0.}, "Spacer2"], TraditionalForm], {0.005, 0.}, {
        AbsoluteThickness[0.1]}}, {1.3862943611198906`, 
       FormBox[
        TemplateBox[{0., 0.}, "Spacer2"], TraditionalForm], {0.005, 0.}, {
        AbsoluteThickness[0.1]}}, {1.6094379124341003`, 
       FormBox[
        TemplateBox[{0., 0.}, "Spacer2"], TraditionalForm], {0.005, 0.}, {
        AbsoluteThickness[0.1]}}, {1.791759469228055, 
       FormBox[
        TemplateBox[{0., 0.}, "Spacer2"], TraditionalForm], {0.005, 0.}, {
        AbsoluteThickness[0.1]}}, {1.9459101490553132`, 
       FormBox[
        TemplateBox[{0., 0.}, "Spacer2"], TraditionalForm], {0.005, 0.}, {
        AbsoluteThickness[0.1]}}, {2.0794415416798357`, 
       FormBox[
        TemplateBox[{0., 0.}, "Spacer2"], TraditionalForm], {0.005, 0.}, {
        AbsoluteThickness[0.1]}}, {2.1972245773362196`, 
       FormBox[
        TemplateBox[{0., 0.}, "Spacer2"], TraditionalForm], {0.005, 0.}, {
        AbsoluteThickness[0.1]}}, {2.302585092994046, 
       FormBox[
        TemplateBox[{0., 0.}, "Spacer2"], TraditionalForm], {0.005, 0.}, {
        AbsoluteThickness[0.1]}}, {2.3978952727983707`, 
       FormBox[
        TemplateBox[{0., 0.}, "Spacer2"], TraditionalForm], {0.005, 0.}, {
        AbsoluteThickness[0.1]}}, {2.4849066497880004`, 
       FormBox[
        TemplateBox[{0., 0.}, "Spacer2"], TraditionalForm], {0.005, 0.}, {
        AbsoluteThickness[0.1]}}, {2.5649493574615367`, 
       FormBox[
        TemplateBox[{0., 0.}, "Spacer2"], TraditionalForm], {0.005, 0.}, {
        AbsoluteThickness[0.1]}}, {2.6390573296152584`, 
       FormBox[
        TemplateBox[{0., 0.}, "Spacer2"], TraditionalForm], {0.005, 0.}, {
        AbsoluteThickness[0.1]}}, {2.70805020110221, 
       FormBox[
        TemplateBox[{0., 0.}, "Spacer2"], TraditionalForm], {0.005, 0.}, {
        AbsoluteThickness[0.1]}}, {2.772588722239781, 
       FormBox[
        TemplateBox[{0., 0.}, "Spacer2"], TraditionalForm], {0.005, 0.}, {
        AbsoluteThickness[0.1]}}}}]]], "Output",
 CellChangeTimes->{{3.743955412892807*^9, 3.7439554388375463`*^9}, 
   3.743955521196924*^9, {3.7439555983023767`*^9, 3.743955615262512*^9}, 
   3.7439557635436907`*^9, {3.743956174253509*^9, 3.743956200274555*^9}, {
   3.743956725981032*^9, 3.743956795825522*^9}, 3.743957010041464*^9, 
   3.743957091768506*^9, 3.743957152988666*^9, {3.743957496035925*^9, 
   3.743957520202043*^9}, 3.743957555299768*^9, 3.743957638507526*^9, {
   3.743957689448414*^9, 3.743957716367441*^9}, 3.743961239189992*^9, 
   3.743961312052574*^9, 3.744025076727006*^9, 3.74402825347297*^9, 
   3.7440966179077578`*^9, 3.744096927148671*^9, 3.74410482086306*^9, 
   3.744182511362206*^9, 3.744196508776507*^9, 3.744477214165298*^9, 
   3.744477335175611*^9, 3.7444810216793013`*^9, 3.744482747748752*^9, 
   3.7444830109073753`*^9, 3.744514033272702*^9, 3.744514897551964*^9, 
   3.747397118220118*^9, 3.747401694810563*^9, 3.7474129337494373`*^9},
 CellLabel->"Out[59]=",ExpressionUUID->"21521853-59a7-4c11-8249-1a510f758f42"]
}, Open  ]],

Cell[CellGroupData[{

Cell["stretched exponential", "Section",
 CellChangeTimes->{{3.74419125676858*^9, 3.74419127616008*^9}, 
   3.744191350565138*^9},ExpressionUUID->"e93d9af4-c576-4305-9ad2-\
4b8a0697e218"],

Cell[CellGroupData[{

Cell[BoxData[{
 RowBox[{
  RowBox[{"fttngprmtrs", "=", 
   RowBox[{"NonlinearModelFit", "[", 
    RowBox[{"datatofit", ",", 
     RowBox[{"{", 
      RowBox[{
       RowBox[{
        SuperscriptBox["x", 
         RowBox[{"\[Beta]", "-", "1"}]], 
        RowBox[{"Exp", "[", 
         RowBox[{
          RowBox[{"-", "\[Lambda]"}], " ", 
          SuperscriptBox["x", "\[Beta]"]}], "]"}]}], ",", 
       RowBox[{
        RowBox[{
         RowBox[{"Re", "[", "\[Beta]", "]"}], ">", "0"}], "&&", 
        RowBox[{
         RowBox[{"Re", "[", "\[Lambda]", "]"}], ">", "0"}]}]}], "}"}], ",", 
     RowBox[{"{", 
      RowBox[{"\[Beta]", ",", "\[Lambda]"}], "}"}], ",", " ", "x"}], "]"}]}], 
  ";"}], "\[IndentingNewLine]", 
 RowBox[{
  RowBox[{"fttngprmtrs", "[", 
   RowBox[{
    RowBox[{"{", 
     RowBox[{
     "\"\<BestFit\>\"", ",", "\"\<ParameterConfidenceIntervals\>\"", ",", 
      "\"\<BIC\>\"", ",", "\"\<ParameterTable\>\""}], "}"}], ",", 
    RowBox[{"ConfidenceLevel", "\[Rule]", " ", "0.99"}]}], "]"}], 
  "\[IndentingNewLine]"}], "\[IndentingNewLine]", 
 RowBox[{
  RowBox[{"plot2", "=", 
   RowBox[{"Plot", "[", 
    RowBox[{
     RowBox[{"fttngprmtrs", "[", "\"\<BestFit\>\"", "]"}], ",", 
     RowBox[{"{", 
      RowBox[{"x", ",", "0", ",", "0.015"}], "}"}], ",", 
     RowBox[{"PlotStyle", "\[Rule]", "Red"}], ",", 
     RowBox[{"PlotRange", "\[Rule]", "All"}]}], "]"}]}], 
  ";"}], "\[IndentingNewLine]", 
 RowBox[{"Show", "[", 
  RowBox[{"plot1", ",", "plot2"}], "]"}]}], "Input",
 CellChangeTimes->{{3.744095751397813*^9, 3.744095753911467*^9}, {
   3.7440958594853067`*^9, 3.744095888884637*^9}, {3.744095923211479*^9, 
   3.7440960135547333`*^9}, {3.744096052781548*^9, 3.744096062359128*^9}, {
   3.7440961707861757`*^9, 3.744096212718751*^9}, {3.744096254636569*^9, 
   3.744096283087891*^9}, {3.744096635133079*^9, 3.744096660754819*^9}, {
   3.744097096495634*^9, 3.74409709692764*^9}, {3.7441824620126*^9, 
   3.74418246927875*^9}, {3.744182505868922*^9, 3.744182519545164*^9}, {
   3.744182594997553*^9, 3.744182708134039*^9}, 3.744182743797956*^9, {
   3.7441846149378138`*^9, 3.744184632674355*^9}, 3.7441870748294907`*^9, {
   3.744187327288436*^9, 3.7441873556927967`*^9}, {3.744188615282619*^9, 
   3.744188631478011*^9}, {3.744188930594653*^9, 3.744188953538471*^9}, {
   3.7441965131781063`*^9, 3.74419652939502*^9}, {3.744477221337132*^9, 
   3.7444772215837297`*^9}, {3.7444773177433243`*^9, 
   3.7444773179640017`*^9}, {3.744477351378694*^9, 3.74447735156781*^9}, {
   3.744481031614355*^9, 3.7444810618374357`*^9}, 3.744482743829197*^9, {
   3.744482793196217*^9, 3.744482813231217*^9}, 3.744483036655458*^9, {
   3.7444830668202963`*^9, 3.744483072573547*^9}, {3.7445140383940907`*^9, 
   3.744514039095355*^9}},
 CellLabel->"In[60]:=",ExpressionUUID->"59e386a1-4479-4a76-bf8d-4e81a1b9baab"],

Cell[BoxData[
 RowBox[{"{", 
  RowBox[{
   RowBox[{
    SuperscriptBox["\[ExponentialE]", 
     RowBox[{
      RowBox[{"-", "331.9507064909587`"}], " ", 
      SuperscriptBox["x", "1.0007150358807493`"]}]], " ", 
    SuperscriptBox["x", "0.0007150358807492818`"]}], ",", 
   RowBox[{"{", 
    RowBox[{
     RowBox[{"{", 
      RowBox[{"0.9996915845130636`", ",", "1.001738487248435`"}], "}"}], ",", 
     
     RowBox[{"{", 
      RowBox[{"325.6033786895914`", ",", "338.29803429232595`"}], "}"}]}], 
    "}"}], ",", 
   RowBox[{"-", "837.5866345977827`"}], ",", 
   StyleBox[
    TagBox[GridBox[{
       {"\<\"\"\>", "\<\"Estimate\"\>", "\<\"Standard Error\"\>", "\<\"t\
\[Hyphen]Statistic\"\>", "\<\"P\[Hyphen]Value\"\>"},
       {"\[Beta]", "1.0007150358807493`", "0.00039323203282349764`", 
        "2544.8461782103104`", "0.`"},
       {"\[Lambda]", "331.9507064909587`", "2.438779890414342`", 
        "136.11343434300713`", "2.0533017466407452`*^-187"}
      },
      AutoDelete->False,
      GridBoxAlignment->{"Columns" -> {{Left}}, "Rows" -> {{Automatic}}},
      GridBoxDividers->{
       "ColumnsIndexed" -> {2 -> GrayLevel[0.7]}, 
        "RowsIndexed" -> {2 -> GrayLevel[0.7]}},
      GridBoxItemSize->{"Columns" -> {{Automatic}}, "Rows" -> {{Automatic}}},
      GridBoxSpacings->{
       "ColumnsIndexed" -> {2 -> 1}, "RowsIndexed" -> {2 -> 0.75}}],
     "Grid"], "DialogStyle",
    StripOnInput->False]}], "}"}]], "Output",
 CellChangeTimes->{
  3.744096015413796*^9, 3.744096068023744*^9, {3.744096143685885*^9, 
   3.744096213141391*^9}, 3.7440962843046713`*^9, {3.744096636543583*^9, 
   3.744096662335993*^9}, 3.744097098269742*^9, 3.7441048257723494`*^9, 
   3.744182521670553*^9, {3.744182597824017*^9, 3.7441826039360037`*^9}, {
   3.744182644338385*^9, 3.744182709892922*^9}, 3.744182745244586*^9, {
   3.744184624429817*^9, 3.744184635646718*^9}, 3.744187076062006*^9, 
   3.74418736485326*^9, 3.7441886329423122`*^9, {3.7441889330540457`*^9, 
   3.744188954880396*^9}, {3.744196520962755*^9, 3.744196530519493*^9}, 
   3.744477227063471*^9, {3.744477322894021*^9, 3.744477353816929*^9}, 
   3.7444810665747557`*^9, 3.7444827559601507`*^9, 3.744482815192053*^9, {
   3.744483037831367*^9, 3.744483073682098*^9}, 3.7445140402007236`*^9, 
   3.7473971365976267`*^9, 3.747401700208696*^9, 3.747412934094301*^9},
 CellLabel->"Out[61]=",ExpressionUUID->"f9157700-2597-4162-8a9e-b5142f8445bf"],

Cell[BoxData[
 GraphicsBox[{{{}, {{}, 
     {RGBColor[0.368417, 0.506779, 0.709798], PointSize[0.009166666666666668],
       AbsoluteThickness[1.6], PointBox[CompressedData["
1:eJyt0Wk01QsXBnBzboaQSCmRMoQmdSWdJ2NUMlxSiEi4pgwRDWQOpTQSKVOO
TMdUGa9UKiqzRHRkyHTOyZSb8XX+r0/v/XI/vHutvfb6fdhrr7UfSdszxqfZ
WFhYShebOTkMV/lMadSQDoqFuHZOMXDHMSndR7aJJNEReUlyggGH1ukGpl0T
3QnPcRYMCPl1kAI0LUun6Qx4TU8ZDY+PkjZPGdwJamLgOvuJGKa5OvNvM33E
ibdFd90Y6aN7o5D4oteybhDTW7RfmRxhyJerHFSbJHl3fmc7WctA5+MxdD6Z
JP3Kj5vTr2Hgqc8qbUGzadKRawvxxRUM7Jd5S81OWCBJP8njz8hjwOW8Zn/W
Ey48bEoWI19ngBYfnLT90W8QUpWJm7u8eL9gfzHTwjfzYpk++5OXNi+9CuFF
98btlRjQfW9acd9bBAfDurStJBmIkzRwmDksCr9aQ8NlYgwE0ZN6pvzWQOLV
yfNXf9Fhru7Txu6/BmUwPmG36IeK1J52k7UQ0u4vFRqlY8vWh1yvQsThp5Kr
eKSPDjvn5UJMBy8jEY7ljRVhmq9PgLCg4rHHFQ/XoXe9u/jxdjr6gwJK+HrX
YYWH81zBJzqEk2lKJjJS8An8fFYslo6WhhfeK7qkMKe/7sVYBB2MvJn4R9ek
0aKV1BjmSEfhWRe6XekmJOy4vVvWaHH/RrTvyW+yuBouFJMhRIenra5cb4U8
/s41iqyi0XBRPd/yGmUr3inX+1ZE0TDTRs99FrkNlhQLhbXuNJC5tQ47im7H
eIxNhaE5DQ4uHoRVI80J8y3fUSAjsxM3TNo1b3HTUCfS6yK7aBMHURmmjbeK
Sh5S3Qms+OyUwEnDXle3D43LlKHEuZ7nTd8I9q203/hQTRnOBVIxcZ0j4PIO
pp5q/x3+81zHdx8ZQaNIW5+Duwp0jCekp3ePwNOJe0Dr6x5ohQk1yMwP4+ka
82b1YVW4+M2OpTUPI33WKpPNUx12DnI3b8QOYYWcmMuBXHXw/3l64E7oEN5W
JRBeSFUj/Pp1s0pJuAbyVU8bRmgMIUp3H5fbHk3kCF/74xLPEBomxkvXkjQh
8f2rwfLlQ+jXS2vruK4Fi4D6o05Jg+ihpMcptWljn/7j8aK9gxBzPKEd1qEN
XYXlvVmqg3AoT7u0IkAH9GoRAw7uQQw+M5MPCz+AZLYdAqufDkA+lBZZnnkI
Yw/orzJdv6O0YQ3tk6I+vlqk2Aj+7IfoTyp77IQ+RrK/al5+3o/DOYJRjFBD
zF+MkZqv7YPY8fOKptmGEIpxCxUr74PK2Ndh1lYjGHmxrhg/3If8Yjv2kBfG
YHOeHR0e78WNoB+EfW69IVxe0KKaQjPBwB6nvDzJXkRLBpGM9Uxxdowm/NtC
DzLtHxB2TekhfNuaxdf2uimiEzReXO3tgXW00B98gkdhG9V56EpBD8ihyQcM
YAYXrtRobfUefBHP+6+DEgmf+f6N8GBuFOFpfjZdpn8OBBDmC+IgPDTjT9jh
vuTBe+/MMNVICljg7cFNlX3haVXHYN8vbvY55xsoVeyXDm4yR/Dh50NvZb9h
dqfk5vJDFti5PGnSr7gb5hb5wkm1FjhuIuEnGdEN0+ePw56IW0LKwH57gFM3
ondoNPTstIRX3IOSZzbdCDl+Sl+bZAnxOrJU7YluzNU1EJbjCyDML7xLatTT
Ep/fvhju1uvGIcddF1k5rbDzTGRwbx4VgQvFd3V1rTCaf/uldywV+/rvxXN0
W2Hw12u2YisqrHpyCG/TKyd8V/c94fMK+YTVf3gkMG1+zYsw1z6jQ6X3rXG3
Mrk4ZDUVBUecHZmW90zOYTqwYVNb/hNrTP+tdeWCEBUfTGMJF+aIES7z393W
/cYaazJJhl7LqPgxNqmWJW+Dmh1F9i8qu1DQ9O11sactEjyO/RXU2glG1zGL
ZF9bWDWG5R1s7MQU30F22Qe2mPVLTNj9vBOs6TVf7LJtwaZ+yi0xqxMcLDLK
XXJ2KFy/0WU04Qt2VRir91+yQ7U2ueXHyS+4Yr8gt2B1Gl1Rchy7Kzuwql4j
PH2XPSzFjEMYmztAPv2uMd3SHvPqUjoiPB1wVez3r2qxx9G302MJhe0o69IJ
kJV2wLwRN1/yxf+/W32zRuUEnKGmyqn30a0VU1siNe6IO4OS5ZGUbd2K6SVn
Lfmbb1YfRdYZCqp9y+iGrdhLtrnHYu2MysljqOZvxbl4gZdqG1ygMFgla7+x
BfxUneBoORfUO09s4F3dgmh+QYNH4S6Irac89Elrhh/n/uNMK5jo3WJalTZo
zjRLlEYM0y/DU62Y7q16dpXplbHedkxvm0oKZZoi302Yg7GesMOF1u/ryC7o
Ur4o3XOpGY7/44XyUzr+Sq4Y675Xp9zehDLPVJErZq4ozFYb/J38T1ctOWfJ
KU0FGdR2N9Qr9cbZ1zeAvOSaf+ljd8u04yvPYHV9dt7N5/XIpLqrzk6fwVNG
4k0fj3pQlkz5ly5YctaSyToyCrPD7kg4lXqrwfQjpJ6W2IzGe0BNajNnd9gH
PLBJPJeS6IEJA1/XouAPWNhZeyGU3RMcTU9EBPg+IGOTtKCgridSBXXrPMve
43NLhCjTKlxVb5gOiGEvK93iBW6DQNZ8Si14WSro3Jze4NCIPNfm8u4fFmaE
W+gH+qCM53BdqesbrF1y4ZJ5vZ1nfZp9UJla9mxirhosa+aKcl3PodBjlyH7
tmqoS507wrnSF+8lHYVqjF7Dhk3BtsbPF8/j3jiS37yC6I9OC8U//aCrIp11
7MQrWGcpa3aEXMCXJr00FvLLpbz8QZ7ZdI47ogpfTvnyc4z7g0XAkX/kchXK
ubT3Hvh5GavXrTTcWFKJyr+sCZepdRowrSrsFXxUKxBllmLuVeKV8Asw15i5
Hog2Dc09gdx/IcJG9Om7d4GgoJzHSaICsyulJzOogbgye2CzwstymE/4b9qs
FAzuAom72Rwl0F/xMPQ6Twg2yKcl6uo8x6xa8QUznRCQ1UdmX9c9g65YR1SF
RBhkB8Ly2Q49RaKYgralfjhktRYqDS4XIX6wQUTgfAQoWlfylc8UIF5n5JP3
hki8lS95fO16PrY8mj6dpHMDjuWi4n9kUDCVEW10ZeMdbPjKKtWrkQvDmAvb
YmPjcHLy99w7EZn4eZRnNDYlHvubN3Qcf0+Gl/N8TbJAMtwrOPXS5tMxtv9u
c8L2VNTLVZmUfEyF5PowpY0X00A1rU62T3yErG2ZtW6T6aBOpM1kkxOwPlyx
aOt8Bi6/9/l0RP8eFvSpJnvmMlF5x7XM0fwmfu0NFPe1ylr8M39naMRVnGjP
HKyLoIDFWyfB+5U/rCjJhbVm+WCxb5XvTrHCNVrRo6lqComFqB/4D5YLo4w=

       "]]}, {}}, {}, {}, {}, {}}, {{{}, {}, 
     TagBox[
      {RGBColor[1, 0, 0], AbsoluteThickness[1.6], Opacity[1.], 
       LineBox[CompressedData["
1:eJwVjnk41AkAhnuiQ8USSRiW1tIh60j3fBTFzKDYkFUihZyJKcyMMY6QfiZy
5FqRMjJLyu2hFWpVjkWbJlfUkMwglbRY+8f3vM/71/tpuPnbnl2+bNkyh6X9
T50Hl6edpT4fcNVtpvDZYlC9aA+kaF3k9prdHWuLxXCKSsodoA6TjQOzvJ7m
iyHTzfKomfpIXqD5zgpuijF0fWdaK/UTeTGJV3ooUYy66ntzlWqz5KrORAWb
KDFShzROFUz9S3YqV8nRCBGjQOnK+kdUCcw+YNmddhMjafvBJuPyFTjd95vW
gL0YbJP5YL7aakj6DFbaUJf6nhd7M6bWIey8bqi8kRir3uh11FDl4fL1ZoXz
CjEWzkpvobMVoKlvZsj7JsKM+EOEfvkGfE7NnJ6ZEOGtxB3DQjUlNG6rP5fw
UoS6bappKVOqWM2k2LfcFaHqgKReFXUzOstIJtkUEbh+fv0VVEPIP/FTONH/
ERTTrd50FTOk3LprvGthDDH7a4pyB6xQt3nvzrpEIeyvvh5zqbZDvK+8bsjZ
d+AeF6S3f3CEJ/u5u735MDzSi8ZiHp+EYJBuYxA6BMMs1tYfOK5Yo5DA1b8w
gI/5HGUlRXeYy4a5a9u/wWehr6CJeQ4TYZK5pyp7wX2dwXPd5IU6n5HBF1r/
IEyqxCIv1htbJvJrzb53Q32SpJk77gvHeGureeku3DvoIXnENADXSp3pPVs6
4b/NcDCRfgHqSsKv05rtYIz/3tjRHAgd//73GyWew2PV3oOTMkFQOybIFuEv
hPx5pGjINBjC5gy+y3gLemy/KD0j6KgZ4T1xzWuCI0cpIKb5EjrsaF0K5Y3Q
ihO82KMYgh1fM1nufz9C+/izp89Oh+Jl536HQpt65H7UK9ZLCYPErYWVyuxa
1DYZpV4dZmCkI8ZNtaEK83v5ntUqLDx6UyGs9akASdruVbNVOKwX6Ta6zg9x
SEDTfkdjg0IPupF/vAxrF3n2HUI2BjO7KSdzS3GZcIirTIwA6YaSS9YoH93P
MtcQRhwoWNRwhZ+KcOjVJrZVGwe0nnHzO8GFcDg6Ors6OBInrkeFrJS8g/C0
ybN82SiExn5jxM3kIzUhUcOUFwVbA7rYRT0PthOswQ7raJyWnLEets2FBqkw
2XIsGooW3SMbs7ORUqVBqefGwNRgtMv7dgZIm3tmVHSv4DvzEll3czqS96mL
PFuuIOcwqVt6LAV/NFR/uO8Ti9vWeerT1cnoW08IhlfFYf/KuVLO2+u431nW
LlcaB7nj/Xd0N3Bxkey3Xu94PBp/aT0zP5cAy9AzljvF8dDKuU2zo8ajSYMX
uSv1KoRuXwQc3hXYpuuUaRokoC01sDfwQjTa68h6860JYBxwFFhejsQUraCk
K+Aa5ITRFgWxEdAuNv8peS0B4YnVE2dehGN32m71wzIEDgrL30Y3hMOCs035
mywBHqE8wr8fDk9HOVkXRQLzA+GLP6SGo0iy7/tWDQLR/D02qi7h0D0Z1NVo
TKCY/+Mau2kWDGXyOdOuBLqyi9//TGLB7FsKs8CdgKOzjvUKWRZ+HYm97OhB
4Fb+Lv+x5SwE1fj51fsQqM9S7G4cZaLi3F6n+EsEgir2DVc/ZGJPQ6e+5jUC
Y469ExVWTFCKmrb3JC75ipBmsQkTTimV2rFJS3/TTfR2GDER6p1NEqURCBFd
L6lVZqJuo5dUTR6BV/MR6ptGGXi+3FnSt4CA5bocM5aAgb4J60X1QgLbPZNG
R9sYWHhs9DmaT6Ble0B+WzkDMiXak7tLCZw/lFRuyWNALUN5fLyMAG35wv7W
LAZ2REu/zyknMHfCdtdRLgMIWDZ0rIoAxUwvTxDJwH/DwKKu
        "]]},
      Annotation[#, "Charting`Private`Tag$18080#1"]& ]}, {}, {}}},
  AspectRatio->NCache[GoldenRatio^(-1), 0.6180339887498948],
  Axes->{True, True},
  AxesLabel->{None, None},
  AxesOrigin->{0, 0},
  DisplayFunction->Identity,
  Frame->{{False, False}, {False, False}},
  FrameLabel->{{None, None}, {None, None}},
  FrameTicks->{{Automatic, Automatic}, {Automatic, Automatic}},
  GridLines->{None, None},
  GridLinesStyle->Directive[
    GrayLevel[0.5, 0.4]],
  ImagePadding->All,
  Method->{"CoordinatesToolOptions" -> {"DisplayFunction" -> ({
        (Identity[#]& )[
         Part[#, 1]], 
        (Identity[#]& )[
         Part[#, 2]]}& ), "CopiedValueFunction" -> ({
        (Identity[#]& )[
         Part[#, 1]], 
        (Identity[#]& )[
         Part[#, 2]]}& )}},
  PlotRange->{{0, 0.013993518733136675`}, {0, 1.}},
  PlotRangeClipping->True,
  PlotRangePadding->{{
     Scaled[0.02], 
     Scaled[0.02]}, {
     Scaled[0.02], 
     Scaled[0.05]}},
  Ticks->{Automatic, Automatic}]], "Output",
 CellChangeTimes->{
  3.744096015413796*^9, 3.744096068023744*^9, {3.744096143685885*^9, 
   3.744096213141391*^9}, 3.7440962843046713`*^9, {3.744096636543583*^9, 
   3.744096662335993*^9}, 3.744097098269742*^9, 3.7441048257723494`*^9, 
   3.744182521670553*^9, {3.744182597824017*^9, 3.7441826039360037`*^9}, {
   3.744182644338385*^9, 3.744182709892922*^9}, 3.744182745244586*^9, {
   3.744184624429817*^9, 3.744184635646718*^9}, 3.744187076062006*^9, 
   3.74418736485326*^9, 3.7441886329423122`*^9, {3.7441889330540457`*^9, 
   3.744188954880396*^9}, {3.744196520962755*^9, 3.744196530519493*^9}, 
   3.744477227063471*^9, {3.744477322894021*^9, 3.744477353816929*^9}, 
   3.7444810665747557`*^9, 3.7444827559601507`*^9, 3.744482815192053*^9, {
   3.744483037831367*^9, 3.744483073682098*^9}, 3.7445140402007236`*^9, 
   3.7473971365976267`*^9, 3.747401700208696*^9, 3.747412934192339*^9},
 CellLabel->"Out[63]=",ExpressionUUID->"08872988-3cd7-4701-8b45-235b4a20dbd3"]
}, Open  ]]
}, Open  ]],

Cell[CellGroupData[{

Cell["Exponential", "Section",
 CellChangeTimes->{{3.74419125676858*^9, 3.74419127616008*^9}, 
   3.744191350565138*^9, 
   3.7441914895752363`*^9},ExpressionUUID->"10db6758-9518-442c-9dc7-\
86114119b911"],

Cell[CellGroupData[{

Cell[BoxData[{
 RowBox[{
  RowBox[{"fttngprmtrs", "=", 
   RowBox[{"NonlinearModelFit", "[", 
    RowBox[{"datatofit", ",", 
     RowBox[{"{", " ", 
      RowBox[{
       RowBox[{"Exp", "[", 
        RowBox[{
         RowBox[{"-", "\[Lambda]"}], " ", "x"}], "]"}], ",", 
       RowBox[{
        RowBox[{"Re", "[", "\[Lambda]", "]"}], ">", "0"}]}], "}"}], ",", 
     RowBox[{"{", "\[Lambda]", "}"}], ",", " ", "x"}], "]"}]}], 
  ";"}], "\[IndentingNewLine]", 
 RowBox[{
  RowBox[{"fttngprmtrs", "[", 
   RowBox[{
    RowBox[{"{", 
     RowBox[{
     "\"\<BestFit\>\"", ",", "\"\<ParameterConfidenceIntervals\>\"", ",", 
      "\"\<BIC\>\"", ",", "\"\<ParameterTable\>\""}], "}"}], ",", 
    RowBox[{"ConfidenceLevel", "\[Rule]", " ", "0.99"}]}], "]"}], 
  "\[IndentingNewLine]"}], "\[IndentingNewLine]", 
 RowBox[{
  RowBox[{"plot2", "=", 
   RowBox[{"Plot", "[", 
    RowBox[{
     RowBox[{"fttngprmtrs", "[", "\"\<BestFit\>\"", "]"}], ",", 
     RowBox[{"{", 
      RowBox[{"x", ",", "0", ",", "0.015"}], "}"}], ",", 
     RowBox[{"PlotStyle", "\[Rule]", "Red"}], ",", 
     RowBox[{"PlotRange", "\[Rule]", "All"}]}], "]"}]}], 
  ";"}], "\[IndentingNewLine]", 
 RowBox[{"Show", "[", 
  RowBox[{"plot1", ",", "plot2"}], "]"}]}], "Input",
 CellChangeTimes->{{3.744196538520643*^9, 3.744196548016629*^9}, {
   3.744477240507321*^9, 3.7444772407124157`*^9}, {3.744477295679566*^9, 
   3.74447729870844*^9}, {3.744481602110538*^9, 3.744481636510236*^9}, 
   3.744482843354368*^9, 3.744483086672147*^9, {3.744514053110071*^9, 
   3.7445140540412817`*^9}},
 CellLabel->"In[64]:=",ExpressionUUID->"210b8f23-0194-4228-80cf-9260bb27a032"],

Cell[BoxData[
 RowBox[{"{", 
  RowBox[{
   SuperscriptBox["\[ExponentialE]", 
    RowBox[{
     RowBox[{"-", "332.84893581342334`"}], " ", "x"}]], ",", 
   RowBox[{"{", 
    RowBox[{"{", 
     RowBox[{"326.58063814057937`", ",", "339.1172334862673`"}], "}"}], "}"}],
    ",", 
   RowBox[{"-", "839.5360459611002`"}], ",", 
   StyleBox[
    TagBox[GridBox[{
       {"\<\"\"\>", "\<\"Estimate\"\>", "\<\"Standard Error\"\>", "\<\"t\
\[Hyphen]Statistic\"\>", "\<\"P\[Hyphen]Value\"\>"},
       {"\[Lambda]", "332.84893581342334`", "2.4085496300810947`", 
        "138.1947590601305`", "2.0440439818486258`*^-189"}
      },
      AutoDelete->False,
      GridBoxAlignment->{"Columns" -> {{Left}}, "Rows" -> {{Automatic}}},
      GridBoxDividers->{
       "ColumnsIndexed" -> {2 -> GrayLevel[0.7]}, 
        "RowsIndexed" -> {2 -> GrayLevel[0.7]}},
      GridBoxItemSize->{"Columns" -> {{Automatic}}, "Rows" -> {{Automatic}}},
      GridBoxSpacings->{
       "ColumnsIndexed" -> {2 -> 1}, "RowsIndexed" -> {2 -> 0.75}}],
     "Grid"], "DialogStyle",
    StripOnInput->False]}], "}"}]], "Output",
 CellChangeTimes->{
  3.74419449840658*^9, 3.744196549132578*^9, 3.7444772472070637`*^9, 
   3.744477300092554*^9, 3.744477386301056*^9, {3.744481628985611*^9, 
   3.7444816378913317`*^9}, 3.744482846202591*^9, 3.744483087921628*^9, 
   3.7445140548554163`*^9, 3.7473971435106297`*^9, 3.7474017025273867`*^9, 
   3.747412934330496*^9},
 CellLabel->"Out[65]=",ExpressionUUID->"78757274-1172-49f0-814b-f8df3c6c4758"],

Cell[BoxData[
 GraphicsBox[{{{}, {{}, 
     {RGBColor[0.368417, 0.506779, 0.709798], PointSize[0.009166666666666668],
       AbsoluteThickness[1.6], PointBox[CompressedData["
1:eJyt0Wk01QsXBnBzboaQSCmRMoQmdSWdJ2NUMlxSiEi4pgwRDWQOpTQSKVOO
TMdUGa9UKiqzRHRkyHTOyZSb8XX+r0/v/XI/vHutvfb6fdhrr7UfSdszxqfZ
WFhYShebOTkMV/lMadSQDoqFuHZOMXDHMSndR7aJJNEReUlyggGH1ukGpl0T
3QnPcRYMCPl1kAI0LUun6Qx4TU8ZDY+PkjZPGdwJamLgOvuJGKa5OvNvM33E
ibdFd90Y6aN7o5D4oteybhDTW7RfmRxhyJerHFSbJHl3fmc7WctA5+MxdD6Z
JP3Kj5vTr2Hgqc8qbUGzadKRawvxxRUM7Jd5S81OWCBJP8njz8hjwOW8Zn/W
Ey48bEoWI19ngBYfnLT90W8QUpWJm7u8eL9gfzHTwjfzYpk++5OXNi+9CuFF
98btlRjQfW9acd9bBAfDurStJBmIkzRwmDksCr9aQ8NlYgwE0ZN6pvzWQOLV
yfNXf9Fhru7Txu6/BmUwPmG36IeK1J52k7UQ0u4vFRqlY8vWh1yvQsThp5Kr
eKSPDjvn5UJMBy8jEY7ljRVhmq9PgLCg4rHHFQ/XoXe9u/jxdjr6gwJK+HrX
YYWH81zBJzqEk2lKJjJS8An8fFYslo6WhhfeK7qkMKe/7sVYBB2MvJn4R9ek
0aKV1BjmSEfhWRe6XekmJOy4vVvWaHH/RrTvyW+yuBouFJMhRIenra5cb4U8
/s41iqyi0XBRPd/yGmUr3inX+1ZE0TDTRs99FrkNlhQLhbXuNJC5tQ47im7H
eIxNhaE5DQ4uHoRVI80J8y3fUSAjsxM3TNo1b3HTUCfS6yK7aBMHURmmjbeK
Sh5S3Qms+OyUwEnDXle3D43LlKHEuZ7nTd8I9q203/hQTRnOBVIxcZ0j4PIO
pp5q/x3+81zHdx8ZQaNIW5+Duwp0jCekp3ePwNOJe0Dr6x5ohQk1yMwP4+ka
82b1YVW4+M2OpTUPI33WKpPNUx12DnI3b8QOYYWcmMuBXHXw/3l64E7oEN5W
JRBeSFUj/Pp1s0pJuAbyVU8bRmgMIUp3H5fbHk3kCF/74xLPEBomxkvXkjQh
8f2rwfLlQ+jXS2vruK4Fi4D6o05Jg+ihpMcptWljn/7j8aK9gxBzPKEd1qEN
XYXlvVmqg3AoT7u0IkAH9GoRAw7uQQw+M5MPCz+AZLYdAqufDkA+lBZZnnkI
Yw/orzJdv6O0YQ3tk6I+vlqk2Aj+7IfoTyp77IQ+RrK/al5+3o/DOYJRjFBD
zF+MkZqv7YPY8fOKptmGEIpxCxUr74PK2Ndh1lYjGHmxrhg/3If8Yjv2kBfG
YHOeHR0e78WNoB+EfW69IVxe0KKaQjPBwB6nvDzJXkRLBpGM9Uxxdowm/NtC
DzLtHxB2TekhfNuaxdf2uimiEzReXO3tgXW00B98gkdhG9V56EpBD8ihyQcM
YAYXrtRobfUefBHP+6+DEgmf+f6N8GBuFOFpfjZdpn8OBBDmC+IgPDTjT9jh
vuTBe+/MMNVICljg7cFNlX3haVXHYN8vbvY55xsoVeyXDm4yR/Dh50NvZb9h
dqfk5vJDFti5PGnSr7gb5hb5wkm1FjhuIuEnGdEN0+ePw56IW0LKwH57gFM3
ondoNPTstIRX3IOSZzbdCDl+Sl+bZAnxOrJU7YluzNU1EJbjCyDML7xLatTT
Ep/fvhju1uvGIcddF1k5rbDzTGRwbx4VgQvFd3V1rTCaf/uldywV+/rvxXN0
W2Hw12u2YisqrHpyCG/TKyd8V/c94fMK+YTVf3gkMG1+zYsw1z6jQ6X3rXG3
Mrk4ZDUVBUecHZmW90zOYTqwYVNb/hNrTP+tdeWCEBUfTGMJF+aIES7z393W
/cYaazJJhl7LqPgxNqmWJW+Dmh1F9i8qu1DQ9O11sactEjyO/RXU2glG1zGL
ZF9bWDWG5R1s7MQU30F22Qe2mPVLTNj9vBOs6TVf7LJtwaZ+yi0xqxMcLDLK
XXJ2KFy/0WU04Qt2VRir91+yQ7U2ueXHyS+4Yr8gt2B1Gl1Rchy7Kzuwql4j
PH2XPSzFjEMYmztAPv2uMd3SHvPqUjoiPB1wVez3r2qxx9G302MJhe0o69IJ
kJV2wLwRN1/yxf+/W32zRuUEnKGmyqn30a0VU1siNe6IO4OS5ZGUbd2K6SVn
Lfmbb1YfRdYZCqp9y+iGrdhLtrnHYu2MysljqOZvxbl4gZdqG1ygMFgla7+x
BfxUneBoORfUO09s4F3dgmh+QYNH4S6Irac89Elrhh/n/uNMK5jo3WJalTZo
zjRLlEYM0y/DU62Y7q16dpXplbHedkxvm0oKZZoi302Yg7GesMOF1u/ryC7o
Ur4o3XOpGY7/44XyUzr+Sq4Y675Xp9zehDLPVJErZq4ozFYb/J38T1ctOWfJ
KU0FGdR2N9Qr9cbZ1zeAvOSaf+ljd8u04yvPYHV9dt7N5/XIpLqrzk6fwVNG
4k0fj3pQlkz5ly5YctaSyToyCrPD7kg4lXqrwfQjpJ6W2IzGe0BNajNnd9gH
PLBJPJeS6IEJA1/XouAPWNhZeyGU3RMcTU9EBPg+IGOTtKCgridSBXXrPMve
43NLhCjTKlxVb5gOiGEvK93iBW6DQNZ8Si14WSro3Jze4NCIPNfm8u4fFmaE
W+gH+qCM53BdqesbrF1y4ZJ5vZ1nfZp9UJla9mxirhosa+aKcl3PodBjlyH7
tmqoS507wrnSF+8lHYVqjF7Dhk3BtsbPF8/j3jiS37yC6I9OC8U//aCrIp11
7MQrWGcpa3aEXMCXJr00FvLLpbz8QZ7ZdI47ogpfTvnyc4z7g0XAkX/kchXK
ubT3Hvh5GavXrTTcWFKJyr+sCZepdRowrSrsFXxUKxBllmLuVeKV8Asw15i5
Hog2Dc09gdx/IcJG9Om7d4GgoJzHSaICsyulJzOogbgye2CzwstymE/4b9qs
FAzuAom72Rwl0F/xMPQ6Twg2yKcl6uo8x6xa8QUznRCQ1UdmX9c9g65YR1SF
RBhkB8Ly2Q49RaKYgralfjhktRYqDS4XIX6wQUTgfAQoWlfylc8UIF5n5JP3
hki8lS95fO16PrY8mj6dpHMDjuWi4n9kUDCVEW10ZeMdbPjKKtWrkQvDmAvb
YmPjcHLy99w7EZn4eZRnNDYlHvubN3Qcf0+Gl/N8TbJAMtwrOPXS5tMxtv9u
c8L2VNTLVZmUfEyF5PowpY0X00A1rU62T3yErG2ZtW6T6aBOpM1kkxOwPlyx
aOt8Bi6/9/l0RP8eFvSpJnvmMlF5x7XM0fwmfu0NFPe1ylr8M39naMRVnGjP
HKyLoIDFWyfB+5U/rCjJhbVm+WCxb5XvTrHCNVrRo6lqComFqB/4D5YLo4w=

       "]]}, {}}, {}, {}, {}, {}}, {{{}, {}, 
     TagBox[
      {RGBColor[1, 0, 0], AbsoluteThickness[1.6], Opacity[1.], 
       LineBox[CompressedData["
1:eJwVjnk0FHgAxy16hU2yJZT1Zjr0tDWFiorvuopmpt20lZRXci8ZRRpmjBoz
rqbfOGIkRey0mRxRMUZLzg6VQYdFSpJjKiTKtrLtH5/3eZ//PpTDLDdfdTU1
NeY3/vfK6+wPB7QmbI/N0O/NzIyAHsi4rsVot3PSVpuMGB+BhyA19wW9z06V
c15n/M0IelPWS+7Tx+3MOjqGph6OQGoYr3+broFfUmu3OGSPYHY3Tamg/4BC
ydGUKpsRyG01aXL6UhxW82lyZL9HckhITzndEpeLwxwcNd5hu715UMRiJ8TG
vvbKMxhG3BaFLPcFE6VGnYv6cwaw53Tn0MHKXTDck77ah9WP5N1dmS3D7hiK
9xmccO2Df6ZsKK7eE6wmud5oVC8ss3nm8/heEISI/BYEv8DbfL6xoYEPNtcU
7tJmdGNi4EhXQ7QfFDnrkgsK/kZyZ1aBl1EgekjrcrOFz8DRKnHJSwiCK90w
I2vwMUxHTai5qiNQrr18d3iqDVcd/DW32YciLM13ae2CVrBWWb4URxwFQxjT
dvPTI3BVOXXKxmOoWNMW7f2sGf6zNzmM6objoJro6d4F9xBZu03Wa38cW+bY
3mHcbsITt0nDZhKBLx8HPTeyG+DONwyNazyB1DRBqaaoDssTux7aGERC4NHZ
XSW7jRZV893mQ1HQb6tfG6BRjdy3tEJaOgcrKyWBAxuqUNVglXG6jwvrWgfm
/kg5pjcVBVQu5iHFWcPd0bwcJnN3dTQyY5DLdRkbW3IDjl0Ms37GSdD7z4UP
GJVBZ6Zgj3LgW9tqT3b4XwOb7E2sEJ/CGZYx349XhMfN57WJFR89JXX1Fsky
OHYYnWQ+4oO9z2L40aIr2Pvr4Oc5x2NhIJWwmYVSxEhGfYv0BPBxEE265OUj
QySm2BcIUGw9y/3ntktwe8d7qdwhxP7w/I/zdHJBMbmS5jokxF/FrM42gwtI
l1O2VyfHITd0xb4msyyYLH3ycfHqeLA8qTnqJRKkbTZ9H9AUD/1s+o1b3HQU
11QOlwYnYJpiEZy/Ow3P9UlX3+xErG2vZVgLU1DaWtYy/1oinsZUVM3iiRFm
F6JP250EXS9v+/L9IrhGebuuH0mCMniODqsiEQ2UgtiNGadR03Lx7DJKPNwy
V5ZRLUQoyogdMB4XoOWWHW36vgjLlQqqqUYsxhjSkvbQMxDddP5aveQUzAqd
l6XpEDz2zZTKZsXAWmJtulWXQNu/unX+Zx5c+KuMp/QIXgUmjvOGeQhwn693
0IDg32fZc4NaeJBpPv9iTiG4o9vjlnSOh9We4e11GwiEXFnPqzU8WOrm8z94
EaQVcUyGPaPhNJUeLfUhoD09q6mzMxq/vU5gu/sTfLZUidc5RSNcERJSHUxg
ez44UWwejXK/TR5JJwgeatyvI5+4sKlpXUc9QxB4rNw8M5WL7bKGn56ICca9
nWn6cVx4pFeYJaQSkN/VS1MiuYgKumDyXkKwcEMA9dIhLm4tCtRS5BFctbgb
+R2NiwfqBzSPSAmsW6XL/qRy8fzdjhnTKwR/tItt3Ay4+FpvNSEsIvDQ/j5T
Ps2BbonZqPU1AqXHq+6wMQ5+zDJWqcoIFFuZfKt+DtYI5765ePPbX9iY8J8O
DhCq1rtTTpBAwvsbH3DwH9zkS4M=
        "]]},
      Annotation[#, "Charting`Private`Tag$18367#1"]& ]}, {}, {}}},
  AspectRatio->NCache[GoldenRatio^(-1), 0.6180339887498948],
  Axes->{True, True},
  AxesLabel->{None, None},
  AxesOrigin->{0, 0},
  DisplayFunction->Identity,
  Frame->{{False, False}, {False, False}},
  FrameLabel->{{None, None}, {None, None}},
  FrameTicks->{{Automatic, Automatic}, {Automatic, Automatic}},
  GridLines->{None, None},
  GridLinesStyle->Directive[
    GrayLevel[0.5, 0.4]],
  ImagePadding->All,
  Method->{"CoordinatesToolOptions" -> {"DisplayFunction" -> ({
        (Identity[#]& )[
         Part[#, 1]], 
        (Identity[#]& )[
         Part[#, 2]]}& ), "CopiedValueFunction" -> ({
        (Identity[#]& )[
         Part[#, 1]], 
        (Identity[#]& )[
         Part[#, 2]]}& )}},
  PlotRange->{{0, 0.013993518733136675`}, {0, 1.}},
  PlotRangeClipping->True,
  PlotRangePadding->{{
     Scaled[0.02], 
     Scaled[0.02]}, {
     Scaled[0.02], 
     Scaled[0.05]}},
  Ticks->{Automatic, Automatic}]], "Output",
 CellChangeTimes->{
  3.74419449840658*^9, 3.744196549132578*^9, 3.7444772472070637`*^9, 
   3.744477300092554*^9, 3.744477386301056*^9, {3.744481628985611*^9, 
   3.7444816378913317`*^9}, 3.744482846202591*^9, 3.744483087921628*^9, 
   3.7445140548554163`*^9, 3.7473971435106297`*^9, 3.7474017025273867`*^9, 
   3.747412934421461*^9},
 CellLabel->"Out[67]=",ExpressionUUID->"9abf7e10-53a5-48d0-a930-d4b0afc1c87a"]
}, Open  ]],

Cell[BoxData["\[IndentingNewLine]"], "Input",
 CellChangeTimes->{3.744481699556704*^9, 3.744481734252573*^9},
 CellLabel->"In[68]:=",ExpressionUUID->"d774fb97-396e-49ac-945a-771f1b5c7bf4"]
}, Open  ]],

Cell[CellGroupData[{

Cell["Power Law with Cutoff", "Section",
 CellChangeTimes->{{3.7441945626749773`*^9, 
  3.74419456971268*^9}},ExpressionUUID->"957d52d7-388d-4f58-9808-\
df53bc34a6eb"],

Cell[CellGroupData[{

Cell[BoxData[{
 RowBox[{
  RowBox[{"fttngprmtrs", "=", 
   RowBox[{"NonlinearModelFit", "[", 
    RowBox[{"datatofit", ",", 
     RowBox[{"{", " ", 
      RowBox[{
       RowBox[{
        SuperscriptBox["x", 
         RowBox[{"-", "\[Gamma]"}]], 
        RowBox[{"Exp", "[", 
         RowBox[{
          RowBox[{"-", "\[Lambda]"}], " ", "x"}], "]"}]}], ",", 
       RowBox[{
        RowBox[{
         RowBox[{"Re", "[", "\[Gamma]", "]"}], "<", "1"}], "&&", 
        RowBox[{
         RowBox[{"Re", "[", "\[Lambda]", "]"}], ">", "0"}]}]}], "}"}], ",", 
     RowBox[{"{", 
      RowBox[{"\[Gamma]", ",", "\[Lambda]"}], "}"}], ",", " ", "x"}], "]"}]}],
   ";"}], "\[IndentingNewLine]", 
 RowBox[{
  RowBox[{"fttngprmtrs", "[", 
   RowBox[{
    RowBox[{"{", 
     RowBox[{
     "\"\<BestFit\>\"", ",", "\"\<ParameterConfidenceIntervals\>\"", ",", 
      "\"\<BIC\>\"", ",", "\"\<ParameterTable\>\""}], "}"}], ",", 
    RowBox[{"ConfidenceLevel", "\[Rule]", " ", "0.99"}]}], "]"}], 
  "\[IndentingNewLine]"}], "\[IndentingNewLine]", 
 RowBox[{
  RowBox[{"plot2", "=", 
   RowBox[{"Plot", "[", 
    RowBox[{
     RowBox[{"fttngprmtrs", "[", "\"\<BestFit\>\"", "]"}], ",", 
     RowBox[{"{", 
      RowBox[{"x", ",", "0", ",", "0.015"}], "}"}], ",", 
     RowBox[{"PlotStyle", "\[Rule]", "Red"}], ",", 
     RowBox[{"PlotRange", "\[Rule]", "All"}]}], "]"}]}], 
  ";"}], "\[IndentingNewLine]", 
 RowBox[{"Show", "[", 
  RowBox[{"plot1", ",", "plot2"}], "]"}]}], "Input",
 CellChangeTimes->{{3.744196584956335*^9, 3.744196594463624*^9}, {
   3.7444774416007223`*^9, 3.7444774418705397`*^9}, {3.7444817379409323`*^9, 
   3.744481742149619*^9}, {3.7444818178787193`*^9, 3.7444818204474697`*^9}, 
   3.7444828873539133`*^9, {3.744482942859191*^9, 3.7444829590575438`*^9}, 
   3.744483114554413*^9, {3.74451406819024*^9, 3.744514068849638*^9}},
 CellLabel->"In[69]:=",ExpressionUUID->"dd9c50f8-3b85-41f4-9faa-6501dd1eff53"],

Cell[BoxData[
 RowBox[{"{", 
  RowBox[{
   RowBox[{
    SuperscriptBox["\[ExponentialE]", 
     RowBox[{
      RowBox[{"-", "330.2988112301801`"}], " ", "x"}]], " ", 
    SuperscriptBox["x", "0.0007888456202884674`"]}], ",", 
   RowBox[{"{", 
    RowBox[{
     RowBox[{"{", 
      RowBox[{
       RowBox[{"-", "0.0017929744318685025`"}], ",", 
       "0.0002152831912915677`"}], "}"}], ",", 
     RowBox[{"{", 
      RowBox[{"323.36934446197154`", ",", "337.22827799838865`"}], "}"}]}], 
    "}"}], ",", 
   RowBox[{"-", "838.4472566855825`"}], ",", 
   StyleBox[
    TagBox[GridBox[{
       {"\<\"\"\>", "\<\"Estimate\"\>", "\<\"Standard Error\"\>", "\<\"t\
\[Hyphen]Statistic\"\>", "\<\"P\[Hyphen]Value\"\>"},
       {"\[Gamma]", 
        RowBox[{"-", "0.0007888456202884674`"}], "0.0003858078910844226`", 
        RowBox[{"-", "2.0446591127806975`"}], "0.042305086244375616`"},
       {"\[Lambda]", "330.2988112301801`", "2.6624502049446823`", 
        "124.0582117242049`", "4.8193582215793345`*^-180"}
      },
      AutoDelete->False,
      GridBoxAlignment->{"Columns" -> {{Left}}, "Rows" -> {{Automatic}}},
      GridBoxDividers->{
       "ColumnsIndexed" -> {2 -> GrayLevel[0.7]}, 
        "RowsIndexed" -> {2 -> GrayLevel[0.7]}},
      GridBoxItemSize->{"Columns" -> {{Automatic}}, "Rows" -> {{Automatic}}},
      GridBoxSpacings->{
       "ColumnsIndexed" -> {2 -> 1}, "RowsIndexed" -> {2 -> 0.75}}],
     "Grid"], "DialogStyle",
    StripOnInput->False]}], "}"}]], "Output",
 CellChangeTimes->{
  3.744194575106229*^9, 3.744196595796999*^9, 3.744477445665697*^9, 
   3.744481744357254*^9, {3.744481807714273*^9, 3.74448182374924*^9}, 
   3.744482888900271*^9, {3.744482944967704*^9, 3.744482959851728*^9}, {
   3.744483110406267*^9, 3.744483115392577*^9}, 3.744514069483973*^9, 
   3.747397170759715*^9, 3.747401709483676*^9, 3.747412934629099*^9},
 CellLabel->"Out[70]=",ExpressionUUID->"9a11a28a-077e-4fc2-a519-1f9cb79b85a5"],

Cell[BoxData[
 GraphicsBox[{{{}, {{}, 
     {RGBColor[0.368417, 0.506779, 0.709798], PointSize[0.009166666666666668],
       AbsoluteThickness[1.6], PointBox[CompressedData["
1:eJyt0Wk01QsXBnBzboaQSCmRMoQmdSWdJ2NUMlxSiEi4pgwRDWQOpTQSKVOO
TMdUGa9UKiqzRHRkyHTOyZSb8XX+r0/v/XI/vHutvfb6fdhrr7UfSdszxqfZ
WFhYShebOTkMV/lMadSQDoqFuHZOMXDHMSndR7aJJNEReUlyggGH1ukGpl0T
3QnPcRYMCPl1kAI0LUun6Qx4TU8ZDY+PkjZPGdwJamLgOvuJGKa5OvNvM33E
ibdFd90Y6aN7o5D4oteybhDTW7RfmRxhyJerHFSbJHl3fmc7WctA5+MxdD6Z
JP3Kj5vTr2Hgqc8qbUGzadKRawvxxRUM7Jd5S81OWCBJP8njz8hjwOW8Zn/W
Ey48bEoWI19ngBYfnLT90W8QUpWJm7u8eL9gfzHTwjfzYpk++5OXNi+9CuFF
98btlRjQfW9acd9bBAfDurStJBmIkzRwmDksCr9aQ8NlYgwE0ZN6pvzWQOLV
yfNXf9Fhru7Txu6/BmUwPmG36IeK1J52k7UQ0u4vFRqlY8vWh1yvQsThp5Kr
eKSPDjvn5UJMBy8jEY7ljRVhmq9PgLCg4rHHFQ/XoXe9u/jxdjr6gwJK+HrX
YYWH81zBJzqEk2lKJjJS8An8fFYslo6WhhfeK7qkMKe/7sVYBB2MvJn4R9ek
0aKV1BjmSEfhWRe6XekmJOy4vVvWaHH/RrTvyW+yuBouFJMhRIenra5cb4U8
/s41iqyi0XBRPd/yGmUr3inX+1ZE0TDTRs99FrkNlhQLhbXuNJC5tQ47im7H
eIxNhaE5DQ4uHoRVI80J8y3fUSAjsxM3TNo1b3HTUCfS6yK7aBMHURmmjbeK
Sh5S3Qms+OyUwEnDXle3D43LlKHEuZ7nTd8I9q203/hQTRnOBVIxcZ0j4PIO
pp5q/x3+81zHdx8ZQaNIW5+Duwp0jCekp3ePwNOJe0Dr6x5ohQk1yMwP4+ka
82b1YVW4+M2OpTUPI33WKpPNUx12DnI3b8QOYYWcmMuBXHXw/3l64E7oEN5W
JRBeSFUj/Pp1s0pJuAbyVU8bRmgMIUp3H5fbHk3kCF/74xLPEBomxkvXkjQh
8f2rwfLlQ+jXS2vruK4Fi4D6o05Jg+ihpMcptWljn/7j8aK9gxBzPKEd1qEN
XYXlvVmqg3AoT7u0IkAH9GoRAw7uQQw+M5MPCz+AZLYdAqufDkA+lBZZnnkI
Yw/orzJdv6O0YQ3tk6I+vlqk2Aj+7IfoTyp77IQ+RrK/al5+3o/DOYJRjFBD
zF+MkZqv7YPY8fOKptmGEIpxCxUr74PK2Ndh1lYjGHmxrhg/3If8Yjv2kBfG
YHOeHR0e78WNoB+EfW69IVxe0KKaQjPBwB6nvDzJXkRLBpGM9Uxxdowm/NtC
DzLtHxB2TekhfNuaxdf2uimiEzReXO3tgXW00B98gkdhG9V56EpBD8ihyQcM
YAYXrtRobfUefBHP+6+DEgmf+f6N8GBuFOFpfjZdpn8OBBDmC+IgPDTjT9jh
vuTBe+/MMNVICljg7cFNlX3haVXHYN8vbvY55xsoVeyXDm4yR/Dh50NvZb9h
dqfk5vJDFti5PGnSr7gb5hb5wkm1FjhuIuEnGdEN0+ePw56IW0LKwH57gFM3
ondoNPTstIRX3IOSZzbdCDl+Sl+bZAnxOrJU7YluzNU1EJbjCyDML7xLatTT
Ep/fvhju1uvGIcddF1k5rbDzTGRwbx4VgQvFd3V1rTCaf/uldywV+/rvxXN0
W2Hw12u2YisqrHpyCG/TKyd8V/c94fMK+YTVf3gkMG1+zYsw1z6jQ6X3rXG3
Mrk4ZDUVBUecHZmW90zOYTqwYVNb/hNrTP+tdeWCEBUfTGMJF+aIES7z393W
/cYaazJJhl7LqPgxNqmWJW+Dmh1F9i8qu1DQ9O11sactEjyO/RXU2glG1zGL
ZF9bWDWG5R1s7MQU30F22Qe2mPVLTNj9vBOs6TVf7LJtwaZ+yi0xqxMcLDLK
XXJ2KFy/0WU04Qt2VRir91+yQ7U2ueXHyS+4Yr8gt2B1Gl1Rchy7Kzuwql4j
PH2XPSzFjEMYmztAPv2uMd3SHvPqUjoiPB1wVez3r2qxx9G302MJhe0o69IJ
kJV2wLwRN1/yxf+/W32zRuUEnKGmyqn30a0VU1siNe6IO4OS5ZGUbd2K6SVn
Lfmbb1YfRdYZCqp9y+iGrdhLtrnHYu2MysljqOZvxbl4gZdqG1ygMFgla7+x
BfxUneBoORfUO09s4F3dgmh+QYNH4S6Irac89Elrhh/n/uNMK5jo3WJalTZo
zjRLlEYM0y/DU62Y7q16dpXplbHedkxvm0oKZZoi302Yg7GesMOF1u/ryC7o
Ur4o3XOpGY7/44XyUzr+Sq4Y675Xp9zehDLPVJErZq4ozFYb/J38T1ctOWfJ
KU0FGdR2N9Qr9cbZ1zeAvOSaf+ljd8u04yvPYHV9dt7N5/XIpLqrzk6fwVNG
4k0fj3pQlkz5ly5YctaSyToyCrPD7kg4lXqrwfQjpJ6W2IzGe0BNajNnd9gH
PLBJPJeS6IEJA1/XouAPWNhZeyGU3RMcTU9EBPg+IGOTtKCgridSBXXrPMve
43NLhCjTKlxVb5gOiGEvK93iBW6DQNZ8Si14WSro3Jze4NCIPNfm8u4fFmaE
W+gH+qCM53BdqesbrF1y4ZJ5vZ1nfZp9UJla9mxirhosa+aKcl3PodBjlyH7
tmqoS507wrnSF+8lHYVqjF7Dhk3BtsbPF8/j3jiS37yC6I9OC8U//aCrIp11
7MQrWGcpa3aEXMCXJr00FvLLpbz8QZ7ZdI47ogpfTvnyc4z7g0XAkX/kchXK
ubT3Hvh5GavXrTTcWFKJyr+sCZepdRowrSrsFXxUKxBllmLuVeKV8Asw15i5
Hog2Dc09gdx/IcJG9Om7d4GgoJzHSaICsyulJzOogbgye2CzwstymE/4b9qs
FAzuAom72Rwl0F/xMPQ6Twg2yKcl6uo8x6xa8QUznRCQ1UdmX9c9g65YR1SF
RBhkB8Ly2Q49RaKYgralfjhktRYqDS4XIX6wQUTgfAQoWlfylc8UIF5n5JP3
hki8lS95fO16PrY8mj6dpHMDjuWi4n9kUDCVEW10ZeMdbPjKKtWrkQvDmAvb
YmPjcHLy99w7EZn4eZRnNDYlHvubN3Qcf0+Gl/N8TbJAMtwrOPXS5tMxtv9u
c8L2VNTLVZmUfEyF5PowpY0X00A1rU62T3yErG2ZtW6T6aBOpM1kkxOwPlyx
aOt8Bi6/9/l0RP8eFvSpJnvmMlF5x7XM0fwmfu0NFPe1ylr8M39naMRVnGjP
HKyLoIDFWyfB+5U/rCjJhbVm+WCxb5XvTrHCNVrRo6lqComFqB/4D5YLo4w=

       "]]}, {}}, {}, {}, {}, {}}, {{{}, {}, 
     TagBox[
      {RGBColor[1, 0, 0], AbsoluteThickness[1.6], Opacity[1.], 
       LineBox[CompressedData["
1:eJwVzWk41AkAx3GhVURRpGLsOGKFWZHKtvMrR2JG5ahmJS25iiYlcsxl3Nef
xg4e1ZKM3KSceZh1tElFqVSyJSWiGYq2A2374vt8Xn7JPidc/WRlZGQ8v/e/
Rlcj3nsunf31no1ZrShUCtpR+tWl9H5qiUvPB1GRFB5xgoLntBEq9xGpqOu8
FCoPOAHN05PU9TedqlSzpBg+uynnFu0DVUN4pbogSYqWpvIvDaRPVM8M0spb
bCmyh8leouk56tNI0v1rp6QQaSaqiWly0FubuW2NpxQCE5tOq7rFCBbsPHh5
rxS87fNhlaQl6H1lJzCw//4PDH2SN70M7lpzozJmUig8o/Q101ZCf2Im88Q3
CRb8lH8K563CCbGDYucHCWakb2PM69QxwEr1Wj0mwUu5YosSkiZ+VCM+tvRJ
0LJBK0c4rYX29RHLVxRK0PirPKWRpgdWJYOjai/BVdnQQfVRPYxdlkSzt0pQ
9fdwYihPHw5ReyImTSUQubS9MKszwK4zu8X9GhII/KIEIpIRfGyrQ7rH3iE4
fWpWMG2CGYWh3zzT3yGTyfynnmaBHPHJMNcnk3DaYRwUvs4OcVGdWmZfxpGw
rbms4LkzlB1dB7LT3mB/6tPxw01u0FcQkgyPvEbmvsHc3rcM2Hn7Wg3YjiAg
t2w8oeMQfLJStvtGDsPiPMd4Od8bLNlF+WMhzzF5ib9WU8MXTO2KtoX9zzD7
5vhgJ9sfq9zUurWaniDzaV6p95qjcJBl8A4bDSB6afWuwqQgJDcvbI9aeACd
KW3dgonj4FWM/1uv2o9ymwB5hx0hCJLr6l5kdg8nNli8yAg/Ca+8vvTpDb1g
TeS393WdAts/HeeX3UaAgrXNlMppBJqyku84diPyL4ey4R1hSK2PJkJnb+Ch
60fNHiIcqzRGU89WdILB1wxJ6DoDeV+b8Z1t7TBIHryzVSMSzhRT99hnYvRO
9Nzs+T0KNFt+zLkjrSiYpFRQhNGYcbncUJF1Hdc7LbNTR1g4KB9wyex+I+at
KwOb1nGgENrrZceth7ay2+MuZy5ETxYVkZnXYDtIN3xN52Hx1X2USf9aKH0r
3d/3hodHD102L9TUIII4kNyQEQO6M9U8cEkVHvScUyQs+djs4eJBVSuH7eM1
POe7fOjSxYJ8QQkO7B37tCQsFnWyHccSdIrBzZnyq1wRB3dezM5KlSJkp2WQ
d5TG4av9e6rllkK4vuO86Nsdj69Kk2/cjhWArF2S5TgeD4pV9/nQ7gsQNpKd
WjMTMG81p6N7Nw/aeg9n1pkmwrbVQxjjlIusX3QkgTcSMdgojtBVyUZVW9Pb
K8FJ0FFfr13zLAtDasTgiEIy1PNPFRnLCXDlXm2vak0ybp3ky1RZZCKUylSj
7EtBE12h47NFOhyjjjhukqYg6GLxIzEvBZ3k0tjN2ako/KOnftdgIlxzjWp1
N6bBvKf78UJ+PHpbqJT5W2lQvmHVOnApFtN0UXV/SDo4L9o26l2JgWGFvX6W
EgGDpxZk7jIetuRs0dmpQiBYad3puMU87OJvWPt5BYHe0Yn8NfNcBDJUVxzW
IDBjzLN2HuaiTH7oqzGZQMF0+f25Ui5MD53ub7ciYKTabx+9jQsLlUv8994E
Xk0VG434cWD3WcgW+RK4uPln+XIGB+6vkiIYAQRinT3yI2gcnG5mMluDCZjS
BYoG5hzU+1t7pJwhYEJ6zGyfY2Nr2z1z3XQCtc8j7ZSFbDiVdZo8zCDQVxM+
RUliw0PYYJgkIPDDTLYlI5qNqKAL2pIcAv5DidFN3my0rD66tLmQwEDdXnGr
GRu3ZT3lj4sIKOknjivrsjH0bvc3nRIC+nFJOT7qbCx0WM7GVxLIv+kWoTXH
gkq14dSWGgIXdNyLY6QskPLWTkzUEnhLT9sz+ZIFs3jl0T/rCGjo5Z30fMQC
QmSGXRoJaHO0FO93s/AfX/a4HA==
        "]]},
      Annotation[#, "Charting`Private`Tag$18656#1"]& ]}, {}, {}}},
  AspectRatio->NCache[GoldenRatio^(-1), 0.6180339887498948],
  Axes->{True, True},
  AxesLabel->{None, None},
  AxesOrigin->{0, 0},
  DisplayFunction->Identity,
  Frame->{{False, False}, {False, False}},
  FrameLabel->{{None, None}, {None, None}},
  FrameTicks->{{Automatic, Automatic}, {Automatic, Automatic}},
  GridLines->{None, None},
  GridLinesStyle->Directive[
    GrayLevel[0.5, 0.4]],
  ImagePadding->All,
  Method->{"CoordinatesToolOptions" -> {"DisplayFunction" -> ({
        (Identity[#]& )[
         Part[#, 1]], 
        (Identity[#]& )[
         Part[#, 2]]}& ), "CopiedValueFunction" -> ({
        (Identity[#]& )[
         Part[#, 1]], 
        (Identity[#]& )[
         Part[#, 2]]}& )}},
  PlotRange->{{0, 0.013993518733136675`}, {0, 1.}},
  PlotRangeClipping->True,
  PlotRangePadding->{{
     Scaled[0.02], 
     Scaled[0.02]}, {
     Scaled[0.02], 
     Scaled[0.05]}},
  Ticks->{Automatic, Automatic}]], "Output",
 CellChangeTimes->{
  3.744194575106229*^9, 3.744196595796999*^9, 3.744477445665697*^9, 
   3.744481744357254*^9, {3.744481807714273*^9, 3.74448182374924*^9}, 
   3.744482888900271*^9, {3.744482944967704*^9, 3.744482959851728*^9}, {
   3.744483110406267*^9, 3.744483115392577*^9}, 3.744514069483973*^9, 
   3.747397170759715*^9, 3.747401709483676*^9, 3.7474129347345953`*^9},
 CellLabel->"Out[72]=",ExpressionUUID->"923d8b41-bd74-4d55-95b0-544b285a7265"]
}, Open  ]]
}, Open  ]]
}, Open  ]]
}, Open  ]]
}, Open  ]],

Cell[CellGroupData[{

Cell["Bloque Metro period", "Title",
 CellChangeTimes->{{3.714130148050427*^9, 3.714130155677773*^9}, {
  3.7474126408413773`*^9, 
  3.747412645245532*^9}},ExpressionUUID->"93270ff0-7fdb-479f-924e-\
04f053694c2b"],

Cell[CellGroupData[{

Cell[BoxData[{
 RowBox[{
  RowBox[{"vrtxstyl", "=", 
   RowBox[{"{", "}"}]}], ";"}], "\[IndentingNewLine]", 
 RowBox[{
  RowBox[{"auxvrtxpstns", "=", 
   RowBox[{"Flatten", "[", 
    RowBox[{"VertexList", "[", 
     RowBox[{"Graph", "[", "EdgesBM", "]"}], "]"}], "]"}]}], 
  ";"}], "\[IndentingNewLine]", 
 RowBox[{
  RowBox[{"auxlengthlbls", "=", 
   RowBox[{"Length", "[", "auxvrtxpstns", "]"}]}], 
  ";"}], "\[IndentingNewLine]", 
 RowBox[{
  RowBox[{"zns", "=", 
   RowBox[{"Table", "[", 
    RowBox[{
     RowBox[{"StringTake", "[", 
      RowBox[{
       RowBox[{"Cds", "[", 
        RowBox[{"[", 
         RowBox[{"auxvrtxpstns", "[", 
          RowBox[{"[", "i", "]"}], "]"}], "]"}], "]"}], ",", "2"}], "]"}], 
     ",", 
     RowBox[{"{", 
      RowBox[{"i", ",", "auxlengthlbls"}], "}"}]}], "]"}]}], 
  ";"}], "\[IndentingNewLine]", 
 RowBox[{
  RowBox[{"Do", "[", 
   RowBox[{
    RowBox[{"{", 
     RowBox[{"If", "[", 
      RowBox[{
       RowBox[{
        RowBox[{"zns", "[", 
         RowBox[{"[", "i", "]"}], "]"}], "\[Equal]", "\"\<NE\>\""}], ",", 
       RowBox[{"AppendTo", "[", 
        RowBox[{"vrtxstyl", ",", 
         RowBox[{"{", 
          RowBox[{
           RowBox[{"auxvrtxpstns", "[", 
            RowBox[{"[", "i", "]"}], "]"}], "\[Rule]", " ", 
           RowBox[{"Directive", "[", 
            RowBox[{"Red", ",", 
             RowBox[{"EdgeForm", "[", "None", "]"}]}], "]"}]}], "}"}]}], 
        "]"}], ",", 
       RowBox[{"If", "[", 
        RowBox[{
         RowBox[{
          RowBox[{"zns", "[", 
           RowBox[{"[", "i", "]"}], "]"}], "\[Equal]", "\"\<NW\>\""}], ",", 
         RowBox[{"AppendTo", "[", 
          RowBox[{"vrtxstyl", ",", 
           RowBox[{"{", 
            RowBox[{
             RowBox[{"auxvrtxpstns", "[", 
              RowBox[{"[", "i", "]"}], "]"}], "\[Rule]", " ", 
             RowBox[{"Directive", "[", 
              RowBox[{"Blue", ",", 
               RowBox[{"EdgeForm", "[", "None", "]"}]}], "]"}]}], "}"}]}], 
          "]"}], ",", 
         RowBox[{"If", "[", 
          RowBox[{
           RowBox[{
            RowBox[{"zns", "[", 
             RowBox[{"[", "i", "]"}], "]"}], "\[Equal]", "\"\<CE\>\""}], ",", 
           
           RowBox[{"AppendTo", "[", 
            RowBox[{"vrtxstyl", ",", 
             RowBox[{"{", 
              RowBox[{
               RowBox[{"auxvrtxpstns", "[", 
                RowBox[{"[", "i", "]"}], "]"}], "\[Rule]", " ", 
               RowBox[{"Directive", "[", 
                RowBox[{"LightRed", ",", 
                 RowBox[{"EdgeForm", "[", "None", "]"}]}], "]"}]}], "}"}]}], 
            "]"}], ",", 
           RowBox[{"If", "[", 
            RowBox[{
             RowBox[{
              RowBox[{"zns", "[", 
               RowBox[{"[", "i", "]"}], "]"}], "\[Equal]", "\"\<CW\>\""}], 
             ",", 
             RowBox[{"AppendTo", "[", 
              RowBox[{"vrtxstyl", ",", 
               RowBox[{"{", 
                RowBox[{
                 RowBox[{"auxvrtxpstns", "[", 
                  RowBox[{"[", "i", "]"}], "]"}], "\[Rule]", " ", 
                 RowBox[{"Directive", "[", 
                  RowBox[{"LightBlue", ",", 
                   RowBox[{"EdgeForm", "[", "None", "]"}]}], "]"}]}], "}"}]}],
               "]"}], ",", 
             RowBox[{"If", "[", 
              RowBox[{
               RowBox[{
                RowBox[{"zns", "[", 
                 RowBox[{"[", "i", "]"}], "]"}], "\[Equal]", "\"\<BL\>\""}], 
               ",", 
               RowBox[{"AppendTo", "[", 
                RowBox[{"vrtxstyl", ",", 
                 RowBox[{"{", 
                  RowBox[{
                   RowBox[{"auxvrtxpstns", "[", 
                    RowBox[{"[", "i", "]"}], "]"}], "\[Rule]", " ", 
                   RowBox[{"Directive", "[", 
                    RowBox[{"Yellow", ",", 
                    RowBox[{"EdgeForm", "[", "None", "]"}]}], "]"}]}], 
                  "}"}]}], "]"}]}], "]"}]}], "]"}]}], "]"}]}], "]"}]}], "]"}],
      "}"}], ",", 
    RowBox[{"{", 
     RowBox[{"i", ",", "1", ",", "auxlengthlbls"}], "}"}]}], "]"}], 
  ";"}], "\[IndentingNewLine]", 
 RowBox[{
  RowBox[{"vrtxstyl", "=", 
   RowBox[{"Flatten", "[", "vrtxstyl", "]"}]}], 
  ";"}], "\[IndentingNewLine]", 
 RowBox[{"grphCnfttnBM", "=", 
  RowBox[{"Graph", "[", 
   RowBox[{"EdgesBM", ",", 
    RowBox[{"ImageSize", "\[Rule]", " ", "1750"}], ",", 
    RowBox[{"VertexLabels", "\[Rule]", 
     RowBox[{"Table", "[", 
      RowBox[{
       RowBox[{
        RowBox[{"auxvrtxpstns", "[", 
         RowBox[{"[", "i", "]"}], "]"}], "\[Rule]", 
        RowBox[{"Placed", "[", 
         RowBox[{
          RowBox[{"ToString", "[", 
           RowBox[{"Cds", "[", 
            RowBox[{"[", 
             RowBox[{"auxvrtxpstns", "[", 
              RowBox[{"[", "i", "]"}], "]"}], "]"}], "]"}], "]"}], ",", 
          RowBox[{"{", 
           RowBox[{
            RowBox[{"1", "/", "2"}], ",", 
            RowBox[{"1", "/", "2"}]}], "}"}]}], "]"}]}], ",", 
       RowBox[{"{", 
        RowBox[{"i", ",", "auxlengthlbls"}], "}"}]}], "]"}]}], ",", 
    RowBox[{"VertexStyle", "\[Rule]", " ", "vrtxstyl"}]}], "]"}]}]}], "Input",\

 CellChangeTimes->{{3.7145912792047997`*^9, 3.7145912890084543`*^9}, {
  3.714591362445201*^9, 3.714591400279701*^9}, {3.714591584253886*^9, 
  3.714591612380143*^9}, {3.714750264063427*^9, 3.714750270845381*^9}, {
  3.714773210131136*^9, 3.7147732107762327`*^9}, {3.714804663518861*^9, 
  3.7148046642657824`*^9}, {3.71481462933524*^9, 3.714814629807334*^9}, {
  3.7153651941378517`*^9, 3.715365194506571*^9}, {3.715430425502881*^9, 
  3.7154304261884613`*^9}, {3.7154542494815493`*^9, 3.715454250030375*^9}, {
  3.7214725934008093`*^9, 3.721472593903593*^9}, {3.7473877570687428`*^9, 
  3.747387757453623*^9}},
 CellLabel->"In[73]:=",ExpressionUUID->"f1c666ee-ca7d-4d97-9bc0-67984d79bb26"],

Cell[BoxData[
 GraphicsBox[
  NamespaceBox["NetworkGraphics",
   DynamicModuleBox[{Typeset`graph = HoldComplete[
     Graph[CompressedData["
1:eJwV0LsrxlEYB/AfKW8Z3DJYhKJcSwaKQmQTvYqUS7mX3DK4DERKFi/F/paU
QQkpQrxitFjFP2AQiyTl8xs+fXuec87TOadgcDo6lRQEwQphpjDOOhukakZI
o0U9R4Rd0omSSR5ZZHObHATnssyZcipZZEevmhLqKA33UME7A3TRzSTl9PLL
gpmF5FNFMTX6I9RyQz1XrNLAF42000QPHbTyEs6kjTX6OWWYV75ZJse9++Q1
h0wxSoIYW7zZMyNneWKeJTY5IM4PezzzwT7HfHLECRnmXLBNBQmaw3+jkztv
jsld4hSpT+RluMYpZ+TqP8s/fklRRxhigjES3PPAI/97SDyY
      "], {
      Null, CompressedData["
1:eJwVxWk7AkEAAOCmdZVpDFvRTmTCulXomO3SRatshHIVilS6UCHhj/ix+PA+
Ly000wW1SqX6+fM/UAMODIBBMASGwQjQAO0o1CEdHMPjeAJhiHmsxwZsxJN4
CpuwQMxkmswQC5kllFjJHJlfEC2isCgsCcvCirAqrK1v2Ow2ZEYO5ICOTcfW
ttPldlGP3YM0TCN5fV5/QAowN5NEKSjtoBAKI4YiKIo4FAsga5hBJrIgizLK
dtkei4txCqlM98OQJhJJ7oCDnMKlDo+0fm36+CTmPIVKRpGVrBI3nZkgjMBz
eAGj8DIrX8kZmWbknJy/zud85CZkh3qaTKZpmt4ajMaCsXh3X3ooFct8uVJ9
rBZr9Vqj1my0np6brdZLq95OtTupTqrb7by+vfc+enyF7/OflX7l8+v7F/TM
Q08=
       "]}, {ImageSize -> 1750, VertexLabels -> {68 -> Placed["NE015", {
            Rational[1, 2], 
            Rational[1, 2]}], 478 -> Placed["CE018", {
            Rational[1, 2], 
            Rational[1, 2]}], 449 -> Placed["NW158", {
            Rational[1, 2], 
            Rational[1, 2]}], 188 -> Placed["NE143", {
            Rational[1, 2], 
            Rational[1, 2]}], 4 -> Placed["BCB", {
            Rational[1, 2], 
            Rational[1, 2]}], 172 -> Placed["NE127", {
            Rational[1, 2], 
            Rational[1, 2]}], 129 -> Placed["NE082", {
            Rational[1, 2], 
            Rational[1, 2]}], 56 -> Placed["NE003", {
            Rational[1, 2], 
            Rational[1, 2]}], 145 -> Placed["NE099", {
            Rational[1, 2], 
            Rational[1, 2]}], 100 -> Placed["NE052", {
            Rational[1, 2], 
            Rational[1, 2]}], 17 -> Placed["FARC", {
            Rational[1, 2], 
            Rational[1, 2]}], 18 -> Placed["ELN", {
            Rational[1, 2], 
            Rational[1, 2]}], 126 -> Placed["NE079", {
            Rational[1, 2], 
            Rational[1, 2]}], 92 -> Placed["NE043", {
            Rational[1, 2], 
            Rational[1, 2]}], 122 -> Placed["NE075", {
            Rational[1, 2], 
            Rational[1, 2]}], 132 -> Placed["NE086", {
            Rational[1, 2], 
            Rational[1, 2]}], 135 -> Placed["NE089", {
            Rational[1, 2], 
            Rational[1, 2]}], 302 -> Placed["NW011", {
            Rational[1, 2], 
            Rational[1, 2]}], 339 -> Placed["NW048", {
            Rational[1, 2], 
            Rational[1, 2]}], 251 -> Placed["NE211", {
            Rational[1, 2], 
            Rational[1, 2]}], 507 -> Placed["CE048", {
            Rational[1, 2], 
            Rational[1, 2]}], 41 -> Placed["GASI", {
            Rational[1, 2], 
            Rational[1, 2]}], 109 -> Placed["NE062", {
            Rational[1, 2], 
            Rational[1, 2]}], 165 -> Placed["NE120", {
            Rational[1, 2], 
            Rational[1, 2]}], 130 -> Placed["NE083", {
            Rational[1, 2], 
            Rational[1, 2]}], 263 -> Placed["NE223", {
            Rational[1, 2], 
            Rational[1, 2]}], 87 -> Placed["NE038", {
            Rational[1, 2], 
            Rational[1, 2]}], 706 -> Placed["BLL005", {
            Rational[1, 2], 
            Rational[1, 2]}], 112 -> Placed["NE065", {
            Rational[1, 2], 
            Rational[1, 2]}], 323 -> Placed["NW032", {
            Rational[1, 2], 
            Rational[1, 2]}], 611 -> Placed["CW077", {
            Rational[1, 2], 
            Rational[1, 2]}], 149 -> Placed["NE103", {
            Rational[1, 2], 
            Rational[1, 2]}], 175 -> Placed["NE130", {
            Rational[1, 2], 
            Rational[1, 2]}], 205 -> Placed["NE163", {
            Rational[1, 2], 
            Rational[1, 2]}], 55 -> Placed["MLM", {
            Rational[1, 2], 
            Rational[1, 2]}], 516 -> Placed["CE057", {
            Rational[1, 2], 
            Rational[1, 2]}], 42 -> Placed["CMSC", {
            Rational[1, 2], 
            Rational[1, 2]}], 299 -> Placed["NW008", {
            Rational[1, 2], 
            Rational[1, 2]}], 235 -> Placed["NE194", {
            Rational[1, 2], 
            Rational[1, 2]}], 142 -> Placed["NE096", {
            Rational[1, 2], 
            Rational[1, 2]}], 187 -> Placed["NE142", {
            Rational[1, 2], 
            Rational[1, 2]}], 44 -> Placed["CMGZ", {
            Rational[1, 2], 
            Rational[1, 2]}], 441 -> Placed["NW150", {
            Rational[1, 2], 
            Rational[1, 2]}], 440 -> Placed["NW149", {
            Rational[1, 2], 
            Rational[1, 2]}], 82 -> Placed["NE032", {
            Rational[1, 2], 
            Rational[1, 2]}], 101 -> Placed["NE053", {
            Rational[1, 2], 
            Rational[1, 2]}], 632 -> Placed["CW098", {
            Rational[1, 2], 
            Rational[1, 2]}], 59 -> Placed["NE006", {
            Rational[1, 2], 
            Rational[1, 2]}], 143 -> Placed["NE097", {
            Rational[1, 2], 
            Rational[1, 2]}], 708 -> Placed["BLL007", {
            Rational[1, 2], 
            Rational[1, 2]}], 189 -> Placed["NE144", {
            Rational[1, 2], 
            Rational[1, 2]}], 249 -> Placed["NE209", {
            Rational[1, 2], 
            Rational[1, 2]}], 95 -> Placed["NE046", {
            Rational[1, 2], 
            Rational[1, 2]}], 615 -> Placed["CW081", {
            Rational[1, 2], 
            Rational[1, 2]}], 549 -> Placed["CW015", {
            Rational[1, 2], 
            Rational[1, 2]}], 219 -> Placed["NE178", {
            Rational[1, 2], 
            Rational[1, 2]}], 550 -> Placed["CW016", {
            Rational[1, 2], 
            Rational[1, 2]}], 704 -> Placed["BLL003", {
            Rational[1, 2], 
            Rational[1, 2]}], 168 -> Placed["NE123", {
            Rational[1, 2], 
            Rational[1, 2]}], 277 -> Placed["NE238", {
            Rational[1, 2], 
            Rational[1, 2]}], 19 -> Placed["ML", {
            Rational[1, 2], 
            Rational[1, 2]}], 60 -> Placed["NE007", {
            Rational[1, 2], 
            Rational[1, 2]}], 89 -> Placed["NE040", {
            Rational[1, 2], 
            Rational[1, 2]}], 210 -> Placed["NE169", {
            Rational[1, 2], 
            Rational[1, 2]}], 709 -> Placed["BLL008", {
            Rational[1, 2], 
            Rational[1, 2]}], 239 -> Placed["NE199", {
            Rational[1, 2], 
            Rational[1, 2]}], 137 -> Placed["NE091", {
            Rational[1, 2], 
            Rational[1, 2]}], 30 -> Placed["AUC", {
            Rational[1, 2], 
            Rational[1, 2]}], 404 -> Placed["NW113", {
            Rational[1, 2], 
            Rational[1, 2]}], 181 -> Placed["NE136", {
            Rational[1, 2], 
            Rational[1, 2]}], 1 -> Placed["BM", {
            Rational[1, 2], 
            Rational[1, 2]}], 561 -> Placed["CW027", {
            Rational[1, 2], 
            Rational[1, 2]}], 65 -> Placed["NE012", {
            Rational[1, 2], 
            Rational[1, 2]}], 43 -> Placed["CMPL", {
            Rational[1, 2], 
            Rational[1, 2]}], 448 -> Placed["NW157", {
            Rational[1, 2], 
            Rational[1, 2]}], 113 -> Placed["NE066", {
            Rational[1, 2], 
            Rational[1, 2]}], 63 -> Placed["NE010", {
            Rational[1, 2], 
            Rational[1, 2]}], 86 -> Placed["NE037", {
            Rational[1, 2], 
            Rational[1, 2]}], 399 -> Placed["NW108", {
            Rational[1, 2], 
            Rational[1, 2]}], 416 -> Placed["NW125", {
            Rational[1, 2], 
            Rational[1, 2]}], 94 -> Placed["NE045", {
            Rational[1, 2], 
            Rational[1, 2]}], 77 -> Placed["NE026", {
            Rational[1, 2], 
            Rational[1, 2]}], 119 -> Placed["NE072", {
            Rational[1, 2], 
            Rational[1, 2]}], 163 -> Placed["NE118", {
            Rational[1, 2], 
            Rational[1, 2]}], 272 -> Placed["NE233", {
            Rational[1, 2], 
            Rational[1, 2]}], 80 -> Placed["NE030", {
            Rational[1, 2], 
            Rational[1, 2]}], 102 -> Placed["NE054", {
            Rational[1, 2], 
            Rational[1, 2]}], 221 -> Placed["NE180", {
            Rational[1, 2], 
            Rational[1, 2]}], 300 -> Placed["NW009", {
            Rational[1, 2], 
            Rational[1, 2]}], 433 -> Placed["NW142", {
            Rational[1, 2], 
            Rational[1, 2]}], 110 -> Placed["NE063", {
            Rational[1, 2], 
            Rational[1, 2]}], 177 -> Placed["NE132", {
            Rational[1, 2], 
            Rational[1, 2]}], 267 -> Placed["NE227", {
            Rational[1, 2], 
            Rational[1, 2]}], 70 -> Placed["NE018", {
            Rational[1, 2], 
            Rational[1, 2]}], 705 -> Placed["BLL004", {
            Rational[1, 2], 
            Rational[1, 2]}], 104 -> Placed["NE056", {
            Rational[1, 2], 
            Rational[1, 2]}], 466 -> Placed["CE006", {
            Rational[1, 2], 
            Rational[1, 2]}], 377 -> Placed["NW086", {
            Rational[1, 2], 
            Rational[1, 2]}], 619 -> Placed["CW085", {
            Rational[1, 2], 
            Rational[1, 2]}], 193 -> Placed["NE150", {
            Rational[1, 2], 
            Rational[1, 2]}], 148 -> Placed["NE102", {
            Rational[1, 2], 
            Rational[1, 2]}], 434 -> Placed["NW143", {
            Rational[1, 2], 
            Rational[1, 2]}], 401 -> Placed["NW110", {
            Rational[1, 2], 
            Rational[1, 2]}], 520 -> Placed["CE061", {
            Rational[1, 2], 
            Rational[1, 2]}], 79 -> Placed["NE028", {
            Rational[1, 2], 
            Rational[1, 2]}], 703 -> Placed["BLL002", {
            Rational[1, 2], 
            Rational[1, 2]}], 64 -> Placed["NE011", {
            Rational[1, 2], 
            Rational[1, 2]}], 247 -> Placed["NE207", {
            Rational[1, 2], 
            Rational[1, 2]}], 120 -> Placed["NE073", {
            Rational[1, 2], 
            Rational[1, 2]}], 178 -> Placed["NE133", {
            Rational[1, 2], 
            Rational[1, 2]}], 264 -> Placed["NE224", {
            Rational[1, 2], 
            Rational[1, 2]}], 241 -> Placed["NE201", {
            Rational[1, 2], 
            Rational[1, 2]}], 400 -> Placed["NW109", {
            Rational[1, 2], 
            Rational[1, 2]}], 51 -> Placed["CAP", {
            Rational[1, 2], 
            Rational[1, 2]}], 509 -> Placed["CE050", {
            Rational[1, 2], 
            Rational[1, 2]}], 242 -> Placed["NE202", {
            Rational[1, 2], 
            Rational[1, 2]}], 537 -> Placed["CW003", {
            Rational[1, 2], 
            Rational[1, 2]}], 160 -> Placed["NE115", {
            Rational[1, 2], 
            Rational[1, 2]}], 301 -> Placed["NW010", {
            Rational[1, 2], 
            Rational[1, 2]}], 544 -> Placed["CW010", {
            Rational[1, 2], 
            Rational[1, 2]}], 93 -> Placed["NE044", {
            Rational[1, 2], 
            Rational[1, 2]}], 45 -> Placed["CMSD", {
            Rational[1, 2], 
            Rational[1, 2]}], 435 -> Placed["NW144", {
            Rational[1, 2], 
            Rational[1, 2]}], 15 -> Placed["CM", {
            Rational[1, 2], 
            Rational[1, 2]}], 546 -> Placed["CW012", {
            Rational[1, 2], 
            Rational[1, 2]}], 115 -> Placed["NE068", {
            Rational[1, 2], 
            Rational[1, 2]}], 8 -> Placed["OE", {
            Rational[1, 2], 
            Rational[1, 2]}]}, VertexStyle -> {516 -> Directive[
           RGBColor[1, 0.85, 0.85], 
           EdgeForm[None]], 59 -> Directive[
           RGBColor[1, 0, 0], 
           EdgeForm[None]], 507 -> Directive[
           RGBColor[1, 0.85, 0.85], 
           EdgeForm[None]], 210 -> Directive[
           RGBColor[1, 0, 0], 
           EdgeForm[None]], 478 -> Directive[
           RGBColor[1, 0.85, 0.85], 
           EdgeForm[None]], 549 -> Directive[
           RGBColor[0.87, 0.94, 1], 
           EdgeForm[None]], 122 -> Directive[
           RGBColor[1, 0, 0], 
           EdgeForm[None]], 89 -> Directive[
           RGBColor[1, 0, 0], 
           EdgeForm[None]], 242 -> Directive[
           RGBColor[1, 0, 0], 
           EdgeForm[None]], 277 -> Directive[
           RGBColor[1, 0, 0], 
           EdgeForm[None]], 433 -> Directive[
           RGBColor[0, 0, 1], 
           EdgeForm[None]], 143 -> Directive[
           RGBColor[1, 0, 0], 
           EdgeForm[None]], 93 -> Directive[
           RGBColor[1, 0, 0], 
           EdgeForm[None]], 101 -> Directive[
           RGBColor[1, 0, 0], 
           EdgeForm[None]], 130 -> Directive[
           RGBColor[1, 0, 0], 
           EdgeForm[None]], 302 -> Directive[
           RGBColor[0, 0, 1], 
           EdgeForm[None]], 135 -> Directive[
           RGBColor[1, 0, 0], 
           EdgeForm[None]], 92 -> Directive[
           RGBColor[1, 0, 0], 
           EdgeForm[None]], 416 -> Directive[
           RGBColor[0, 0, 1], 
           EdgeForm[None]], 221 -> Directive[
           RGBColor[1, 0, 0], 
           EdgeForm[None]], 165 -> Directive[
           RGBColor[1, 0, 0], 
           EdgeForm[None]], 440 -> Directive[
           RGBColor[0, 0, 1], 
           EdgeForm[None]], 95 -> Directive[
           RGBColor[1, 0, 0], 
           EdgeForm[None]], 126 -> Directive[
           RGBColor[1, 0, 0], 
           EdgeForm[None]], 100 -> Directive[
           RGBColor[1, 0, 0], 
           EdgeForm[None]], 466 -> Directive[
           RGBColor[1, 0.85, 0.85], 
           EdgeForm[None]], 104 -> Directive[
           RGBColor[1, 0, 0], 
           EdgeForm[None]], 546 -> Directive[
           RGBColor[0.87, 0.94, 1], 
           EdgeForm[None]], 705 -> Directive[
           RGBColor[1, 1, 0], 
           EdgeForm[None]], 102 -> Directive[
           RGBColor[1, 0, 0], 
           EdgeForm[None]], 611 -> Directive[
           RGBColor[0.87, 0.94, 1], 
           EdgeForm[None]], 632 -> Directive[
           RGBColor[0.87, 0.94, 1], 
           EdgeForm[None]], 434 -> Directive[
           RGBColor[0, 0, 1], 
           EdgeForm[None]], 267 -> Directive[
           RGBColor[1, 0, 0], 
           EdgeForm[None]], 448 -> Directive[
           RGBColor[0, 0, 1], 
           EdgeForm[None]], 300 -> Directive[
           RGBColor[0, 0, 1], 
           EdgeForm[None]], 181 -> Directive[
           RGBColor[1, 0, 0], 
           EdgeForm[None]], 129 -> Directive[
           RGBColor[1, 0, 0], 
           EdgeForm[None]], 219 -> Directive[
           RGBColor[1, 0, 0], 
           EdgeForm[None]], 435 -> Directive[
           RGBColor[0, 0, 1], 
           EdgeForm[None]], 168 -> Directive[
           RGBColor[1, 0, 0], 
           EdgeForm[None]], 60 -> Directive[
           RGBColor[1, 0, 0], 
           EdgeForm[None]], 441 -> Directive[
           RGBColor[0, 0, 1], 
           EdgeForm[None]], 163 -> Directive[
           RGBColor[1, 0, 0], 
           EdgeForm[None]], 120 -> Directive[
           RGBColor[1, 0, 0], 
           EdgeForm[None]], 449 -> Directive[
           RGBColor[0, 0, 1], 
           EdgeForm[None]], 272 -> Directive[
           RGBColor[1, 0, 0], 
           EdgeForm[None]], 323 -> Directive[
           RGBColor[0, 0, 1], 
           EdgeForm[None]], 137 -> Directive[
           RGBColor[1, 0, 0], 
           EdgeForm[None]], 79 -> Directive[
           RGBColor[1, 0, 0], 
           EdgeForm[None]], 708 -> Directive[
           RGBColor[1, 1, 0], 
           EdgeForm[None]], 377 -> Directive[
           RGBColor[0, 0, 1], 
           EdgeForm[None]], 188 -> Directive[
           RGBColor[1, 0, 0], 
           EdgeForm[None]], 132 -> Directive[
           RGBColor[1, 0, 0], 
           EdgeForm[None]], 178 -> Directive[
           RGBColor[1, 0, 0], 
           EdgeForm[None]], 149 -> Directive[
           RGBColor[1, 0, 0], 
           EdgeForm[None]], 520 -> Directive[
           RGBColor[1, 0.85, 0.85], 
           EdgeForm[None]], 142 -> Directive[
           RGBColor[1, 0, 0], 
           EdgeForm[None]], 177 -> Directive[
           RGBColor[1, 0, 0], 
           EdgeForm[None]], 172 -> Directive[
           RGBColor[1, 0, 0], 
           EdgeForm[None]], 709 -> Directive[
           RGBColor[1, 1, 0], 
           EdgeForm[None]], 77 -> Directive[
           RGBColor[1, 0, 0], 
           EdgeForm[None]], 509 -> Directive[
           RGBColor[1, 0.85, 0.85], 
           EdgeForm[None]], 703 -> Directive[
           RGBColor[1, 1, 0], 
           EdgeForm[None]], 148 -> Directive[
           RGBColor[1, 0, 0], 
           EdgeForm[None]], 401 -> Directive[
           RGBColor[0, 0, 1], 
           EdgeForm[None]], 113 -> Directive[
           RGBColor[1, 0, 0], 
           EdgeForm[None]], 109 -> Directive[
           RGBColor[1, 0, 0], 
           EdgeForm[None]], 550 -> Directive[
           RGBColor[0.87, 0.94, 1], 
           EdgeForm[None]], 94 -> Directive[
           RGBColor[1, 0, 0], 
           EdgeForm[None]], 87 -> Directive[
           RGBColor[1, 0, 0], 
           EdgeForm[None]], 619 -> Directive[
           RGBColor[0.87, 0.94, 1], 
           EdgeForm[None]], 115 -> Directive[
           RGBColor[1, 0, 0], 
           EdgeForm[None]], 112 -> Directive[
           RGBColor[1, 0, 0], 
           EdgeForm[None]], 301 -> Directive[
           RGBColor[0, 0, 1], 
           EdgeForm[None]], 706 -> Directive[
           RGBColor[1, 1, 0], 
           EdgeForm[None]], 193 -> Directive[
           RGBColor[1, 0, 0], 
           EdgeForm[None]], 544 -> Directive[
           RGBColor[0.87, 0.94, 1], 
           EdgeForm[None]], 404 -> Directive[
           RGBColor[0, 0, 1], 
           EdgeForm[None]], 189 -> Directive[
           RGBColor[1, 0, 0], 
           EdgeForm[None]], 65 -> Directive[
           RGBColor[1, 0, 0], 
           EdgeForm[None]], 537 -> Directive[
           RGBColor[0.87, 0.94, 1], 
           EdgeForm[None]], 63 -> Directive[
           RGBColor[1, 0, 0], 
           EdgeForm[None]], 56 -> Directive[
           RGBColor[1, 0, 0], 
           EdgeForm[None]], 145 -> Directive[
           RGBColor[1, 0, 0], 
           EdgeForm[None]], 241 -> Directive[
           RGBColor[1, 0, 0], 
           EdgeForm[None]], 86 -> Directive[
           RGBColor[1, 0, 0], 
           EdgeForm[None]], 70 -> Directive[
           RGBColor[1, 0, 0], 
           EdgeForm[None]], 400 -> Directive[
           RGBColor[0, 0, 1], 
           EdgeForm[None]], 187 -> Directive[
           RGBColor[1, 0, 0], 
           EdgeForm[None]], 68 -> Directive[
           RGBColor[1, 0, 0], 
           EdgeForm[None]], 175 -> Directive[
           RGBColor[1, 0, 0], 
           EdgeForm[None]], 249 -> Directive[
           RGBColor[1, 0, 0], 
           EdgeForm[None]], 235 -> Directive[
           RGBColor[1, 0, 0], 
           EdgeForm[None]], 80 -> Directive[
           RGBColor[1, 0, 0], 
           EdgeForm[None]], 239 -> Directive[
           RGBColor[1, 0, 0], 
           EdgeForm[None]], 263 -> Directive[
           RGBColor[1, 0, 0], 
           EdgeForm[None]], 299 -> Directive[
           RGBColor[0, 0, 1], 
           EdgeForm[None]], 615 -> Directive[
           RGBColor[0.87, 0.94, 1], 
           EdgeForm[None]], 110 -> Directive[
           RGBColor[1, 0, 0], 
           EdgeForm[None]], 264 -> Directive[
           RGBColor[1, 0, 0], 
           EdgeForm[None]], 339 -> Directive[
           RGBColor[0, 0, 1], 
           EdgeForm[None]], 704 -> Directive[
           RGBColor[1, 1, 0], 
           EdgeForm[None]], 247 -> Directive[
           RGBColor[1, 0, 0], 
           EdgeForm[None]], 561 -> Directive[
           RGBColor[0.87, 0.94, 1], 
           EdgeForm[None]], 251 -> Directive[
           RGBColor[1, 0, 0], 
           EdgeForm[None]], 82 -> Directive[
           RGBColor[1, 0, 0], 
           EdgeForm[None]], 205 -> Directive[
           RGBColor[1, 0, 0], 
           EdgeForm[None]], 119 -> Directive[
           RGBColor[1, 0, 0], 
           EdgeForm[None]], 399 -> Directive[
           RGBColor[0, 0, 1], 
           EdgeForm[None]], 160 -> Directive[
           RGBColor[1, 0, 0], 
           EdgeForm[None]], 64 -> Directive[
           RGBColor[1, 0, 0], 
           EdgeForm[None]]}}]]}, 
    TagBox[GraphicsGroupBox[{
       {Hue[0.6, 0.7, 0.5], Opacity[0.7], 
        {Arrowheads[0.], 
         ArrowBox[{{4.189202756011792, -1.7952847192623063`}, {
          3.924811585467544, -1.1766849928252352`}}, 0.07629697865981723]}, 
        {Arrowheads[0.], 
         ArrowBox[{{4.189202756011792, -1.7952847192623063`}, {
          4.958270149915883, -3.455245649088953}}, 0.07629697865981723]}, 
        {Arrowheads[0.], 
         ArrowBox[{{4.189202756011792, -1.7952847192623063`}, {
          4.268031092944887, -1.0909192493027309`}}, 0.07629697865981723]}, 
        {Arrowheads[0.], 
         ArrowBox[{{4.189202756011792, -1.7952847192623063`}, {
          4.03443554933817, -0.8691304128794997}}, 0.07629697865981723]}, 
        {Arrowheads[0.], 
         ArrowBox[{{4.189202756011792, -1.7952847192623063`}, {
          3.729021323768644, -1.0138856952351336`}}, 0.07629697865981723]}, 
        {Arrowheads[0.], 
         ArrowBox[{{4.189202756011792, -1.7952847192623063`}, {
          4.608021830903259, -1.1067053202521269`}}, 0.07629697865981723]}, 
        {Arrowheads[0.], 
         ArrowBox[{{4.189202756011792, -1.7952847192623063`}, {
          4.366200933891655, -0.8613192020824103}}, 0.07629697865981723]}, 
        {Arrowheads[0.], 
         ArrowBox[{{4.189202756011792, -1.7952847192623063`}, {
          4.148407837840868, -3.071144999954109}}, 0.07629697865981723]}, 
        {Arrowheads[0.], 
         ArrowBox[{{4.189202756011792, -1.7952847192623063`}, {
          3.116285774013351, -1.5158248638281275`}}, 0.07629697865981723]}, 
        {Arrowheads[0.], 
         ArrowBox[{{4.958270149915883, -3.455245649088953}, {
          6.09410180236298, -3.9771163611765656`}}, 0.07629697865981723]}, 
        {Arrowheads[0.], 
         ArrowBox[{{4.958270149915883, -3.455245649088953}, {
          4.971276109283427, -5.171475300823049}}, 0.07629697865981723]}, 
        {Arrowheads[0.], 
         ArrowBox[{{4.958270149915883, -3.455245649088953}, {
          5.221145038522538, -2.7520974431276564`}}, 0.07629697865981723]}, 
        {Arrowheads[0.], 
         ArrowBox[{{4.958270149915883, -3.455245649088953}, {
          3.5138080369718123`, -3.020052753762572}}, 0.07629697865981723]}, 
        {Arrowheads[0.], 
         ArrowBox[{{4.958270149915883, -3.455245649088953}, {
          6.161889709556665, -4.178875626148593}}, 0.07629697865981723]}, 
        {Arrowheads[0.], 
         ArrowBox[{{4.148407837840868, -3.071144999954109}, {
          4.5116854655371865`, -4.095220237738273}}, 0.07629697865981723]}, 
        {Arrowheads[0.], 
         ArrowBox[{{4.148407837840868, -3.071144999954109}, {
          3.707609596332822, -4.0218647351379815`}}, 0.07629697865981723]}, 
        {Arrowheads[0.], 
         ArrowBox[{{3.116285774013351, -1.5158248638281275`}, {
          2.2789279240654023`, -0.7652155743783942}}, 0.07629697865981723]}, 
        {Arrowheads[0.], 
         ArrowBox[{{3.116285774013351, -1.5158248638281275`}, {
          3.2303700735880527`, -2.5539814649365606`}}, 
          0.07629697865981723]}, 
        {Arrowheads[0.], 
         ArrowBox[{{6.75109412667083, -3.9469589849463587`}, {
          6.09410180236298, -3.9771163611765656`}}, 0.07629697865981723]}, 
        {Arrowheads[0.], 
         ArrowBox[{{6.09410180236298, -3.9771163611765656`}, {
          5.727843875654413, -4.798313055977842}}, 0.07629697865981723]}, 
        {Arrowheads[0.], 
         ArrowBox[{{6.09410180236298, -3.9771163611765656`}, {
          8.790926396695141, -3.699130094257674}}, 0.07629697865981723]}, 
        {Arrowheads[0.], 
         ArrowBox[{{6.09410180236298, -3.9771163611765656`}, {
          7.530046488314726, -3.889429949655236}}, 0.07629697865981723]}, 
        {Arrowheads[0.], 
         ArrowBox[{{6.09410180236298, -3.9771163611765656`}, {
          7.583333766869375, -3.658078346255593}}, 0.07629697865981723]}, 
        {Arrowheads[0.], 
         ArrowBox[{{6.09410180236298, -3.9771163611765656`}, {
          3.57200313222086, -3.703710251053913}}, 0.07629697865981723]}, 
        {Arrowheads[0.], 
         ArrowBox[{{6.09410180236298, -3.9771163611765656`}, {
          6.012063348868926, -5.246161545314225}}, 0.07629697865981723]}, 
        {Arrowheads[0.], 
         ArrowBox[{{6.09410180236298, -3.9771163611765656`}, {
          4.5116854655371865`, -4.095220237738273}}, 0.07629697865981723]}, 
        {Arrowheads[0.], 
         ArrowBox[{{6.09410180236298, -3.9771163611765656`}, {
          5.011812729053096, -4.762171366080494}}, 0.07629697865981723]}, 
        {Arrowheads[0.], 
         ArrowBox[{{6.09410180236298, -3.9771163611765656`}, {
          5.611868594458803, -4.644579319519769}}, 0.07629697865981723]}, 
        {Arrowheads[0.], 
         ArrowBox[{{6.09410180236298, -3.9771163611765656`}, {
          5.279762201117377, -4.404014743807288}}, 0.07629697865981723]}, 
        {Arrowheads[0.], 
         ArrowBox[{{6.09410180236298, -3.9771163611765656`}, {
          6.217571178077634, -3.2778464068238105`}}, 0.07629697865981723]}, 
        {Arrowheads[0.], 
         ArrowBox[{{6.09410180236298, -3.9771163611765656`}, {
          6.757316219407642, -3.591322857689992}}, 0.07629697865981723]}, 
        {Arrowheads[0.], 
         ArrowBox[{{6.09410180236298, -3.9771163611765656`}, {
          6.529244049908581, -3.267736917565049}}, 0.07629697865981723]}, 
        {Arrowheads[0.], 
         ArrowBox[{{6.09410180236298, -3.9771163611765656`}, {
          6.4606075612197635`, -3.5693911989863887`}}, 
          0.07629697865981723]}, 
        {Arrowheads[0.], 
         ArrowBox[{{5.727843875654413, -4.798313055977842}, {
          4.971276109283427, -5.171475300823049}}, 0.07629697865981723]}, 
        {Arrowheads[0.], 
         ArrowBox[{{4.971276109283427, -5.171475300823049}, {
          5.283955588899963, -5.818688445111414}}, 0.07629697865981723]}, 
        {Arrowheads[0.], 
         ArrowBox[{{4.971276109283427, -5.171475300823049}, {
          3.8176268182256914`, -5.56437558890388}}, 0.07629697865981723]}, 
        {Arrowheads[0.], 
         ArrowBox[{{4.971276109283427, -5.171475300823049}, {
          4.641496573810817, -6.075675241521562}}, 0.07629697865981723]}, 
        {Arrowheads[0.], 
         ArrowBox[{{4.971276109283427, -5.171475300823049}, {
          6.012063348868926, -5.246161545314225}}, 0.07629697865981723]}, 
        {Arrowheads[0.], 
         ArrowBox[{{4.971276109283427, -5.171475300823049}, {
          5.030288600358121, -6.128608702365627}}, 0.07629697865981723]}, 
        {Arrowheads[0.], 
         ArrowBox[{{4.971276109283427, -5.171475300823049}, {
          4.5116854655371865`, -4.095220237738273}}, 0.07629697865981723]}, 
        {Arrowheads[0.], 
         ArrowBox[{{4.971276109283427, -5.171475300823049}, {
          4.331403558301462, -4.620457207513609}}, 0.07629697865981723]}, 
        {Arrowheads[0.], 
         ArrowBox[{{4.971276109283427, -5.171475300823049}, {
          4.839968049412189, -6.073899205918075}}, 0.07629697865981723]}, 
        {Arrowheads[0.], 
         ArrowBox[{{4.971276109283427, -5.171475300823049}, {
          5.011812729053096, -4.762171366080494}}, 0.07629697865981723]}, 
        {Arrowheads[0.], 
         ArrowBox[{{4.971276109283427, -5.171475300823049}, {
          5.611868594458803, -4.644579319519769}}, 0.07629697865981723]}, 
        {Arrowheads[0.], 
         ArrowBox[{{4.971276109283427, -5.171475300823049}, {
          5.279762201117377, -4.404014743807288}}, 0.07629697865981723]}, 
        {Arrowheads[0.], 
         ArrowBox[{{4.971276109283427, -5.171475300823049}, {
          5.052418629496427, -6.6388357599007914`}}, 0.07629697865981723]}, 
        {Arrowheads[0.], 
         ArrowBox[{{9.355250506054544, -3.453421706793998}, {
          8.790926396695141, -3.699130094257674}}, 0.07629697865981723]}, 
        {Arrowheads[0.], 
         ArrowBox[{{8.790926396695141, -3.699130094257674}, {
          9.217684295914967, -4.1573006187357535`}}, 0.07629697865981723]}, 
        {Arrowheads[0.], 
         ArrowBox[{{8.790926396695141, -3.699130094257674}, {
          10.130465800481698`, -4.5970971239853515`}}, 
          0.07629697865981723]}, 
        {Arrowheads[0.], 
         ArrowBox[{{8.790926396695141, -3.699130094257674}, {
          7.530046488314726, -3.889429949655236}}, 0.07629697865981723]}, 
        {Arrowheads[0.], 
         ArrowBox[{{8.790926396695141, -3.699130094257674}, {
          9.796609741282447, -3.686919693303974}}, 0.07629697865981723]}, 
        {Arrowheads[0.], 
         ArrowBox[{{8.790926396695141, -3.699130094257674}, {
          10.53236844062793, -3.7166251172119296`}}, 0.07629697865981723]}, 
        {Arrowheads[0.], 
         ArrowBox[{{8.790926396695141, -3.699130094257674}, {
          9.373414442144922, -3.8504687710109113`}}, 0.07629697865981723]}, 
        {Arrowheads[0.], 
         ArrowBox[{{8.790926396695141, -3.699130094257674}, {
          9.148356935717601, -3.1607466363172447`}}, 0.07629697865981723]}, 
        {Arrowheads[0.], 
         ArrowBox[{{8.790926396695141, -3.699130094257674}, {
          7.583333766869375, -3.658078346255593}}, 0.07629697865981723]}, 
        {Arrowheads[0.], 
         ArrowBox[{{8.790926396695141, -3.699130094257674}, {
          10.261989273003811`, -2.5124691804649313`}}, 
          0.07629697865981723]}, 
        {Arrowheads[0.], 
         ArrowBox[{{10.130465800481698`, -4.5970971239853515`}, {
          10.88106256610906, -5.059461915553188}}, 0.07629697865981723]}, 
        {Arrowheads[0.], 
         ArrowBox[{{10.130465800481698`, -4.5970971239853515`}, {
          10.682382866282719`, -4.989013992443173}}, 0.07629697865981723]}, 
        {Arrowheads[0.], 
         ArrowBox[{{10.130465800481698`, -4.5970971239853515`}, {
          10.525258662635503`, -5.217876500210834}}, 0.07629697865981723]}, 
        {Arrowheads[0.], 
         ArrowBox[{{10.130465800481698`, -4.5970971239853515`}, {
          10.841711481588263`, -4.726294461842792}}, 0.07629697865981723]}, 
        {Arrowheads[0.], 
         ArrowBox[{{9.796609741282447, -3.686919693303974}, {
          10.53236844062793, -3.7166251172119296`}}, 0.07629697865981723]}, 
        {Arrowheads[0.], 
         ArrowBox[{{10.53236844062793, -3.7166251172119296`}, {
          11.278345798232053`, -3.734502756508201}}, 0.07629697865981723]}, 
        {Arrowheads[0.], 
         ArrowBox[{{10.53236844062793, -3.7166251172119296`}, {
          12.12983547581789, -3.7500439475704646`}}, 0.07629697865981723]}, 
        {Arrowheads[0.], 
         ArrowBox[{{7.583333766869375, -3.658078346255593}, {
          8.092343701211835, -3.218374568366303}}, 0.07629697865981723]}, 
        {Arrowheads[0.], 
         ArrowBox[{{10.261989273003811`, -2.5124691804649313`}, {
          10.936783617556818`, -1.9298491842392904`}}, 
          0.07629697865981723]}, 
        {Arrowheads[0.], 
         ArrowBox[{{10.261989273003811`, -2.5124691804649313`}, {
          11.071448128417488`, -2.233480243374692}}, 0.07629697865981723]}, 
        {Arrowheads[0.], 
         ArrowBox[{{10.261989273003811`, -2.5124691804649313`}, {
          10.663393644176464`, -1.791090214711188}}, 0.07629697865981723]}, 
        {Arrowheads[0.], 
         ArrowBox[{{10.261989273003811`, -2.5124691804649313`}, {
          10.393654603426882`, -1.8269594520904153`}}, 
          0.07629697865981723]}, 
        {Arrowheads[0.], 
         ArrowBox[{{10.261989273003811`, -2.5124691804649313`}, {
          10.984697706695439`, -2.519808059382031}}, 0.07629697865981723]}, 
        {Arrowheads[0.], 
         ArrowBox[{{10.261989273003811`, -2.5124691804649313`}, {
          10.756064455474126`, -2.1561958805032884`}}, 
          0.07629697865981723]}, 
        {Arrowheads[0.], 
         ArrowBox[{{2.759590425855118, -5.413800930889747}, {
          3.8176268182256914`, -5.56437558890388}}, 0.07629697865981723]}, 
        {Arrowheads[0.], 
         ArrowBox[{{2.759590425855118, -5.413800930889747}, {
          2.226189725424751, -6.2153453896814685`}}, 0.07629697865981723]}, 
        {Arrowheads[0.], 
         ArrowBox[{{2.759590425855118, -5.413800930889747}, {
          2.2381412705108974`, -5.920588312285847}}, 0.07629697865981723]}, 
        {Arrowheads[0.], 
         ArrowBox[{{2.759590425855118, -5.413800930889747}, {
          2.8135624128786514`, -5.023185054654951}}, 0.07629697865981723]}, 
        {Arrowheads[0.], 
         ArrowBox[{{2.759590425855118, -5.413800930889747}, {
          1.9892069490781639`, -6.036445866411135}}, 0.07629697865981723]}, 
        {Arrowheads[0.], 
         ArrowBox[{{2.759590425855118, -5.413800930889747}, {
          3.57200313222086, -3.703710251053913}}, 0.07629697865981723]}, 
        {Arrowheads[0.], 
         ArrowBox[{{2.759590425855118, -5.413800930889747}, {
          3.8540119507704373`, -5.237241176263187}}, 0.07629697865981723]}, 
        {Arrowheads[0.], 
         ArrowBox[{{2.759590425855118, -5.413800930889747}, {
          2.502154934029084, -6.247555465880939}}, 0.07629697865981723]}, 
        {Arrowheads[0.], 
         ArrowBox[{{2.759590425855118, -5.413800930889747}, {
          1.8904891636570604`, -5.790056451363973}}, 0.07629697865981723]}, 
        {Arrowheads[0.], 
         ArrowBox[{{2.759590425855118, -5.413800930889747}, {
          1.8927119860957262`, -5.539422279150827}}, 0.07629697865981723]}, 
        {Arrowheads[0.], 
         ArrowBox[{{2.8135624128786514`, -5.023185054654951}, {
          3.421889109011703, -4.43360418213655}}, 0.07629697865981723]}, 
        {Arrowheads[0.], 
         ArrowBox[{{3.57200313222086, -3.703710251053913}, {
          3.2471125443642292`, -4.140847805377626}}, 0.07629697865981723]}, 
        {Arrowheads[0.], 
         ArrowBox[{{3.57200313222086, -3.703710251053913}, {
          4.5116854655371865`, -4.095220237738273}}, 0.07629697865981723]}, 
        {Arrowheads[0.], 
         ArrowBox[{{3.57200313222086, -3.703710251053913}, {
          2.3969458137864246`, -2.697376005238917}}, 0.07629697865981723]}, 
        {Arrowheads[0.], 
         ArrowBox[{{3.57200313222086, -3.703710251053913}, {
          2.727203391325303, -3.82582088287245}}, 0.07629697865981723]}, 
        {Arrowheads[0.], 
         ArrowBox[{{3.57200313222086, -3.703710251053913}, {
          2.9097584001033048`, -3.341561690373526}}, 0.07629697865981723]}, 
        {Arrowheads[0.], 
         ArrowBox[{{3.57200313222086, -3.703710251053913}, {
          3.1540015440633917`, -3.057194401076071}}, 0.07629697865981723]}, 
        {Arrowheads[0.], 
         ArrowBox[{{3.57200313222086, -3.703710251053913}, {
          3.2303700735880527`, -2.5539814649365606`}}, 
          0.07629697865981723]}, 
        {Arrowheads[0.], 
         ArrowBox[{{3.57200313222086, -3.703710251053913}, {
          2.92722457241917, -3.0456296351624292`}}, 0.07629697865981723]}, 
        {Arrowheads[0.], 
         ArrowBox[{{3.57200313222086, -3.703710251053913}, {
          2.6524579097252934`, -3.5685203562292767`}}, 
          0.07629697865981723]}, 
        {Arrowheads[0.], 
         ArrowBox[{{3.8540119507704373`, -5.237241176263187}, {
          5.011812729053096, -4.762171366080494}}, 0.07629697865981723]}, 
        {Arrowheads[0.], 
         ArrowBox[{{2.5799191622200075`, -4.678506901389155}, {
          3.421889109011703, -4.43360418213655}}, 0.07629697865981723]}, 
        {Arrowheads[0.], 
         ArrowBox[{{3.421889109011703, -4.43360418213655}, {
          4.5116854655371865`, -4.095220237738273}}, 0.07629697865981723]}, 
        {Arrowheads[0.], 
         ArrowBox[{{3.421889109011703, -4.43360418213655}, {
          3.707609596332822, -4.0218647351379815`}}, 0.07629697865981723]}, 
        {Arrowheads[0.], 
         ArrowBox[{{3.421889109011703, -4.43360418213655}, {
          3.7901329345570773`, -3.7454013879618193`}}, 
          0.07629697865981723]}, 
        {Arrowheads[0.], 
         ArrowBox[{{11.840484974494005`, -10.24243836415621}, {
          10.840484974494005`, -10.24243836415621}}, 0.07629697865981723]}, 
        {Arrowheads[0.], 
         ArrowBox[{{4.641496573810817, -6.075675241521562}, {
          4.728514345708178, -6.603627977307248}}, 0.07629697865981723]}, 
        {Arrowheads[0.], 
         ArrowBox[{{4.728514345708178, -6.603627977307248}, {
          5.030288600358121, -6.128608702365627}}, 0.07629697865981723]}, 
        {Arrowheads[0.], 
         ArrowBox[{{4.728514345708178, -6.603627977307248}, {
          4.839968049412189, -6.073899205918075}}, 0.07629697865981723]}, 
        {Arrowheads[0.], 
         ArrowBox[{{6.012063348868926, -5.246161545314225}, {
          6.30230524724414, -6.028717193538597}}, 0.07629697865981723]}, 
        {Arrowheads[0.], 
         ArrowBox[{{6.012063348868926, -5.246161545314225}, {
          6.57345248386815, -5.8752707284518095`}}, 0.07629697865981723]}, 
        {Arrowheads[0.], 
         ArrowBox[{{4.962387426858743, -8.59335604543673}, {
          5.0161980370206445`, -7.788461424614663}}, 0.07629697865981723]}, 
        {Arrowheads[0.], 
         ArrowBox[{{5.0161980370206445`, -7.788461424614663}, {
          5.052418629496427, -6.6388357599007914`}}, 0.07629697865981723]}, 
        {Arrowheads[0.], 
         ArrowBox[{{3.2471125443642292`, -4.140847805377626}, {
          3.8044249436028883`, -4.353671676765215}}, 0.07629697865981723]}, 
        {Arrowheads[0.], 
         ArrowBox[{{3.8044249436028883`, -4.353671676765215}, {
          4.5116854655371865`, -4.095220237738273}}, 0.07629697865981723]}, 
        {Arrowheads[0.], 
         ArrowBox[{{4.5116854655371865`, -4.095220237738273}, {
          4.331403558301462, -4.620457207513609}}, 0.07629697865981723]}, 
        {Arrowheads[0.], 
         ArrowBox[{{4.5116854655371865`, -4.095220237738273}, {
          4.076883427719253, -4.056805195895881}}, 0.07629697865981723]}, 
        {Arrowheads[0.], 
         ArrowBox[{{4.5116854655371865`, -4.095220237738273}, {
          5.279762201117377, -4.404014743807288}}, 0.07629697865981723]}, 
        {Arrowheads[0.], 
         ArrowBox[{{4.5116854655371865`, -4.095220237738273}, {
          4.604205896889017, -3.5398732740919625`}}, 0.07629697865981723]}, 
        {Arrowheads[0.], 
         ArrowBox[{{4.5116854655371865`, -4.095220237738273}, {
          4.958995999197164, -3.8867509329684315`}}, 0.07629697865981723]}, 
        {Arrowheads[0.], 
         ArrowBox[{{4.5116854655371865`, -4.095220237738273}, {
          3.7901329345570773`, -3.7454013879618193`}}, 
          0.07629697865981723]}, 
        {Arrowheads[0.], 
         ArrowBox[{{3.707609596332822, -4.0218647351379815`}, {
          4.331403558301462, -4.620457207513609}}, 0.07629697865981723]}, 
        {Arrowheads[0.], 
         ArrowBox[{{3.707609596332822, -4.0218647351379815`}, {
          4.076883427719253, -4.056805195895881}}, 0.07629697865981723]}, 
        {Arrowheads[0.], 
         ArrowBox[{{3.707609596332822, -4.0218647351379815`}, {
          2.885857321311272, -4.241315892324239}}, 0.07629697865981723]}, 
        {Arrowheads[0.], 
         ArrowBox[{{1.5417836667527398`, -0.43454180418015476`}, {
          1.2479562122557804`, -0.9459852248910998}}, 0.07629697865981723]}, 
        {Arrowheads[0.], 
         ArrowBox[{{1.5417836667527398`, -0.43454180418015476`}, {
          2.2789279240654023`, -0.7652155743783942}}, 0.07629697865981723]}, 
        {Arrowheads[0.], 
         ArrowBox[{{1.2479562122557804`, -0.9459852248910998}, {
          1.6566214503231889`, -1.7546340783953696`}}, 
          0.07629697865981723]}, 
        {Arrowheads[0.], 
         ArrowBox[{{3.7901329345570773`, -3.7454013879618193`}, {
          3.5138080369718123`, -3.020052753762572}}, 0.07629697865981723]}, 
        {Arrowheads[0.], 
         ArrowBox[{{2.3969458137864246`, -2.697376005238917}, {
          3.5138080369718123`, -3.020052753762572}}, 0.07629697865981723]}, 
        {Arrowheads[0.], 
         ArrowBox[{{2.3969458137864246`, -2.697376005238917}, {
          2.92722457241917, -3.0456296351624292`}}, 0.07629697865981723]}, 
        {Arrowheads[0.], 
         ArrowBox[{{2.3969458137864246`, -2.697376005238917}, {
          2.7738301905658505`, -2.5210965759215203`}}, 
          0.07629697865981723]}, 
        {Arrowheads[0.], 
         ArrowBox[{{2.3969458137864246`, -2.697376005238917}, {
          1.636219502002783, -2.4400314781411465`}}, 0.07629697865981723]}, 
        {Arrowheads[0.], 
         ArrowBox[{{2.3969458137864246`, -2.697376005238917}, {
          1.6566214503231889`, -1.7546340783953696`}}, 
          0.07629697865981723]}, 
        {Arrowheads[0.], 
         ArrowBox[{{2.3969458137864246`, -2.697376005238917}, {
          1.238155574659583, -2.349909858843125}}, 0.07629697865981723]}, 
        {Arrowheads[0.], 
         ArrowBox[{{2.9097584001033048`, -3.341561690373526}, {
          3.1540015440633917`, -3.057194401076071}}, 0.07629697865981723]}, 
        {Arrowheads[0.], 
         ArrowBox[{{3.1540015440633917`, -3.057194401076071}, {
          3.2303700735880527`, -2.5539814649365606`}}, 
          0.07629697865981723]}, 
        {Arrowheads[0.], 
         ArrowBox[{{3.5138080369718123`, -3.020052753762572}, {
          2.92722457241917, -3.0456296351624292`}}, 0.07629697865981723]}, 
        {Arrowheads[0.], 
         ArrowBox[{{3.5138080369718123`, -3.020052753762572}, {
          2.7738301905658505`, -2.5210965759215203`}}, 
          0.07629697865981723]}, 
        {Arrowheads[0.], 
         ArrowBox[{{6.161889709556665, -4.178875626148593}, {
          6.6952481232806, -4.753259957068851}}, 0.07629697865981723]}, 
        {Arrowheads[0.], 
         ArrowBox[{{6.161889709556665, -4.178875626148593}, {
          6.833809149180026, -4.5575545811223295`}}, 0.07629697865981723]}, 
        {Arrowheads[0.], 
         ArrowBox[{{6.161889709556665, -4.178875626148593}, {
          6.8682901489167385`, -4.317069301019708}}, 0.07629697865981723]}, 
        {Arrowheads[0.], 
         ArrowBox[{{6.202879547561396, -11.891520682875688`}, {
          5.202879547561396, -11.891520682875688`}}, 0.07629697865981723]}, 
        {Arrowheads[0.], 
         ArrowBox[{{7.941414914664139, -10.24243836415621}, {
          6.941414914664139, -10.24243836415621}}, 0.07629697865981723]}, 
        {Arrowheads[0.], 
         ArrowBox[{{1.238155574659583, -2.349909858843125}, {
          0.43454180418015476`, -2.0927057978161745`}}, 0.07629697865981723]}, 
        {Arrowheads[0.], 
         ArrowBox[{{12.12983547581789, -3.7500439475704646`}, {
          13.134036467094484`, -3.5514708455913127`}}, 
          0.07629697865981723]}, 
        {Arrowheads[0.], 
         ArrowBox[{{12.12983547581789, -3.7500439475704646`}, {
          13.12021854243548, -3.9963681841112653`}}, 0.07629697865981723]}, 
        {Arrowheads[0.], 
         ArrowBox[{{9.890949944579072, -10.24243836415621}, {
          8.890949944579072, -10.24243836415621}}, 0.07629697865981723]}, 
        {Arrowheads[0.], 
         ArrowBox[{{13.134036467094484`, -3.5514708455913127`}, {
          13.870471425963563`, -3.420854917664978}}, 0.07629697865981723]}, 
        {Arrowheads[0.], 
         ArrowBox[{{10.88106256610906, -5.059461915553188}, {
          10.682382866282719`, -4.989013992443173}}, 0.07629697865981723]}, 
        {Arrowheads[0.], 
         ArrowBox[{{10.682382866282719`, -4.989013992443173}, {
          10.525258662635503`, -5.217876500210834}}, 0.07629697865981723]}, 
        {Arrowheads[0.], 
         ArrowBox[{{10.682382866282719`, -4.989013992443173}, {
          10.841711481588263`, -4.726294461842792}}, 0.07629697865981723]}, 
        {Arrowheads[0.], 
         ArrowBox[{{13.12021854243548, -3.9963681841112653`}, {
          13.848926078415415`, -4.156670525709141}}, 0.07629697865981723]}, 
        {Arrowheads[0.], 
         ArrowBox[{{0.43454180418015564`, -10.242603011816874`}, {
          1.0910218447030195`, -11.022437074515379`}}, 
          0.07629697865981723]}, 
        {Arrowheads[0.], 
         ArrowBox[{{0.43454180418015564`, -10.242603011816874`}, {
          1.0907049260408344`, -9.46243965379704}}, 0.07629697865981723]}, 
        {Arrowheads[0.], 
         ArrowBox[{{0.43454180418015564`, -10.242603011816874`}, {
          1.1282887144830347`, -10.242359805253669`}}, 
          0.07629697865981723]}, 
        {Arrowheads[0.], 
         ArrowBox[{{1.0910218447030195`, -11.022437074515379`}, {
          1.905447755926979, -10.24218468077077}}, 0.07629697865981723]}, 
        {Arrowheads[0.], 
         ArrowBox[{{1.0907049260408344`, -9.46243965379704}, {
          1.905447755926979, -10.24218468077077}}, 0.07629697865981723]}, 
        {Arrowheads[0.], 
         ArrowBox[{{1.1282887144830347`, -10.242359805253669`}, {
          1.905447755926979, -10.24218468077077}}, 0.07629697865981723]}, 
        {Arrowheads[0.], 
         ArrowBox[{{1.905447755926979, -10.24218468077077}, {
          3.0423449482009177`, -10.242444938242507`}}, 
          0.07629697865981723]}, 
        {Arrowheads[0.], 
         ArrowBox[{{13.79002000440894, -10.24243836415621}, {
          12.79002000440894, -10.24243836415621}}, 0.07629697865981723]}, 
        {Arrowheads[0.], 
         ArrowBox[{{6.6952481232806, -4.753259957068851}, {
          6.833809149180026, -4.5575545811223295`}}, 0.07629697865981723]}, 
        {Arrowheads[0.], 
         ArrowBox[{{6.833809149180026, -4.5575545811223295`}, {
          6.8682901489167385`, -4.317069301019708}}, 0.07629697865981723]}, 
        {Arrowheads[0.], 
         ArrowBox[{{1.4345418041801554`, -11.891520682875688`}, {
          0.4345418041801554, -11.891520682875688`}}, 0.07629697865981723]}, 
        {Arrowheads[0.], 
         ArrowBox[{{3.9918799781158523`, -10.24243836415621}, {
          4.992185490993203, -10.24243836415621}}, 0.07629697865981723]}, 
        {Arrowheads[0.], 
         ArrowBox[{{4.992185490993203, -10.24243836415621}, {
          5.9918798847492045`, -10.24243836415621}}, 0.07629697865981723]}, 
        {Arrowheads[0.], 
         ArrowBox[{{10.971217290942635`, -11.891520682875688`}, {
          9.971217290942635, -11.891520682875688`}}, 0.07629697865981723]}}, 
       {Hue[0.6, 0.2, 0.8], EdgeForm[{GrayLevel[0], Opacity[
        0.7]}], {
         DiskBox[{4.189202756011792, -1.7952847192623063}, 
          0.07629697865981723], 
         InsetBox["\<\"BM\"\>", {4.189202756011792, -1.7952847192623063},
          BaseStyle->"Graphics"]}, {
         DiskBox[{3.924811585467544, -1.1766849928252352}, 
          0.07629697865981723], 
         InsetBox["\<\"BCB\"\>", {3.924811585467544, -1.1766849928252352},
          BaseStyle->"Graphics"]}, {
         {RGBColor[1, 0, 0], EdgeForm[None], 
          DiskBox[{4.958270149915883, -3.455245649088953}, 
           0.07629697865981723]}, 
         InsetBox["\<\"NE056\"\>", {4.958270149915883, -3.455245649088953},
          BaseStyle->"Graphics"]}, {
         {RGBColor[1, 0, 0], EdgeForm[None], 
          DiskBox[{4.268031092944887, -1.0909192493027309}, 
           0.07629697865981723]}, 
         InsetBox["\<\"NE086\"\>", {4.268031092944887, -1.0909192493027309},
          BaseStyle->"Graphics"]}, {
         {RGBColor[1, 0, 0], EdgeForm[None], 
          DiskBox[{4.03443554933817, -0.8691304128794997}, 
           0.07629697865981723]}, 
         InsetBox["\<\"NE089\"\>", {4.03443554933817, -0.8691304128794997},
          BaseStyle->"Graphics"]}, {
         {RGBColor[1, 0, 0], EdgeForm[None], 
          DiskBox[{3.729021323768644, -1.0138856952351336}, 
           0.07629697865981723]}, 
         InsetBox["\<\"NE223\"\>", {3.729021323768644, -1.0138856952351336},
          BaseStyle->"Graphics"]}, {
         {RGBColor[1, 0, 0], EdgeForm[None], 
          DiskBox[{4.608021830903259, -1.1067053202521269}, 
           0.07629697865981723]}, 
         InsetBox["\<\"NE224\"\>", {4.608021830903259, -1.1067053202521269},
          BaseStyle->"Graphics"]}, {
         {RGBColor[1, 0, 0], EdgeForm[None], 
          DiskBox[{4.366200933891655, -0.8613192020824103}, 
           0.07629697865981723]}, 
         InsetBox["\<\"NE227\"\>", {4.366200933891655, -0.8613192020824103},
          BaseStyle->"Graphics"]}, {
         {RGBColor[1, 0, 0], EdgeForm[None], 
          DiskBox[{4.148407837840868, -3.071144999954109}, 
           0.07629697865981723]}, 
         InsetBox["\<\"NE015\"\>", {4.148407837840868, -3.071144999954109},
          BaseStyle->"Graphics"]}, {
         {RGBColor[1, 0, 0], EdgeForm[None], 
          DiskBox[{3.116285774013351, -1.5158248638281275}, 
           0.07629697865981723]}, 
         InsetBox["\<\"NE068\"\>", {3.116285774013351, -1.5158248638281275},
          BaseStyle->"Graphics"]}, {
         DiskBox[{6.75109412667083, -3.9469589849463587}, 
          0.07629697865981723], 
         InsetBox["\<\"OE\"\>", {6.75109412667083, -3.9469589849463587},
          BaseStyle->"Graphics"]}, {
         {RGBColor[1, 0, 0], EdgeForm[None], 
          DiskBox[{6.09410180236298, -3.9771163611765656}, 
           0.07629697865981723]}, 
         InsetBox["\<\"NE102\"\>", {6.09410180236298, -3.9771163611765656},
          BaseStyle->"Graphics"]}, {
         DiskBox[{5.727843875654413, -4.798313055977842}, 
          0.07629697865981723], 
         InsetBox["\<\"CM\"\>", {5.727843875654413, -4.798313055977842},
          BaseStyle->"Graphics"]}, {
         {RGBColor[1, 0, 0], EdgeForm[None], 
          DiskBox[{4.971276109283427, -5.171475300823049}, 
           0.07629697865981723]}, 
         InsetBox["\<\"NE032\"\>", {4.971276109283427, -5.171475300823049},
          BaseStyle->"Graphics"]}, {
         DiskBox[{9.355250506054544, -3.453421706793998}, 
          0.07629697865981723], 
         InsetBox["\<\"FARC\"\>", {9.355250506054544, -3.453421706793998},
          BaseStyle->"Graphics"]}, {
         DiskBox[{8.790926396695141, -3.699130094257674}, 
          0.07629697865981723], 
         InsetBox["\<\"AUC\"\>", {8.790926396695141, -3.699130094257674},
          BaseStyle->"Graphics"]}, {
         DiskBox[{9.217684295914967, -4.1573006187357535}, 
          0.07629697865981723], 
         InsetBox["\<\"ELN\"\>", {9.217684295914967, -4.1573006187357535},
          BaseStyle->"Graphics"]}, {
         DiskBox[{5.283955588899963, -5.818688445111414}, 
          0.07629697865981723], 
         InsetBox["\<\"ML\"\>", {5.283955588899963, -5.818688445111414},
          BaseStyle->"Graphics"]}, {
         {RGBColor[1, 1, 0], EdgeForm[None], 
          DiskBox[{10.130465800481698, -4.5970971239853515}, 
           0.07629697865981723]}, 
         InsetBox["\<\"BLL002\"\>", {10.130465800481698, -4.5970971239853515},
          
          BaseStyle->"Graphics"]}, {
         {RGBColor[1, 0, 0], EdgeForm[None], 
          DiskBox[{7.530046488314726, -3.889429949655236}, 
           0.07629697865981723]}, 
         InsetBox["\<\"NE136\"\>", {7.530046488314726, -3.889429949655236},
          BaseStyle->"Graphics"]}, {
         {RGBColor[0, 0, 1], EdgeForm[None], 
          DiskBox[{9.796609741282447, -3.686919693303974}, 
           0.07629697865981723]}, 
         InsetBox["\<\"NW008\"\>", {9.796609741282447, -3.686919693303974},
          BaseStyle->"Graphics"]}, {
         {RGBColor[0, 0, 1], EdgeForm[None], 
          DiskBox[{10.53236844062793, -3.7166251172119296}, 
           0.07629697865981723]}, 
         InsetBox["\<\"NW009\"\>", {10.53236844062793, -3.7166251172119296},
          BaseStyle->"Graphics"]}, {
         {RGBColor[0, 0, 1], EdgeForm[None], 
          DiskBox[{9.373414442144922, -3.8504687710109113}, 
           0.07629697865981723]}, 
         InsetBox["\<\"NW011\"\>", {9.373414442144922, -3.8504687710109113},
          BaseStyle->"Graphics"]}, {
         {RGBColor[0, 0, 1], EdgeForm[None], 
          DiskBox[{9.148356935717601, -3.1607466363172447}, 
           0.07629697865981723]}, 
         InsetBox["\<\"NW086\"\>", {9.148356935717601, -3.1607466363172447},
          BaseStyle->"Graphics"]}, {
         {RGBColor[1, 0, 0], EdgeForm[None], 
          DiskBox[{7.583333766869375, -3.658078346255593}, 
           0.07629697865981723]}, 
         InsetBox["\<\"NE099\"\>", {7.583333766869375, -3.658078346255593},
          BaseStyle->"Graphics"]}, {
         DiskBox[{10.261989273003811, -2.5124691804649313}, 
          0.07629697865981723], 
         InsetBox["\<\"CAP\"\>", {10.261989273003811, -2.5124691804649313},
          BaseStyle->"Graphics"]}, {
         DiskBox[{2.759590425855118, -5.413800930889747}, 
          0.07629697865981723], 
         InsetBox["\<\"GASI\"\>", {2.759590425855118, -5.413800930889747},
          BaseStyle->"Graphics"]}, {
         {RGBColor[1, 0, 0], EdgeForm[None], 
          DiskBox[{3.8176268182256914, -5.56437558890388}, 
           0.07629697865981723]}, 
         InsetBox["\<\"NE006\"\>", {3.8176268182256914, -5.56437558890388},
          BaseStyle->"Graphics"]}, {
         DiskBox[{2.226189725424751, -6.2153453896814685}, 
          0.07629697865981723], 
         InsetBox["\<\"CMSC\"\>", {2.226189725424751, -6.2153453896814685},
          BaseStyle->"Graphics"]}, {
         DiskBox[{2.2381412705108974, -5.920588312285847}, 
          0.07629697865981723], 
         InsetBox["\<\"CMPL\"\>", {2.2381412705108974, -5.920588312285847},
          BaseStyle->"Graphics"]}, {
         DiskBox[{2.8135624128786514, -5.023185054654951}, 
          0.07629697865981723], 
         InsetBox["\<\"CMSD\"\>", {2.8135624128786514, -5.023185054654951},
          BaseStyle->"Graphics"]}, {
         {RGBColor[1, 0, 0], EdgeForm[None], 
          DiskBox[{1.9892069490781639, -6.036445866411135}, 
           0.07629697865981723]}, 
         InsetBox["\<\"NE194\"\>", {1.9892069490781639, -6.036445866411135},
          BaseStyle->"Graphics"]}, {
         {RGBColor[1, 0, 0], EdgeForm[None], 
          DiskBox[{3.57200313222086, -3.703710251053913}, 
           0.07629697865981723]}, 
         InsetBox["\<\"NE046\"\>", {3.57200313222086, -3.703710251053913},
          BaseStyle->"Graphics"]}, {
         {RGBColor[1, 0, 0], EdgeForm[None], 
          DiskBox[{3.8540119507704373, -5.237241176263187}, 
           0.07629697865981723]}, 
         InsetBox["\<\"NE037\"\>", {3.8540119507704373, -5.237241176263187},
          BaseStyle->"Graphics"]}, {
         {RGBColor[1, 0, 0], EdgeForm[None], 
          DiskBox[{2.502154934029084, -6.247555465880939}, 
           0.07629697865981723]}, 
         InsetBox["\<\"NE038\"\>", {2.502154934029084, -6.247555465880939},
          BaseStyle->"Graphics"]}, {
         {RGBColor[1, 0, 0], EdgeForm[None], 
          DiskBox[{1.8904891636570604, -5.790056451363973}, 
           0.07629697865981723]}, 
         InsetBox["\<\"NE062\"\>", {1.8904891636570604, -5.790056451363973},
          BaseStyle->"Graphics"]}, {
         DiskBox[{2.5799191622200075, -4.678506901389155}, 
          0.07629697865981723], 
         InsetBox["\<\"CMGZ\"\>", {2.5799191622200075, -4.678506901389155},
          BaseStyle->"Graphics"]}, {
         {RGBColor[1, 0, 0], EdgeForm[None], 
          DiskBox[{3.421889109011703, -4.43360418213655}, 
           0.07629697865981723]}, 
         InsetBox["\<\"NE043\"\>", {3.421889109011703, -4.43360418213655},
          BaseStyle->"Graphics"]}, {
         {RGBColor[1, 0, 0], EdgeForm[None], 
          DiskBox[{10.936783617556818, -1.9298491842392904}, 
           0.07629697865981723]}, 
         InsetBox["\<\"NE211\"\>", {10.936783617556818, -1.9298491842392904},
          BaseStyle->"Graphics"]}, {
         {RGBColor[0.87, 0.94, 1], EdgeForm[None], 
          DiskBox[{11.071448128417488, -2.233480243374692}, 
           0.07629697865981723]}, 
         InsetBox["\<\"CW098\"\>", {11.071448128417488, -2.233480243374692},
          BaseStyle->"Graphics"]}, {
         {RGBColor[0.87, 0.94, 1], EdgeForm[None], 
          DiskBox[{10.663393644176464, -1.791090214711188}, 
           0.07629697865981723]}, 
         InsetBox["\<\"CW012\"\>", {10.663393644176464, -1.791090214711188},
          BaseStyle->"Graphics"]}, {
         {RGBColor[0.87, 0.94, 1], EdgeForm[None], 
          DiskBox[{10.393654603426882, -1.8269594520904153}, 
           0.07629697865981723]}, 
         InsetBox["\<\"CW010\"\>", {10.393654603426882, -1.8269594520904153},
          BaseStyle->"Graphics"]}, {
         {RGBColor[0.87, 0.94, 1], EdgeForm[None], 
          DiskBox[{10.984697706695439, -2.519808059382031}, 
           0.07629697865981723]}, 
         InsetBox["\<\"CW027\"\>", {10.984697706695439, -2.519808059382031},
          BaseStyle->"Graphics"]}, {
         {RGBColor[0.87, 0.94, 1], EdgeForm[None], 
          DiskBox[{10.756064455474126, -2.1561958805032884}, 
           0.07629697865981723]}, 
         InsetBox["\<\"CW016\"\>", {10.756064455474126, -2.1561958805032884},
          BaseStyle->"Graphics"]}, {
         DiskBox[{11.840484974494005, -10.24243836415621}, 
          0.07629697865981723], 
         InsetBox["\<\"MLM\"\>", {11.840484974494005, -10.24243836415621},
          BaseStyle->"Graphics"]}, {
         {RGBColor[1, 0, 0], EdgeForm[None], 
          DiskBox[{10.840484974494005, -10.24243836415621}, 
           0.07629697865981723]}, 
         InsetBox["\<\"NE053\"\>", {10.840484974494005, -10.24243836415621},
          BaseStyle->"Graphics"]}, {
         {RGBColor[1, 0, 0], EdgeForm[None], 
          DiskBox[{4.641496573810817, -6.075675241521562}, 
           0.07629697865981723]}, 
         InsetBox["\<\"NE003\"\>", {4.641496573810817, -6.075675241521562},
          BaseStyle->"Graphics"]}, {
         {RGBColor[1, 0, 0], EdgeForm[None], 
          DiskBox[{4.728514345708178, -6.603627977307248}, 
           0.07629697865981723]}, 
         InsetBox["\<\"NE144\"\>", {4.728514345708178, -6.603627977307248},
          BaseStyle->"Graphics"]}, {
         {RGBColor[1, 0, 0], EdgeForm[None], 
          DiskBox[{6.012063348868926, -5.246161545314225}, 
           0.07629697865981723]}, 
         InsetBox["\<\"NE007\"\>", {6.012063348868926, -5.246161545314225},
          BaseStyle->"Graphics"]}, {
         {RGBColor[1, 0, 0], EdgeForm[None], 
          DiskBox[{6.30230524724414, -6.028717193538597}, 
           0.07629697865981723]}, 
         InsetBox["\<\"NE142\"\>", {6.30230524724414, -6.028717193538597},
          BaseStyle->"Graphics"]}, {
         {RGBColor[1, 0, 0], EdgeForm[None], 
          DiskBox[{6.57345248386815, -5.8752707284518095}, 
           0.07629697865981723]}, 
         InsetBox["\<\"NE082\"\>", {6.57345248386815, -5.8752707284518095},
          BaseStyle->"Graphics"]}, {
         {RGBColor[1, 0, 0], EdgeForm[None], 
          DiskBox[{4.962387426858743, -8.59335604543673}, 
           0.07629697865981723]}, 
         InsetBox["\<\"NE010\"\>", {4.962387426858743, -8.59335604543673},
          BaseStyle->"Graphics"]}, {
         {RGBColor[1, 0, 0], EdgeForm[None], 
          DiskBox[{5.0161980370206445, -7.788461424614663}, 
           0.07629697865981723]}, 
         InsetBox["\<\"NE202\"\>", {5.0161980370206445, -7.788461424614663},
          BaseStyle->"Graphics"]}, {
         {RGBColor[1, 0, 0], EdgeForm[None], 
          DiskBox[{3.2471125443642292, -4.140847805377626}, 
           0.07629697865981723]}, 
         InsetBox["\<\"NE011\"\>", {3.2471125443642292, -4.140847805377626},
          BaseStyle->"Graphics"]}, {
         {RGBColor[1, 0, 0], EdgeForm[None], 
          DiskBox[{3.8044249436028883, -4.353671676765215}, 
           0.07629697865981723]}, 
         InsetBox["\<\"NE028\"\>", {3.8044249436028883, -4.353671676765215},
          BaseStyle->"Graphics"]}, {
         {RGBColor[1, 0, 0], EdgeForm[None], 
          DiskBox[{5.030288600358121, -6.128608702365627}, 
           0.07629697865981723]}, 
         InsetBox["\<\"NE012\"\>", {5.030288600358121, -6.128608702365627},
          BaseStyle->"Graphics"]}, {
         {RGBColor[1, 0, 0], EdgeForm[None], 
          DiskBox[{4.5116854655371865, -4.095220237738273}, 
           0.07629697865981723]}, 
         InsetBox["\<\"NE040\"\>", {4.5116854655371865, -4.095220237738273},
          BaseStyle->"Graphics"]}, {
         {RGBColor[1, 0, 0], EdgeForm[None], 
          DiskBox[{3.707609596332822, -4.0218647351379815}, 
           0.07629697865981723]}, 
         InsetBox["\<\"NE030\"\>", {3.707609596332822, -4.0218647351379815},
          BaseStyle->"Graphics"]}, {
         {RGBColor[1, 0, 0], EdgeForm[None], 
          DiskBox[{1.5417836667527398, -0.43454180418015476}, 
           0.07629697865981723]}, 
         InsetBox["\<\"NE018\"\>", {1.5417836667527398, -0.43454180418015476},
          
          BaseStyle->"Graphics"]}, {
         {RGBColor[1, 0, 0], EdgeForm[None], 
          DiskBox[{1.2479562122557804, -0.9459852248910998}, 
           0.07629697865981723]}, 
         InsetBox["\<\"NE178\"\>", {1.2479562122557804, -0.9459852248910998},
          BaseStyle->"Graphics"]}, {
         {RGBColor[1, 0, 0], EdgeForm[None], 
          DiskBox[{2.2789279240654023, -0.7652155743783942}, 
           0.07629697865981723]}, 
         InsetBox["\<\"NE073\"\>", {2.2789279240654023, -0.7652155743783942},
          BaseStyle->"Graphics"]}, {
         {RGBColor[1, 0, 0], EdgeForm[None], 
          DiskBox[{4.331403558301462, -4.620457207513609}, 
           0.07629697865981723]}, 
         InsetBox["\<\"NE026\"\>", {4.331403558301462, -4.620457207513609},
          BaseStyle->"Graphics"]}, {
         {RGBColor[1, 0, 0], EdgeForm[None], 
          DiskBox[{4.076883427719253, -4.056805195895881}, 
           0.07629697865981723]}, 
         InsetBox["\<\"NE083\"\>", {4.076883427719253, -4.056805195895881},
          BaseStyle->"Graphics"]}, {
         {RGBColor[1, 0, 0], EdgeForm[None], 
          DiskBox[{2.885857321311272, -4.241315892324239}, 
           0.07629697865981723]}, 
         InsetBox["\<\"NE045\"\>", {2.885857321311272, -4.241315892324239},
          BaseStyle->"Graphics"]}, {
         {RGBColor[1, 0, 0], EdgeForm[None], 
          DiskBox[{4.839968049412189, -6.073899205918075}, 
           0.07629697865981723]}, 
         InsetBox["\<\"NE133\"\>", {4.839968049412189, -6.073899205918075},
          BaseStyle->"Graphics"]}, {
         {RGBColor[1, 0, 0], EdgeForm[None], 
          DiskBox[{5.011812729053096, -4.762171366080494}, 
           0.07629697865981723]}, 
         InsetBox["\<\"NE052\"\>", {5.011812729053096, -4.762171366080494},
          BaseStyle->"Graphics"]}, {
         {RGBColor[1, 0, 0], EdgeForm[None], 
          DiskBox[{5.611868594458803, -4.644579319519769}, 
           0.07629697865981723]}, 
         InsetBox["\<\"NE180\"\>", {5.611868594458803, -4.644579319519769},
          BaseStyle->"Graphics"]}, {
         {RGBColor[1, 0, 0], EdgeForm[None], 
          DiskBox[{5.279762201117377, -4.404014743807288}, 
           0.07629697865981723]}, 
         InsetBox["\<\"NE207\"\>", {5.279762201117377, -4.404014743807288},
          BaseStyle->"Graphics"]}, {
         {RGBColor[1, 0, 0], EdgeForm[None], 
          DiskBox[{5.052418629496427, -6.6388357599007914}, 
           0.07629697865981723]}, 
         InsetBox["\<\"NE079\"\>", {5.052418629496427, -6.6388357599007914},
          BaseStyle->"Graphics"]}, {
         {RGBColor[1, 0, 0], EdgeForm[None], 
          DiskBox[{4.604205896889017, -3.5398732740919625}, 
           0.07629697865981723]}, 
         InsetBox["\<\"NE238\"\>", {4.604205896889017, -3.5398732740919625},
          BaseStyle->"Graphics"]}, {
         {RGBColor[1, 0, 0], EdgeForm[None], 
          DiskBox[{4.958995999197164, -3.8867509329684315}, 
           0.07629697865981723]}, 
         InsetBox["\<\"NE044\"\>", {4.958995999197164, -3.8867509329684315},
          BaseStyle->"Graphics"]}, {
         {RGBColor[1, 0, 0], EdgeForm[None], 
          DiskBox[{3.7901329345570773, -3.7454013879618193}, 
           0.07629697865981723]}, 
         InsetBox["\<\"NE143\"\>", {3.7901329345570773, -3.7454013879618193},
          BaseStyle->"Graphics"]}, {
         {RGBColor[1, 0, 0], EdgeForm[None], 
          DiskBox[{2.3969458137864246, -2.697376005238917}, 
           0.07629697865981723]}, 
         InsetBox["\<\"NE123\"\>", {2.3969458137864246, -2.697376005238917},
          BaseStyle->"Graphics"]}, {
         {RGBColor[1, 0, 0], EdgeForm[None], 
          DiskBox[{2.727203391325303, -3.82582088287245}, 
           0.07629697865981723]}, 
         InsetBox["\<\"NE063\"\>", {2.727203391325303, -3.82582088287245},
          BaseStyle->"Graphics"]}, {
         {RGBColor[1, 0, 0], EdgeForm[None], 
          DiskBox[{2.9097584001033048, -3.341561690373526}, 
           0.07629697865981723]}, 
         InsetBox["\<\"NE054\"\>", {2.9097584001033048, -3.341561690373526},
          BaseStyle->"Graphics"]}, {
         {RGBColor[1, 0, 0], EdgeForm[None], 
          DiskBox[{3.1540015440633917, -3.057194401076071}, 
           0.07629697865981723]}, 
         InsetBox["\<\"NE150\"\>", {3.1540015440633917, -3.057194401076071},
          BaseStyle->"Graphics"]}, {
         {RGBColor[1, 0, 0], EdgeForm[None], 
          DiskBox[{5.221145038522538, -2.7520974431276564}, 
           0.07629697865981723]}, 
         InsetBox["\<\"NE097\"\>", {5.221145038522538, -2.7520974431276564},
          BaseStyle->"Graphics"]}, {
         {RGBColor[1, 0, 0], EdgeForm[None], 
          DiskBox[{3.5138080369718123, -3.020052753762572}, 
           0.07629697865981723]}, 
         InsetBox["\<\"NE096\"\>", {3.5138080369718123, -3.020052753762572},
          BaseStyle->"Graphics"]}, {
         {RGBColor[1, 0.85, 0.85], EdgeForm[None], 
          DiskBox[{6.161889709556665, -4.178875626148593}, 
           0.07629697865981723]}, 
         InsetBox["\<\"CE018\"\>", {6.161889709556665, -4.178875626148593},
          BaseStyle->"Graphics"]}, {
         {RGBColor[1, 0, 0], EdgeForm[None], 
          DiskBox[{6.202879547561396, -11.891520682875688}, 
           0.07629697865981723]}, 
         InsetBox["\<\"NE065\"\>", {6.202879547561396, -11.891520682875688},
          BaseStyle->"Graphics"]}, {
         {RGBColor[1, 0, 0], EdgeForm[None], 
          DiskBox[{5.202879547561396, -11.891520682875688}, 
           0.07629697865981723]}, 
         InsetBox["\<\"NE066\"\>", {5.202879547561396, -11.891520682875688},
          BaseStyle->"Graphics"]}, {
         {RGBColor[1, 0, 0], EdgeForm[None], 
          DiskBox[{3.2303700735880527, -2.5539814649365606}, 
           0.07629697865981723]}, 
         InsetBox["\<\"NE163\"\>", {3.2303700735880527, -2.5539814649365606},
          BaseStyle->"Graphics"]}, {
         {RGBColor[1, 0, 0], EdgeForm[None], 
          DiskBox[{7.941414914664139, -10.24243836415621}, 
           0.07629697865981723]}, 
         InsetBox["\<\"NE072\"\>", {7.941414914664138, -10.24243836415621},
          BaseStyle->"Graphics"]}, {
         {RGBColor[1, 0, 0], EdgeForm[None], 
          DiskBox[{6.941414914664139, -10.24243836415621}, 
           0.07629697865981723]}, 
         InsetBox["\<\"NE075\"\>", {6.941414914664139, -10.24243836415621},
          BaseStyle->"Graphics"]}, {
         {RGBColor[1, 0, 0], EdgeForm[None], 
          DiskBox[{6.217571178077634, -3.2778464068238105}, 
           0.07629697865981723]}, 
         InsetBox["\<\"NE091\"\>", {6.217571178077634, -3.2778464068238105},
          BaseStyle->"Graphics"]}, {
         {RGBColor[1, 0, 0], EdgeForm[None], 
          DiskBox[{2.92722457241917, -3.0456296351624292}, 
           0.07629697865981723]}, 
         InsetBox["\<\"NE120\"\>", {2.92722457241917, -3.0456296351624292},
          BaseStyle->"Graphics"]}, {
         {RGBColor[1, 0, 0], EdgeForm[None], 
          DiskBox[{2.7738301905658505, -2.5210965759215203}, 
           0.07629697865981723]}, 
         InsetBox["\<\"NE115\"\>", {2.7738301905658505, -2.5210965759215203},
          BaseStyle->"Graphics"]}, {
         {RGBColor[1, 0, 0], EdgeForm[None], 
          DiskBox[{8.092343701211835, -3.218374568366303}, 
           0.07629697865981723]}, 
         InsetBox["\<\"NE209\"\>", {8.092343701211835, -3.218374568366303},
          BaseStyle->"Graphics"]}, {
         {RGBColor[1, 0, 0], EdgeForm[None], 
          DiskBox[{6.757316219407642, -3.591322857689992}, 
           0.07629697865981723]}, 
         InsetBox["\<\"NE103\"\>", {6.757316219407642, -3.591322857689992},
          BaseStyle->"Graphics"]}, {
         {RGBColor[1, 0, 0], EdgeForm[None], 
          DiskBox[{6.529244049908581, -3.267736917565049}, 
           0.07629697865981723]}, 
         InsetBox["\<\"NE169\"\>", {6.529244049908581, -3.267736917565049},
          BaseStyle->"Graphics"]}, {
         {RGBColor[1, 0, 0], EdgeForm[None], 
          DiskBox[{6.4606075612197635, -3.5693911989863887}, 
           0.07629697865981723]}, 
         InsetBox["\<\"NE199\"\>", {6.4606075612197635, -3.5693911989863887},
          BaseStyle->"Graphics"]}, {
         {RGBColor[1, 0, 0], EdgeForm[None], 
          DiskBox[{1.636219502002783, -2.4400314781411465}, 
           0.07629697865981723]}, 
         InsetBox["\<\"NE118\"\>", {1.636219502002783, -2.4400314781411465},
          BaseStyle->"Graphics"]}, {
         {RGBColor[1, 0, 0], EdgeForm[None], 
          DiskBox[{1.6566214503231889, -1.7546340783953696}, 
           0.07629697865981723]}, 
         InsetBox["\<\"NE130\"\>", {1.6566214503231889, -1.7546340783953696},
          BaseStyle->"Graphics"]}, {
         {RGBColor[1, 0, 0], EdgeForm[None], 
          DiskBox[{1.238155574659583, -2.349909858843125}, 
           0.07629697865981723]}, 
         InsetBox["\<\"NE201\"\>", {1.238155574659583, -2.349909858843125},
          BaseStyle->"Graphics"]}, {
         {RGBColor[1, 0, 0], EdgeForm[None], 
          DiskBox[{0.43454180418015476, -2.0927057978161745}, 
           0.07629697865981723]}, 
         InsetBox["\<\"NE127\"\>", {0.43454180418015476, -2.0927057978161745},
          
          BaseStyle->"Graphics"]}, {
         {RGBColor[1, 0, 0], EdgeForm[None], 
          DiskBox[{1.8927119860957262, -5.539422279150827}, 
           0.07629697865981723]}, 
         InsetBox["\<\"NE132\"\>", {1.8927119860957262, -5.539422279150827},
          BaseStyle->"Graphics"]}, {
         {RGBColor[1, 0, 0], EdgeForm[None], 
          DiskBox[{2.6524579097252934, -3.5685203562292767}, 
           0.07629697865981723]}, 
         InsetBox["\<\"NE233\"\>", {2.6524579097252934, -3.5685203562292767},
          BaseStyle->"Graphics"]}, {
         {RGBColor[0, 0, 1], EdgeForm[None], 
          DiskBox[{11.278345798232053, -3.734502756508201}, 
           0.07629697865981723]}, 
         InsetBox["\<\"NW149\"\>", {11.278345798232053, -3.734502756508201},
          BaseStyle->"Graphics"]}, {
         {RGBColor[0, 0, 1], EdgeForm[None], 
          DiskBox[{12.12983547581789, -3.7500439475704646}, 
           0.07629697865981723]}, 
         InsetBox["\<\"NW109\"\>", {12.12983547581789, -3.7500439475704646},
          BaseStyle->"Graphics"]}, {
         {RGBColor[0, 0, 1], EdgeForm[None], 
          DiskBox[{9.890949944579072, -10.24243836415621}, 
           0.07629697865981723]}, 
         InsetBox["\<\"NW010\"\>", {9.890949944579072, -10.24243836415621},
          BaseStyle->"Graphics"]}, {
         {RGBColor[0, 0, 1], EdgeForm[None], 
          DiskBox[{8.890949944579072, -10.24243836415621}, 
           0.07629697865981723]}, 
         InsetBox["\<\"NW158\"\>", {8.890949944579072, -10.24243836415621},
          BaseStyle->"Graphics"]}, {
         {RGBColor[0, 0, 1], EdgeForm[None], 
          DiskBox[{13.134036467094484, -3.5514708455913127}, 
           0.07629697865981723]}, 
         InsetBox["\<\"NW032\"\>", {13.134036467094484, -3.5514708455913127},
          BaseStyle->"Graphics"]}, {
         {RGBColor[0, 0, 1], EdgeForm[None], 
          DiskBox[{13.870471425963563, -3.420854917664978}, 
           0.07629697865981723]}, 
         InsetBox["\<\"NW110\"\>", {13.870471425963563, -3.420854917664978},
          BaseStyle->"Graphics"]}, {
         {RGBColor[0, 0, 1], EdgeForm[None], 
          DiskBox[{10.88106256610906, -5.059461915553188}, 
           0.07629697865981723]}, 
         InsetBox["\<\"NW048\"\>", {10.88106256610906, -5.059461915553188},
          BaseStyle->"Graphics"]}, {
         {RGBColor[1, 1, 0], EdgeForm[None], 
          DiskBox[{10.682382866282719, -4.989013992443173}, 
           0.07629697865981723]}, 
         InsetBox["\<\"BLL003\"\>", {10.682382866282719, -4.989013992443173},
          BaseStyle->"Graphics"]}, {
         {RGBColor[0, 0, 1], EdgeForm[None], 
          DiskBox[{13.12021854243548, -3.9963681841112653}, 
           0.07629697865981723]}, 
         InsetBox["\<\"NW108\"\>", {13.12021854243548, -3.9963681841112653},
          BaseStyle->"Graphics"]}, {
         {RGBColor[0, 0, 1], EdgeForm[None], 
          DiskBox[{13.848926078415415, -4.156670525709141}, 
           0.07629697865981723]}, 
         InsetBox["\<\"NW113\"\>", {13.848926078415415, -4.156670525709141},
          BaseStyle->"Graphics"]}, {
         {RGBColor[0, 0, 1], EdgeForm[None], 
          DiskBox[{0.43454180418015564, -10.242603011816874}, 
           0.07629697865981723]}, 
         InsetBox["\<\"NW125\"\>", {0.43454180418015564, -10.242603011816874},
          
          BaseStyle->"Graphics"]}, {
         {RGBColor[0.87, 0.94, 1], EdgeForm[None], 
          DiskBox[{1.0910218447030195, -11.022437074515379}, 
           0.07629697865981723]}, 
         InsetBox["\<\"CW015\"\>", {1.0910218447030195, -11.022437074515379},
          BaseStyle->"Graphics"]}, {
         {RGBColor[0, 0, 1], EdgeForm[None], 
          DiskBox[{1.0907049260408344, -9.46243965379704}, 
           0.07629697865981723]}, 
         InsetBox["\<\"NW142\"\>", {1.0907049260408344, -9.46243965379704},
          BaseStyle->"Graphics"]}, {
         {RGBColor[0, 0, 1], EdgeForm[None], 
          DiskBox[{1.1282887144830347, -10.242359805253669}, 
           0.07629697865981723]}, 
         InsetBox["\<\"NW150\"\>", {1.1282887144830347, -10.242359805253669},
          BaseStyle->"Graphics"]}, {
         {RGBColor[0, 0, 1], EdgeForm[None], 
          DiskBox[{1.905447755926979, -10.24218468077077}, 
           0.07629697865981723]}, 
         InsetBox["\<\"NW157\"\>", {1.905447755926979, -10.24218468077077},
          BaseStyle->"Graphics"]}, {
         {RGBColor[0, 0, 1], EdgeForm[None], 
          DiskBox[{13.79002000440894, -10.24243836415621}, 
           0.07629697865981723]}, 
         InsetBox["\<\"NW143\"\>", {13.79002000440894, -10.24243836415621},
          BaseStyle->"Graphics"]}, {
         {RGBColor[0, 0, 1], EdgeForm[None], 
          DiskBox[{12.79002000440894, -10.24243836415621}, 
           0.07629697865981723]}, 
         InsetBox["\<\"NW144\"\>", {12.79002000440894, -10.24243836415621},
          BaseStyle->"Graphics"]}, {
         {RGBColor[0.87, 0.94, 1], EdgeForm[None], 
          DiskBox[{3.0423449482009177, -10.242444938242507}, 
           0.07629697865981723]}, 
         InsetBox["\<\"CW003\"\>", {3.0423449482009177, -10.242444938242507},
          BaseStyle->"Graphics"]}, {
         {RGBColor[1, 0.85, 0.85], EdgeForm[None], 
          DiskBox[{6.6952481232806, -4.753259957068851}, 
           0.07629697865981723]}, 
         InsetBox["\<\"CE006\"\>", {6.6952481232806, -4.753259957068851},
          BaseStyle->"Graphics"]}, {
         {RGBColor[1, 0.85, 0.85], EdgeForm[None], 
          DiskBox[{6.833809149180026, -4.5575545811223295}, 
           0.07629697865981723]}, 
         InsetBox["\<\"CE050\"\>", {6.833809149180026, -4.5575545811223295},
          BaseStyle->"Graphics"]}, {
         {RGBColor[1, 0.85, 0.85], EdgeForm[None], 
          DiskBox[{6.8682901489167385, -4.317069301019708}, 
           0.07629697865981723]}, 
         InsetBox["\<\"CE048\"\>", {6.8682901489167385, -4.317069301019708},
          BaseStyle->"Graphics"]}, {
         {RGBColor[1, 0.85, 0.85], EdgeForm[None], 
          DiskBox[{1.4345418041801554, -11.891520682875688}, 
           0.07629697865981723]}, 
         InsetBox["\<\"CE057\"\>", {1.4345418041801554, -11.891520682875688},
          BaseStyle->"Graphics"]}, {
         {RGBColor[1, 0.85, 0.85], EdgeForm[None], 
          DiskBox[{0.4345418041801554, -11.891520682875688}, 
           0.07629697865981723]}, 
         InsetBox["\<\"CE061\"\>", {0.4345418041801554, -11.891520682875688},
          BaseStyle->"Graphics"]}, {
         {RGBColor[0.87, 0.94, 1], EdgeForm[None], 
          DiskBox[{3.9918799781158523, -10.24243836415621}, 
           0.07629697865981723]}, 
         InsetBox["\<\"CW077\"\>", {3.9918799781158523, -10.24243836415621},
          BaseStyle->"Graphics"]}, {
         {RGBColor[0.87, 0.94, 1], EdgeForm[None], 
          DiskBox[{4.992185490993203, -10.24243836415621}, 
           0.07629697865981723]}, 
         InsetBox["\<\"CW085\"\>", {4.992185490993203, -10.24243836415621},
          BaseStyle->"Graphics"]}, {
         {RGBColor[0.87, 0.94, 1], EdgeForm[None], 
          DiskBox[{5.9918798847492045, -10.24243836415621}, 
           0.07629697865981723]}, 
         InsetBox["\<\"CW081\"\>", {5.9918798847492045, -10.24243836415621},
          BaseStyle->"Graphics"]}, {
         {RGBColor[1, 1, 0], EdgeForm[None], 
          DiskBox[{10.525258662635503, -5.217876500210834}, 
           0.07629697865981723]}, 
         InsetBox["\<\"BLL004\"\>", {10.525258662635503, -5.217876500210834},
          BaseStyle->"Graphics"]}, {
         {RGBColor[1, 1, 0], EdgeForm[None], 
          DiskBox[{10.841711481588263, -4.726294461842792}, 
           0.07629697865981723]}, 
         InsetBox["\<\"BLL005\"\>", {10.841711481588263, -4.726294461842792},
          BaseStyle->"Graphics"]}, {
         {RGBColor[1, 1, 0], EdgeForm[None], 
          DiskBox[{10.971217290942635, -11.891520682875688}, 
           0.07629697865981723]}, 
         InsetBox["\<\"BLL007\"\>", {10.971217290942635, -11.891520682875688},
          
          BaseStyle->"Graphics"]}, {
         {RGBColor[1, 1, 0], EdgeForm[None], 
          DiskBox[{9.971217290942635, -11.891520682875688}, 
           0.07629697865981723]}, 
         InsetBox["\<\"BLL008\"\>", {9.971217290942635, -11.891520682875688},
          BaseStyle->"Graphics"]}}}],
     MouseAppearanceTag["NetworkGraphics"]],
    AllowKernelInitialization->False]],
  DefaultBaseStyle->{
   "NetworkGraphics", FrontEnd`GraphicsHighlightColor -> Hue[0.8, 1., 0.6]},
  FormatType->TraditionalForm,
  FrameTicks->None,
  ImageSize->1750]], "Output",
 CellChangeTimes->{{3.714591377410469*^9, 3.714591400921598*^9}, {
   3.714591586376004*^9, 3.714591612995244*^9}, 3.7145917110053797`*^9, 
   3.7145941100297956`*^9, 3.714594165025646*^9, 3.7145948339429607`*^9, 
   3.714594977547769*^9, 3.714595189364936*^9, 3.714598554131804*^9, 
   3.714609216478517*^9, 3.714695915697475*^9, {3.714696626274695*^9, 
   3.714696644049432*^9}, 3.714750277525875*^9, 3.714773228645953*^9, 
   3.714804665113903*^9, 3.714808863872602*^9, 3.7148094937029676`*^9, 
   3.714809887349345*^9, 3.7148132196939373`*^9, 3.7148146309744167`*^9, 
   3.7148166299746933`*^9, 3.714830922940827*^9, {3.714838899741764*^9, 
   3.714838923594983*^9}, 3.7148448177716293`*^9, 3.715027926689454*^9, 
   3.715355704741743*^9, 3.715361094986678*^9, 3.71536136225257*^9, 
   3.71536187865574*^9, 3.715362450850245*^9, 3.715363149305101*^9, 
   3.715363273267317*^9, 3.715365195340983*^9, 3.715365927067486*^9, 
   3.715366381498843*^9, 3.71536738571515*^9, 3.715425674834263*^9, 
   3.715426487594345*^9, 3.715427774336287*^9, 3.715428559073729*^9, 
   3.7154288894010143`*^9, 3.715430208104949*^9, 3.715430427026045*^9, 
   3.7154312801081343`*^9, 3.715431816131221*^9, 3.7154398466613503`*^9, 
   3.715440875229452*^9, 3.715448609933728*^9, 3.71544953547404*^9, 
   3.715450421594075*^9, 3.715452008793529*^9, 3.7154540119152803`*^9, 
   3.715454262474275*^9, 3.716539526917248*^9, 3.717429033619035*^9, 
   3.721472595568762*^9, 3.723511335698514*^9, 3.7235515105476*^9, 
   3.723551791158474*^9, 3.723552103788987*^9, 3.723552613941078*^9, 
   3.7235529480916986`*^9, 3.727449675589664*^9, 3.727451550480443*^9, 
   3.7274521889737597`*^9, 3.7274528613335943`*^9, 3.7274529928354387`*^9, 
   3.727454583561614*^9, 3.727612674096253*^9, 3.727624570307808*^9, 
   3.727624765704273*^9, 3.727626599939527*^9, 3.727628293391631*^9, 
   3.727628460648761*^9, 3.727628614898571*^9, 3.7276290468206387`*^9, 
   3.727629784623726*^9, 3.727630231599441*^9, 3.727630284680011*^9, 
   3.743957899742935*^9, 3.743964966883094*^9, 3.744025094523011*^9, 
   3.744028263839624*^9, 3.7440496201995173`*^9, 3.744097113973068*^9, 
   3.7441049551664352`*^9, 3.744195249594536*^9, 3.744196731663621*^9, 
   3.744211021444368*^9, 3.744211144376523*^9, 3.744211436762836*^9, 
   3.744477504015625*^9, 3.7444831249720917`*^9, 3.744514084777583*^9, 
   3.744514933001728*^9, 3.74738775848678*^9, 3.747391359712367*^9, 
   3.747396886207315*^9, 3.7473971958318243`*^9, 3.747401716688755*^9, 
   3.747412934946931*^9},
 CellLabel->"Out[79]=",ExpressionUUID->"82019b87-1455-4450-b4ce-508990040e17"]
}, Open  ]],

Cell[CellGroupData[{

Cell["Robustness analysis", "Chapter",
 CellChangeTimes->{{3.7439448644433317`*^9, 3.743944877296689*^9}, {
   3.743945074682487*^9, 3.743945078330123*^9}, 3.7439451724231243`*^9, {
   3.7442107235783253`*^9, 
   3.744210741077656*^9}},ExpressionUUID->"3d2a29ed-afad-45b4-a5c5-\
fc444f37f8bf"],

Cell[CellGroupData[{

Cell["Robustness from DegreeCentrality", "Subchapter",
 CellChangeTimes->{{3.744210760868582*^9, 3.744210784516444*^9}, {
  3.744211111819467*^9, 
  3.744211113355027*^9}},ExpressionUUID->"611c0131-c4f1-41ba-a676-\
e6a0de76f1d2"],

Cell[CellGroupData[{

Cell[BoxData[{
 RowBox[{
  RowBox[{"PgRnk", "=", 
   RowBox[{"Sort", "[", 
    RowBox[{"DegreeCentrality", "[", "grphCnfttnBM", "]"}], "]"}]}], 
  ";"}], "\[IndentingNewLine]", 
 RowBox[{
  RowBox[{"PgRnkOrd", "=", 
   RowBox[{"Ordering", "[", 
    RowBox[{"DegreeCentrality", "[", "grphCnfttnBM", "]"}], "]"}]}], 
  ";"}], "\[IndentingNewLine]", 
 RowBox[{
  RowBox[{"auxgraph", "=", "grphCnfttnBM"}], ";"}], "\[IndentingNewLine]", 
 RowBox[{
  RowBox[{"auxPgRnk", "=", 
   RowBox[{"{", "}"}]}], ";"}], "\[IndentingNewLine]", 
 RowBox[{
  RowBox[{"Do", "[", 
   RowBox[{
    RowBox[{"{", "\[IndentingNewLine]", 
     RowBox[{
      RowBox[{"AppendTo", "[", 
       RowBox[{"auxPgRnk", ",", 
        RowBox[{"Max", "[", 
         RowBox[{"Table", "[", 
          RowBox[{
           RowBox[{"Length", "[", 
            RowBox[{
             RowBox[{"ConnectedComponents", "[", "auxgraph", "]"}], "[", 
             RowBox[{"[", "ii", "]"}], "]"}], "]"}], ",", 
           RowBox[{"{", 
            RowBox[{"ii", ",", " ", "1", ",", 
             RowBox[{"Length", "[", 
              RowBox[{"ConnectedComponents", "[", "auxgraph", "]"}], "]"}]}], 
            "}"}]}], "]"}], "]"}]}], "]"}], ";", "\[IndentingNewLine]", 
      RowBox[{"auxgraph", "=", 
       RowBox[{"VertexDelete", "[", 
        RowBox[{"auxgraph", ",", 
         RowBox[{"auxvrtxpstns", "[", 
          RowBox[{"[", 
           RowBox[{"PgRnkOrd", "[", 
            RowBox[{"[", "jj", "]"}], "]"}], "]"}], "]"}]}], "]"}]}]}], "}"}],
     ",", 
    RowBox[{"{", 
     RowBox[{"jj", ",", 
      RowBox[{"Length", "[", "auxvrtxpstns", "]"}], ",", "1", ",", 
      RowBox[{"-", "1"}]}], "}"}]}], "]"}], "\[IndentingNewLine]", 
  "\[IndentingNewLine]"}], "\[IndentingNewLine]", 
 RowBox[{
  RowBox[{"MxSmpls", "=", "200"}], ";"}], "\[IndentingNewLine]", 
 RowBox[{
  RowBox[{"avgdauxRndm", "=", 
   RowBox[{"Table", "[", 
    RowBox[{"0", ",", 
     RowBox[{"{", 
      RowBox[{"ii", ",", "1", ",", 
       RowBox[{"Length", "[", "auxvrtxpstns", "]"}]}], "}"}]}], "]"}]}], 
  ";"}], "\[IndentingNewLine]", 
 RowBox[{
  RowBox[{"Do", "[", 
   RowBox[{
    RowBox[{"{", "\[IndentingNewLine]", 
     RowBox[{
      RowBox[{"auxgraph", "=", "grphCnfttnBM"}], ";", "\[IndentingNewLine]", 
      RowBox[{"auxRndm", "=", 
       RowBox[{"{", "}"}]}], ";", 
      RowBox[{"RndmOrd", "=", 
       RowBox[{"{", "}"}]}], ";", " ", "\[IndentingNewLine]", 
      RowBox[{"RndmOrd", "=", 
       RowBox[{"RandomSample", "[", 
        RowBox[{
         RowBox[{"Range", "[", 
          RowBox[{"Length", "[", "auxvrtxpstns", "]"}], "]"}], ",", 
         RowBox[{"Length", "[", "auxvrtxpstns", "]"}]}], "]"}]}], ";", 
      "\[IndentingNewLine]", 
      RowBox[{"avgdauxRndm", "=", 
       RowBox[{"Table", "[", 
        RowBox[{"0", ",", 
         RowBox[{"{", 
          RowBox[{"ii", ",", "1", ",", 
           RowBox[{"Length", "[", "auxvrtxpstns", "]"}]}], "}"}]}], "]"}]}], 
      ";", "\[IndentingNewLine]", 
      RowBox[{"Do", "[", 
       RowBox[{
        RowBox[{"{", 
         RowBox[{
          RowBox[{"AppendTo", "[", 
           RowBox[{"auxRndm", ",", 
            RowBox[{"Max", "[", 
             RowBox[{"Table", "[", 
              RowBox[{
               RowBox[{"Length", "[", 
                RowBox[{
                 RowBox[{"ConnectedComponents", "[", "auxgraph", "]"}], "[", 
                 RowBox[{"[", "ii", "]"}], "]"}], "]"}], ",", 
               RowBox[{"{", 
                RowBox[{"ii", ",", " ", "1", ",", 
                 RowBox[{"Length", "[", 
                  RowBox[{"ConnectedComponents", "[", "auxgraph", "]"}], 
                  "]"}]}], "}"}]}], "]"}], "]"}]}], "]"}], ";", 
          "\[IndentingNewLine]", 
          RowBox[{"auxgraph", "=", 
           RowBox[{"VertexDelete", "[", 
            RowBox[{"auxgraph", ",", 
             RowBox[{"auxvrtxpstns", "[", 
              RowBox[{"[", 
               RowBox[{"RndmOrd", "[", 
                RowBox[{"[", "jj", "]"}], "]"}], "]"}], "]"}]}], "]"}]}]}], 
         "}"}], ",", 
        RowBox[{"{", 
         RowBox[{"jj", ",", "1", ",", 
          RowBox[{"Length", "[", "auxvrtxpstns", "]"}]}], "}"}]}], "]"}], ";",
       "\[IndentingNewLine]", 
      RowBox[{"avgdauxRndm", "=", 
       RowBox[{"avgdauxRndm", "+", "auxRndm"}]}], ";"}], 
     "\[IndentingNewLine]", "}"}], ",", 
    RowBox[{"{", 
     RowBox[{"kk", ",", "1", ",", "MxSmpls"}], "}"}]}], "]"}], 
  "\[IndentingNewLine]"}], "\[IndentingNewLine]", 
 RowBox[{"ListPlot", "[", 
  RowBox[{
   RowBox[{"{", 
    RowBox[{"auxPgRnk", ",", "avgdauxRndm"}], "}"}], ",", 
   RowBox[{"PlotStyle", "\[Rule]", 
    RowBox[{"{", 
     RowBox[{"Blue", ",", "Red"}], "}"}]}]}], 
  "]"}], "\[IndentingNewLine]"}], "Input",
 CellChangeTimes->{{3.743945620492879*^9, 3.743945621908843*^9}, {
   3.743947056537575*^9, 3.7439470626226063`*^9}, {3.743947112949595*^9, 
   3.743947117721283*^9}, {3.743947204045392*^9, 3.743947211330765*^9}, {
   3.7439473256946*^9, 3.74394733013393*^9}, {3.743947425405507*^9, 
   3.743947491809555*^9}, {3.7439475821336308`*^9, 3.743947648872654*^9}, {
   3.743947681046968*^9, 3.7439477023587303`*^9}, {3.743948031551959*^9, 
   3.743948090809815*^9}, 3.743948164027897*^9, {3.743948437953467*^9, 
   3.7439485048529997`*^9}, {3.743948588890437*^9, 3.74394861658488*^9}, {
   3.743948774668891*^9, 3.743948788849675*^9}, {3.7439517039026413`*^9, 
   3.743951903945915*^9}, {3.743951949394771*^9, 3.743951971713064*^9}, {
   3.743952561807592*^9, 3.7439525940232964`*^9}, {3.743952684720314*^9, 
   3.7439526907917433`*^9}, {3.743952833481018*^9, 3.743952852362795*^9}, {
   3.743953952267187*^9, 3.743954003394658*^9}, 3.74395409361902*^9, {
   3.743954144483879*^9, 3.743954145157237*^9}, 3.7439544006442833`*^9, 
   3.7439544513556967`*^9, {3.743956417593088*^9, 3.7439564216997147`*^9}, 
   3.743956521606297*^9, {3.7439565822965*^9, 3.743956592622633*^9}, {
   3.744210793803893*^9, 3.744210798151331*^9}, {3.744211208746722*^9, 
   3.744211219332947*^9}},
 CellLabel->"In[80]:=",ExpressionUUID->"73c5b3ae-8d14-4503-8dda-d5e1c558a6c4"],

Cell[BoxData[
 GraphicsBox[{{}, {{}, 
    {RGBColor[0, 0, 1], PointSize[0.007333333333333334], AbsoluteThickness[
     1.6], PointBox[CompressedData["
1:eJxd1clKA1EUhOHClcssXLhwoSIiIqJxjppc45A4m6hxVhBc+wieRzuP5COo
9LmR+zeE4kt19aLTTabeP/sfI5K+fj9/WR3frSofU3xRpfXCo5FnkbXIk8ix
OL8THocnwu3wZGQzcjqyHjkDz0bOIfNuHtddgBfhJXgZrsMr8Cq8Bq/DG/Am
vBUZ91ENeBvegXfhJtyCU2nLzr/rXmmD1UYPax89rAP0sA7RwzpCD6uDPjs/
x93SBusYPTx87nMP6zQyv0fw8D3KPaxz9LAu0MO6RA/rqnSCDXZYvdIJNthh
9bGHDXZY19jDBjusG+xhgx3WLfawwQ5rgD1ssMO6wx422GHdYw8b7LAesIcN
9mz+z4QTbLDDesIeNthhPWMPG+ywXrCHDXZYr9jDBjusN+xhg/3fP8ZRpgg=

      "]]}, 
    {RGBColor[1, 0, 0], PointSize[0.007333333333333334], AbsoluteThickness[
     1.6], PointBox[CompressedData["
1:eJx11c1OlDEUxvETVi5dsGDhAg0xxBCDH6CiMFVQAVFwlBn5TkhYewmeS+sl
cQlA3v9T0idxksnJr33b6fQ9PX18+Xd8NRMR/26/d3H4XI+GeFxoKL0fDLEe
4Yfm2SGmPDfEIj/i+T94nuflJ+YF81PmkxfNz4jykvk5z0/xMuuZ4Bfml+ZX
rEd+zXzyCv2/8Sr98hui/Jb5f+F35jXmk98zn/yBKK8z/gBvMF4eMV4uRJzm
+Ej7d6K8R/+n3olD/Zu9E+c32rd6Jw71f+6d5vhi/Th3af9KxGmObdp3iNt9
e+z087Tn9Lu7vdvv+rpYd/r/0D6pX/ukfWDf2z7pPWhffxB5b2mOfSLvPc1h
edLygjxqeUOetbxSHv/sXWTyPmXORTXHmKhzZE5zNbe851y2c8G5TXM7V5zz
dg5xMae5muPQxpvTXGXqTkx6tzpCnUpzq0Oqc9PexZwydbPK1N2wOtzqqOq4
uZrD6n753z2g8eZ2r2i8zL2S5mqOk95F5p5KczXHae9iTnOVdS+eEbk3iznN
1RznNt6c5mqOCxtvTnO99w2X/r+7
      "]]}, {}}, {}, {}, {}, {}},
  AspectRatio->NCache[GoldenRatio^(-1), 0.6180339887498948],
  Axes->{True, True},
  AxesLabel->{None, None},
  AxesOrigin->{0., 0},
  DisplayFunction->Identity,
  Frame->{{False, False}, {False, False}},
  FrameLabel->{{None, None}, {None, None}},
  FrameTicks->{{Automatic, Automatic}, {Automatic, Automatic}},
  GridLines->{None, None},
  GridLinesStyle->Directive[
    GrayLevel[0.5, 0.4]],
  ImageMargins->0.,
  ImagePadding->All,
  ImageSize->Automatic,
  ImageSizeRaw->Automatic,
  Method->{"CoordinatesToolOptions" -> {"DisplayFunction" -> ({
        (Identity[#]& )[
         Part[#, 1]], 
        (Identity[#]& )[
         Part[#, 2]]}& ), "CopiedValueFunction" -> ({
        (Identity[#]& )[
         Part[#, 1]], 
        (Identity[#]& )[
         Part[#, 2]]}& )}},
  PlotRange->{{0., 127.}, {0, 104.}},
  PlotRangeClipping->True,
  PlotRangePadding->{{
     Scaled[0.02], 
     Scaled[0.02]}, {
     Scaled[0.02], 
     Scaled[0.05]}},
  Ticks->{Automatic, Automatic}]], "Output",
 CellChangeTimes->{3.743954023900175*^9, 3.743954106142981*^9, 
  3.743954177812173*^9, 3.74395644727672*^9, 3.7439565478527403`*^9, 
  3.7439566178089314`*^9, 3.7439601879609547`*^9, 3.7439603603460417`*^9, 
  3.744025067319818*^9, 3.744028222416477*^9, 3.7440282525153217`*^9, 
  3.7440966171070223`*^9, 3.744182510464913*^9, 3.7442108666612864`*^9, 
  3.7442109484689283`*^9, 3.744211235271817*^9, 3.744211458031302*^9, 
  3.747397210501314*^9, 3.747401738039214*^9, 3.747412942234139*^9},
 CellLabel->"Out[88]=",ExpressionUUID->"f2a3b2da-9c1f-42ab-9efd-996812c43b16"]
}, Open  ]]
}, Open  ]],

Cell[CellGroupData[{

Cell["Robustness from EigenvectorCentrality", "Subchapter",
 CellChangeTimes->{
  3.744210760868582*^9, {3.744211117791209*^9, 
   3.7442111189948807`*^9}},ExpressionUUID->"65b1aa48-d39d-464c-be77-\
c445177e27ea"],

Cell[CellGroupData[{

Cell[BoxData[{
 RowBox[{
  RowBox[{"PgRnk", "=", 
   RowBox[{"Sort", "[", 
    RowBox[{"EigenvectorCentrality", "[", "grphCnfttnBM", "]"}], "]"}]}], 
  ";"}], "\[IndentingNewLine]", 
 RowBox[{
  RowBox[{"PgRnkOrd", "=", 
   RowBox[{"Ordering", "[", 
    RowBox[{"EigenvectorCentrality", "[", "grphCnfttnBM", "]"}], "]"}]}], 
  ";"}], "\[IndentingNewLine]", 
 RowBox[{
  RowBox[{"auxgraph", "=", "grphCnfttnBM"}], ";"}], "\[IndentingNewLine]", 
 RowBox[{
  RowBox[{"auxPgRnk", "=", 
   RowBox[{"{", "}"}]}], ";"}], "\[IndentingNewLine]", 
 RowBox[{
  RowBox[{"Do", "[", 
   RowBox[{
    RowBox[{"{", "\[IndentingNewLine]", 
     RowBox[{
      RowBox[{"AppendTo", "[", 
       RowBox[{"auxPgRnk", ",", 
        RowBox[{"Max", "[", 
         RowBox[{"Table", "[", 
          RowBox[{
           RowBox[{"Length", "[", 
            RowBox[{
             RowBox[{"ConnectedComponents", "[", "auxgraph", "]"}], "[", 
             RowBox[{"[", "ii", "]"}], "]"}], "]"}], ",", 
           RowBox[{"{", 
            RowBox[{"ii", ",", " ", "1", ",", 
             RowBox[{"Length", "[", 
              RowBox[{"ConnectedComponents", "[", "auxgraph", "]"}], "]"}]}], 
            "}"}]}], "]"}], "]"}]}], "]"}], ";", "\[IndentingNewLine]", 
      RowBox[{"auxgraph", "=", 
       RowBox[{"VertexDelete", "[", 
        RowBox[{"auxgraph", ",", 
         RowBox[{"auxvrtxpstns", "[", 
          RowBox[{"[", 
           RowBox[{"PgRnkOrd", "[", 
            RowBox[{"[", "jj", "]"}], "]"}], "]"}], "]"}]}], "]"}]}]}], "}"}],
     ",", 
    RowBox[{"{", 
     RowBox[{"jj", ",", 
      RowBox[{"Length", "[", "auxvrtxpstns", "]"}], ",", "1", ",", 
      RowBox[{"-", "1"}]}], "}"}]}], "]"}], "\[IndentingNewLine]", 
  "\[IndentingNewLine]"}], "\[IndentingNewLine]", 
 RowBox[{
  RowBox[{"MxSmpls", "=", "200"}], ";"}], "\[IndentingNewLine]", 
 RowBox[{
  RowBox[{"avgdauxRndm", "=", 
   RowBox[{"Table", "[", 
    RowBox[{"0", ",", 
     RowBox[{"{", 
      RowBox[{"ii", ",", "1", ",", 
       RowBox[{"Length", "[", "auxvrtxpstns", "]"}]}], "}"}]}], "]"}]}], 
  ";"}], "\[IndentingNewLine]", 
 RowBox[{
  RowBox[{"Do", "[", 
   RowBox[{
    RowBox[{"{", "\[IndentingNewLine]", 
     RowBox[{
      RowBox[{"auxgraph", "=", "grphCnfttnBM"}], ";", "\[IndentingNewLine]", 
      RowBox[{"auxRndm", "=", 
       RowBox[{"{", "}"}]}], ";", 
      RowBox[{"RndmOrd", "=", 
       RowBox[{"{", "}"}]}], ";", " ", "\[IndentingNewLine]", 
      RowBox[{"RndmOrd", "=", 
       RowBox[{"RandomSample", "[", 
        RowBox[{
         RowBox[{"Range", "[", 
          RowBox[{"Length", "[", "auxvrtxpstns", "]"}], "]"}], ",", 
         RowBox[{"Length", "[", "auxvrtxpstns", "]"}]}], "]"}]}], ";", 
      "\[IndentingNewLine]", 
      RowBox[{"avgdauxRndm", "=", 
       RowBox[{"Table", "[", 
        RowBox[{"0", ",", 
         RowBox[{"{", 
          RowBox[{"ii", ",", "1", ",", 
           RowBox[{"Length", "[", "auxvrtxpstns", "]"}]}], "}"}]}], "]"}]}], 
      ";", "\[IndentingNewLine]", 
      RowBox[{"Do", "[", 
       RowBox[{
        RowBox[{"{", 
         RowBox[{
          RowBox[{"AppendTo", "[", 
           RowBox[{"auxRndm", ",", 
            RowBox[{"Max", "[", 
             RowBox[{"Table", "[", 
              RowBox[{
               RowBox[{"Length", "[", 
                RowBox[{
                 RowBox[{"ConnectedComponents", "[", "auxgraph", "]"}], "[", 
                 RowBox[{"[", "ii", "]"}], "]"}], "]"}], ",", 
               RowBox[{"{", 
                RowBox[{"ii", ",", " ", "1", ",", 
                 RowBox[{"Length", "[", 
                  RowBox[{"ConnectedComponents", "[", "auxgraph", "]"}], 
                  "]"}]}], "}"}]}], "]"}], "]"}]}], "]"}], ";", 
          "\[IndentingNewLine]", 
          RowBox[{"auxgraph", "=", 
           RowBox[{"VertexDelete", "[", 
            RowBox[{"auxgraph", ",", 
             RowBox[{"auxvrtxpstns", "[", 
              RowBox[{"[", 
               RowBox[{"RndmOrd", "[", 
                RowBox[{"[", "jj", "]"}], "]"}], "]"}], "]"}]}], "]"}]}]}], 
         "}"}], ",", 
        RowBox[{"{", 
         RowBox[{"jj", ",", "1", ",", 
          RowBox[{"Length", "[", "auxvrtxpstns", "]"}]}], "}"}]}], "]"}], ";",
       "\[IndentingNewLine]", 
      RowBox[{"avgdauxRndm", "=", 
       RowBox[{"avgdauxRndm", "+", "auxRndm"}]}], ";"}], 
     "\[IndentingNewLine]", "}"}], ",", 
    RowBox[{"{", 
     RowBox[{"kk", ",", "1", ",", "MxSmpls"}], "}"}]}], "]"}], 
  "\[IndentingNewLine]"}], "\[IndentingNewLine]", 
 RowBox[{"ListPlot", "[", 
  RowBox[{
   RowBox[{"{", 
    RowBox[{"auxPgRnk", ",", "avgdauxRndm"}], "}"}], ",", 
   RowBox[{"PlotStyle", "\[Rule]", 
    RowBox[{"{", 
     RowBox[{"Blue", ",", "Red"}], "}"}]}]}], 
  "]"}], "\[IndentingNewLine]"}], "Input",
 CellChangeTimes->{{3.743945620492879*^9, 3.743945621908843*^9}, {
   3.743947056537575*^9, 3.7439470626226063`*^9}, {3.743947112949595*^9, 
   3.743947117721283*^9}, {3.743947204045392*^9, 3.743947211330765*^9}, {
   3.7439473256946*^9, 3.74394733013393*^9}, {3.743947425405507*^9, 
   3.743947491809555*^9}, {3.7439475821336308`*^9, 3.743947648872654*^9}, {
   3.743947681046968*^9, 3.7439477023587303`*^9}, {3.743948031551959*^9, 
   3.743948090809815*^9}, 3.743948164027897*^9, {3.743948437953467*^9, 
   3.7439485048529997`*^9}, {3.743948588890437*^9, 3.74394861658488*^9}, {
   3.743948774668891*^9, 3.743948788849675*^9}, {3.7439517039026413`*^9, 
   3.743951903945915*^9}, {3.743951949394771*^9, 3.743951971713064*^9}, {
   3.743952561807592*^9, 3.7439525940232964`*^9}, {3.743952684720314*^9, 
   3.7439526907917433`*^9}, {3.743952833481018*^9, 3.743952852362795*^9}, {
   3.743953952267187*^9, 3.743954003394658*^9}, 3.74395409361902*^9, {
   3.743954144483879*^9, 3.743954145157237*^9}, 3.7439544006442833`*^9, 
   3.7439544513556967`*^9, {3.743956417593088*^9, 3.7439564216997147`*^9}, 
   3.743956521606297*^9, {3.7439565822965*^9, 3.743956592622633*^9}, {
   3.744211170406294*^9, 3.744211185253552*^9}},
 CellLabel->"In[89]:=",ExpressionUUID->"c36ed537-0985-4063-bfb9-4c216f6544b7"],

Cell[BoxData[
 GraphicsBox[{{}, {{}, 
    {RGBColor[0, 0, 1], PointSize[0.007333333333333334], AbsoluteThickness[
     1.6], PointBox[CompressedData["
1:eJx11blKg1EYhOHBytLCwsJCRURExH1J1PwaNe7GfVcQrL0Ev0v7LslLUMmc
SF4wEIYnk0mRnHBG3z4u3vskff48f7Pz+Gp08qHyC52Mc7u/k9m2B5yHzkG/
v2UPwcP2jj0Cj8HjzuIJ9017Ep6Cp+EZeNZZd845a855eAG52Pu5WoKX4RV4
FV6Da3AdXoc34E24AVe9Dlhb6Iv9PWvbWX5HWE30sP47B6XfRQ9rDz2sFnpY
++hhHaCHu+e+9MU+5zpylv8FrGP0sE7QwzpFD+sMPax2rys44IR13usKDjhh
XWAPB5ywLrGHA05YV9jDASesa+zhgBPWDfZwwAnrFns44IR1hz0ccMK6xx4O
OOHuPVP2cMAJ6xF7OOCE9eT0vVbBASesZ+zhgBPWi9P3bAUHnLBesYej2Pd6
/vkbO2Odjg==
      "]]}, 
    {RGBColor[1, 0, 0], PointSize[0.007333333333333334], AbsoluteThickness[
     1.6], PointBox[CompressedData["
1:eJx11clKHUEUxvGDK5cuXLhwoSIhiEichwyWcZ6HOCXGCAHXeQTPo9Uj5RFU
+vtK+g9euHz8uu6p7tvddWr877+Lx4GIeHr5vmb3+b/e5a+iA6XvwS7rT3mo
y7SHuyz2iNIeVf2tPKbf2xNKe1J5o/wAf9R81/IUPA3P6HrtTzq/PQvPKe15
zXclL2g+e1H19hK8rLRXNN+lvKr57DXV25+V9hf9/kD+Ku/L35T2OlyUe6qD
Y0PHd5X2jsa/K7d1HI7N/nnT9nVt9Z1wm8fjcPg6fB/g2MU43P6nx+F2n3Tf
E44DjNt6bnGo9HOF4wjjcBwr9Z4kHCcYh+NUqfcwbb2ncabUe1zghCsc50qt
k2Jr3aXtdQrHRd8FTrjC8QP1tvpEwhVu60gucFuH7ltwW8dyW+fqewlXuPUV
ucAJtz6mPtv6oPsunHCFW59VHy9wwhUO7APlvX3B9XDbV1wPJ1zhuEM9nHCF
4zfq4YSrrX0w7vsucMIVjj+oh9PWvlzheOi7wAnXNz8DxIyurg==
      
      "]]}, {}}, {}, {}, {}, {}},
  AspectRatio->NCache[GoldenRatio^(-1), 0.6180339887498948],
  Axes->{True, True},
  AxesLabel->{None, None},
  AxesOrigin->{0., 0},
  DisplayFunction->Identity,
  Frame->{{False, False}, {False, False}},
  FrameLabel->{{None, None}, {None, None}},
  FrameTicks->{{Automatic, Automatic}, {Automatic, Automatic}},
  GridLines->{None, None},
  GridLinesStyle->Directive[
    GrayLevel[0.5, 0.4]],
  ImagePadding->All,
  Method->{"CoordinatesToolOptions" -> {"DisplayFunction" -> ({
        (Identity[#]& )[
         Part[#, 1]], 
        (Identity[#]& )[
         Part[#, 2]]}& ), "CopiedValueFunction" -> ({
        (Identity[#]& )[
         Part[#, 1]], 
        (Identity[#]& )[
         Part[#, 2]]}& )}},
  PlotRange->{{0., 127.}, {0, 104.}},
  PlotRangeClipping->True,
  PlotRangePadding->{{
     Scaled[0.02], 
     Scaled[0.02]}, {
     Scaled[0.02], 
     Scaled[0.05]}},
  Ticks->{Automatic, Automatic}]], "Output",
 CellChangeTimes->{3.743954023900175*^9, 3.743954106142981*^9, 
  3.743954177812173*^9, 3.74395644727672*^9, 3.7439565478527403`*^9, 
  3.7439566178089314`*^9, 3.7439601879609547`*^9, 3.7439603603460417`*^9, 
  3.744025067319818*^9, 3.744028222416477*^9, 3.7440282525153217`*^9, 
  3.7440966171070223`*^9, 3.744182510464913*^9, 3.744210899996606*^9, 
  3.7442112536647673`*^9, 3.744211479228334*^9, 3.747397232803534*^9, 
  3.747401745079904*^9, 3.747412949193424*^9},
 CellLabel->"Out[97]=",ExpressionUUID->"e72d10fe-3784-4beb-acb1-76476e1b617a"]
}, Open  ]]
}, Open  ]]
}, Open  ]],

Cell[CellGroupData[{

Cell["CDF calculation", "Chapter",
 CellChangeTimes->{{3.744211061911294*^9, 
  3.744211070336735*^9}},ExpressionUUID->"9935979f-205c-46f0-88b9-\
ea120ddb6d17"],

Cell[CellGroupData[{

Cell["CDF DegreeCentrality", "Subchapter",
 CellChangeTimes->{{3.744189436498055*^9, 3.744189466122254*^9}, {
  3.744191468431848*^9, 
  3.744191484900642*^9}},ExpressionUUID->"6a49e679-5b57-47ec-8610-\
b52ab1dfc181"],

Cell[CellGroupData[{

Cell[BoxData[{
 RowBox[{
  RowBox[{"data", "=", 
   RowBox[{"DegreeCentrality", "[", "grphCnfttnBM", "]"}]}], ";"}], "\n", 
 RowBox[{
  RowBox[{
   RowBox[{"pd", "=", 
    RowBox[{"PDF", "[", 
     RowBox[{"HistogramDistribution", "[", 
      RowBox[{"data", ",", 
       RowBox[{"IntegerPart", "[", 
        RowBox[{
         RowBox[{"Length", "[", "auxvrtxpstns", "]"}], "/", "2"}], "]"}]}], 
      "]"}], "]"}]}], ";"}], "\[IndentingNewLine]", 
  RowBox[{"(*", 
   RowBox[{"Plot", "[", 
    RowBox[{
     RowBox[{"pd", "[", "x", "]"}], ",", 
     RowBox[{"{", 
      RowBox[{"x", ",", "0", ",", "0.1"}], "}"}]}], "]"}], "*)"}]}], "\n", 
 RowBox[{
  RowBox[{"datatofit", "=", 
   RowBox[{"Table", "[", 
    RowBox[{
     RowBox[{"{", 
      RowBox[{
       RowBox[{
        RowBox[{"Sort", "[", "data", "]"}], "[", 
        RowBox[{"[", "ii", "]"}], "]"}], ",", 
       RowBox[{"1", "-", 
        RowBox[{"CDF", "[", 
         RowBox[{
          RowBox[{"HistogramDistribution", "[", 
           RowBox[{"data", ",", 
            RowBox[{"IntegerPart", "[", 
             RowBox[{
              RowBox[{"Length", "[", "auxvrtxpstns", "]"}], "/", "2"}], 
             "]"}]}], "]"}], ",", 
          RowBox[{
           RowBox[{"Sort", "[", "data", "]"}], "[", 
           RowBox[{"[", "ii", "]"}], "]"}]}], "]"}]}]}], "}"}], ",", 
     RowBox[{"{", 
      RowBox[{"ii", ",", "1", ",", 
       RowBox[{"Length", "[", "auxvrtxpstns", "]"}]}], "}"}]}], "]"}]}], 
  ";"}], "\[IndentingNewLine]", 
 RowBox[{
  RowBox[{"AppendTo", "[", 
   RowBox[{"datatofit", ",", 
    RowBox[{"{", 
     RowBox[{"0.000001", ",", "1"}], "}"}]}], "]"}], ";"}], "\n", 
 RowBox[{"plot1", "=", 
  RowBox[{"ListPlot", "[", "datatofit", "]"}]}], "\n", 
 RowBox[{"ListLogLogPlot", "[", 
  RowBox[{
   RowBox[{"Table", "[", 
    RowBox[{
     RowBox[{"{", 
      RowBox[{
       RowBox[{
        RowBox[{"Sort", "[", "data", "]"}], "[", 
        RowBox[{"[", "ii", "]"}], "]"}], ",", 
       RowBox[{"1", "-", 
        RowBox[{"CDF", "[", 
         RowBox[{
          RowBox[{"HistogramDistribution", "[", 
           RowBox[{"data", ",", 
            RowBox[{"IntegerPart", "[", 
             RowBox[{
              RowBox[{"Length", "[", "auxvrtxpstns", "]"}], "/", "2"}], 
             "]"}]}], "]"}], ",", 
          RowBox[{
           RowBox[{"Sort", "[", "data", "]"}], "[", 
           RowBox[{"[", "ii", "]"}], "]"}]}], "]"}]}]}], "}"}], ",", 
     RowBox[{"{", 
      RowBox[{"ii", ",", "1", ",", 
       RowBox[{"Length", "[", "auxvrtxpstns", "]"}]}], "}"}]}], "]"}], ",", 
   RowBox[{"PlotRange", "\[Rule]", "All"}]}], 
  "]"}], "\[IndentingNewLine]"}], "Input",
 CellChangeTimes->{{3.7439577770327597`*^9, 3.7439577783928223`*^9}, {
   3.743957814785865*^9, 3.743957835445528*^9}, {3.744104790834034*^9, 
   3.744104792513262*^9}, {3.744191399644361*^9, 3.7441914235787973`*^9}, {
   3.744194879454666*^9, 3.744194880280986*^9}, {3.744195004336028*^9, 
   3.744195016040635*^9}, {3.744195241384028*^9, 3.744195244126343*^9}, 
   3.744514094908888*^9, {3.744514940747279*^9, 3.744514941910578*^9}, {
   3.747413089314722*^9, 
   3.747413089817471*^9}},ExpressionUUID->"a010ea9c-a6a3-4577-97bb-\
77ddb4d7895f"],

Cell[BoxData[
 GraphicsBox[{{}, {{}, 
    {RGBColor[0.368417, 0.506779, 0.709798], PointSize[0.009166666666666668], 
     AbsoluteThickness[1.6], PointBox[CompressedData["
1:eJxTTMoPSmViYGBoAGIQDQEf7EW4Wp0WBrywH+WP8kf5Q53P4GAj13/88ccb
o/xRPhBwOPS4Lb6YYXJqmPIFHDTAGeAAlfgiDhxszQcTDHaQyZdwOJBiNNNH
bTOUL+PAwMLU6KCwAQdfyaEB7J9VUL6KQ8PRpI0ROsugfDWo+gU4+BoODKDs
rzEFytdxYAC7pwPKN4CqL7Dvfbt1wfdjG+wg4h/sAXLVGvY=
      
      "]]}, {}}, {}, {}, {}, {}},
  AspectRatio->NCache[GoldenRatio^(-1), 0.6180339887498948],
  Axes->{True, True},
  AxesLabel->{None, None},
  AxesOrigin->{0, 0},
  DisplayFunction->Identity,
  Frame->{{False, False}, {False, False}},
  FrameLabel->{{None, None}, {None, None}},
  FrameTicks->{{Automatic, Automatic}, {Automatic, Automatic}},
  GridLines->{None, None},
  GridLinesStyle->Directive[
    GrayLevel[0.5, 0.4]],
  ImagePadding->All,
  Method->{"CoordinatesToolOptions" -> {"DisplayFunction" -> ({
        (Identity[#]& )[
         Part[#, 1]], 
        (Identity[#]& )[
         Part[#, 2]]}& ), "CopiedValueFunction" -> ({
        (Identity[#]& )[
         Part[#, 1]], 
        (Identity[#]& )[
         Part[#, 2]]}& )}},
  PlotRange->{{0, 6.}, {0, 1.}},
  PlotRangeClipping->True,
  PlotRangePadding->{{
     Scaled[0.02], 
     Scaled[0.02]}, {
     Scaled[0.02], 
     Scaled[0.05]}},
  Ticks->{Automatic, Automatic}]], "Output",
 CellChangeTimes->{3.7441950174244213`*^9, 3.744195386196754*^9, 
  3.744196801666832*^9, 3.7444775172065268`*^9, 3.7444831366343737`*^9, 
  3.744514098025014*^9, 3.7445149436016273`*^9, 3.7473972389904327`*^9, 
  3.747401745418894*^9, 3.747412949520328*^9},
 CellLabel->
  "Out[102]=",ExpressionUUID->"4dc7e17e-bcaa-4537-b63d-32aae67c8c56"],

Cell[BoxData[
 GraphicsBox[{{}, {{}, 
    {RGBColor[0.368417, 0.506779, 0.709798], PointSize[0.009166666666666668], 
     AbsoluteThickness[1.6], PointBox[CompressedData["
1:eJxTTMoPSmViYGCoB2IQDQMPC5MOHpl8cf8of5Q/yh+6/PeWv/456T2zX37I
6+Y8tXej/BHO52ZeW/Vq8kf7/OYF1QsSfg47PsS/3+z1jVZ+nhPMcIBSvnHv
2++OB37ac+57k33uPhPJfCYFrV/cq//Y3zCvemS/j+VAeJTRuiKl//aiG1te
GsmxYfAh/mF02Bznu7fwOPsBsdCtuzdmMzns2PzfYJIs5wEf8/rtj/WYHSba
O688vJIbg1877/IesYfMDlkqHW9CcvgPLN99XeyUDKvDfpMpoQ4HBaH+Y3No
KrX/YqUmdgAAhZ6ZHQ==
      "]]}, {}}, {}, {}, {}, {}},
  AspectRatio->NCache[GoldenRatio^(-1), 0.6180339887498948],
  Axes->{True, True},
  AxesLabel->{None, None},
  AxesOrigin->{-0.10198649922301281`, -5.91930371621325},
  DisplayFunction->Identity,
  Frame->{{False, False}, {False, False}},
  FrameLabel->{{None, None}, {None, None}},
  FrameTicks->{{
     Charting`ScaledTicks[{Log, Exp}], 
     Charting`ScaledFrameTicks[{Log, Exp}]}, {
     Charting`ScaledTicks[{Log, Exp}], 
     Charting`ScaledFrameTicks[{Log, Exp}]}},
  GridLines->{None, None},
  GridLinesStyle->Directive[
    GrayLevel[0.5, 0.4]],
  ImagePadding->All,
  Method->{"CoordinatesToolOptions" -> {"DisplayFunction" -> ({
        (Exp[#]& )[
         Part[#, 1]], 
        (Exp[#]& )[
         Part[#, 2]]}& ), "CopiedValueFunction" -> ({
        (Exp[#]& )[
         Part[#, 1]], 
        (Exp[#]& )[
         Part[#, 2]]}& )}},
  PlotRange->{{-0.05776226504666211, 
   2.772588722239781}, {-5.8297059441799215`, -0.27464407811365105`}},
  PlotRangeClipping->True,
  PlotRangePadding->{{
     Scaled[0.02], 
     Scaled[0.02]}, {
     Scaled[0.02], 
     Scaled[0.05]}},
  Ticks->FrontEndValueCache[{
     Charting`ScaledTicks[{Log, Exp}], 
     Charting`ScaledTicks[{Log, Exp}]}, {{{0., 
       FormBox["1", TraditionalForm], {0.01, 0.}, {
        AbsoluteThickness[0.1]}}, {0.6931471805599453, 
       FormBox["2", TraditionalForm], {0.01, 0.}, {
        AbsoluteThickness[0.1]}}, {1.6094379124341003`, 
       FormBox["5", TraditionalForm], {0.01, 0.}, {
        AbsoluteThickness[0.1]}}, {2.302585092994046, 
       FormBox["10", TraditionalForm], {0.01, 0.}, {
        AbsoluteThickness[0.1]}}, {-0.6931471805599453, 
       FormBox[
        TemplateBox[{0., 0.}, "Spacer2"], TraditionalForm], {0.005, 0.}, {
        AbsoluteThickness[0.1]}}, {-0.5108256237659907, 
       FormBox[
        TemplateBox[{0., 0.}, "Spacer2"], TraditionalForm], {0.005, 0.}, {
        AbsoluteThickness[0.1]}}, {-0.35667494393873245`, 
       FormBox[
        TemplateBox[{0., 0.}, "Spacer2"], TraditionalForm], {0.005, 0.}, {
        AbsoluteThickness[0.1]}}, {-0.2231435513142097, 
       FormBox[
        TemplateBox[{0., 0.}, "Spacer2"], TraditionalForm], {0.005, 0.}, {
        AbsoluteThickness[0.1]}}, {-0.10536051565782628`, 
       FormBox[
        TemplateBox[{0., 0.}, "Spacer2"], TraditionalForm], {0.005, 0.}, {
        AbsoluteThickness[0.1]}}, {0.4054651081081644, 
       FormBox[
        TemplateBox[{0., 0.}, "Spacer2"], TraditionalForm], {0.005, 0.}, {
        AbsoluteThickness[0.1]}}, {1.0986122886681098`, 
       FormBox[
        TemplateBox[{0., 0.}, "Spacer2"], TraditionalForm], {0.005, 0.}, {
        AbsoluteThickness[0.1]}}, {1.3862943611198906`, 
       FormBox[
        TemplateBox[{0., 0.}, "Spacer2"], TraditionalForm], {0.005, 0.}, {
        AbsoluteThickness[0.1]}}, {1.791759469228055, 
       FormBox[
        TemplateBox[{0., 0.}, "Spacer2"], TraditionalForm], {0.005, 0.}, {
        AbsoluteThickness[0.1]}}, {1.9459101490553132`, 
       FormBox[
        TemplateBox[{0., 0.}, "Spacer2"], TraditionalForm], {0.005, 0.}, {
        AbsoluteThickness[0.1]}}, {2.0794415416798357`, 
       FormBox[
        TemplateBox[{0., 0.}, "Spacer2"], TraditionalForm], {0.005, 0.}, {
        AbsoluteThickness[0.1]}}, {2.1972245773362196`, 
       FormBox[
        TemplateBox[{0., 0.}, "Spacer2"], TraditionalForm], {0.005, 0.}, {
        AbsoluteThickness[0.1]}}, {2.70805020110221, 
       FormBox[
        TemplateBox[{0., 0.}, "Spacer2"], TraditionalForm], {0.005, 0.}, {
        AbsoluteThickness[0.1]}}, {2.995732273553991, 
       FormBox[
        TemplateBox[{0., 0.}, "Spacer2"], TraditionalForm], {0.005, 0.}, {
        AbsoluteThickness[0.1]}}, {3.4011973816621555`, 
       FormBox[
        TemplateBox[{0., 0.}, "Spacer2"], TraditionalForm], {0.005, 0.}, {
        AbsoluteThickness[0.1]}}, {3.6888794541139363`, 
       FormBox[
        TemplateBox[{0., 0.}, "Spacer2"], TraditionalForm], {0.005, 0.}, {
        AbsoluteThickness[0.1]}}, {3.912023005428146, 
       FormBox[
        TemplateBox[{0., 0.}, "Spacer2"], TraditionalForm], {0.005, 0.}, {
        AbsoluteThickness[0.1]}}}, {{-5.298317366548036, 
       FormBox[
        TagBox[
         InterpretationBox["\"0.005\"", 0.005, AutoDelete -> True], 
         NumberForm[#, {
           DirectedInfinity[1], 3}]& ], TraditionalForm], {0.01, 0.}, {
        AbsoluteThickness[0.1]}}, {-4.605170185988091, 
       FormBox[
        TagBox[
         InterpretationBox["\"0.010\"", 0.01, AutoDelete -> True], 
         NumberForm[#, {
           DirectedInfinity[1], 3}]& ], TraditionalForm], {0.01, 0.}, {
        AbsoluteThickness[0.1]}}, {-2.995732273553991, 
       FormBox[
        TagBox[
         InterpretationBox["\"0.050\"", 0.05, AutoDelete -> True], 
         NumberForm[#, {
           DirectedInfinity[1], 3}]& ], TraditionalForm], {0.01, 0.}, {
        AbsoluteThickness[0.1]}}, {-2.3025850929940455`, 
       FormBox[
        TagBox[
         InterpretationBox["\"0.100\"", 0.1, AutoDelete -> True], 
         NumberForm[#, {
           DirectedInfinity[1], 3}]& ], TraditionalForm], {0.01, 0.}, {
        AbsoluteThickness[0.1]}}, {-0.6931471805599453, 
       FormBox[
        TagBox[
         InterpretationBox["\"0.500\"", 0.5, AutoDelete -> True], 
         NumberForm[#, {
           DirectedInfinity[1], 3}]& ], TraditionalForm], {0.01, 0.}, {
        AbsoluteThickness[0.1]}}, {0., 
       FormBox["1", TraditionalForm], {0.01, 0.}, {
        AbsoluteThickness[0.1]}}, {-6.907755278982137, 
       FormBox[
        TemplateBox[{0., 0.}, "Spacer2"], TraditionalForm], {0.005, 0.}, {
        AbsoluteThickness[0.1]}}, {-6.214608098422191, 
       FormBox[
        TemplateBox[{0., 0.}, "Spacer2"], TraditionalForm], {0.005, 0.}, {
        AbsoluteThickness[0.1]}}, {-5.809142990314028, 
       FormBox[
        TemplateBox[{0., 0.}, "Spacer2"], TraditionalForm], {0.005, 0.}, {
        AbsoluteThickness[0.1]}}, {-5.521460917862246, 
       FormBox[
        TemplateBox[{0., 0.}, "Spacer2"], TraditionalForm], {0.005, 0.}, {
        AbsoluteThickness[0.1]}}, {-5.115995809754082, 
       FormBox[
        TemplateBox[{0., 0.}, "Spacer2"], TraditionalForm], {0.005, 0.}, {
        AbsoluteThickness[0.1]}}, {-4.961845129926823, 
       FormBox[
        TemplateBox[{0., 0.}, "Spacer2"], TraditionalForm], {0.005, 0.}, {
        AbsoluteThickness[0.1]}}, {-4.8283137373023015`, 
       FormBox[
        TemplateBox[{0., 0.}, "Spacer2"], TraditionalForm], {0.005, 0.}, {
        AbsoluteThickness[0.1]}}, {-4.710530701645918, 
       FormBox[
        TemplateBox[{0., 0.}, "Spacer2"], TraditionalForm], {0.005, 0.}, {
        AbsoluteThickness[0.1]}}, {-3.912023005428146, 
       FormBox[
        TemplateBox[{0., 0.}, "Spacer2"], TraditionalForm], {0.005, 0.}, {
        AbsoluteThickness[0.1]}}, {-3.506557897319982, 
       FormBox[
        TemplateBox[{0., 0.}, "Spacer2"], TraditionalForm], {0.005, 0.}, {
        AbsoluteThickness[0.1]}}, {-3.2188758248682006`, 
       FormBox[
        TemplateBox[{0., 0.}, "Spacer2"], TraditionalForm], {0.005, 0.}, {
        AbsoluteThickness[0.1]}}, {-2.8134107167600364`, 
       FormBox[
        TemplateBox[{0., 0.}, "Spacer2"], TraditionalForm], {0.005, 0.}, {
        AbsoluteThickness[0.1]}}, {-2.659260036932778, 
       FormBox[
        TemplateBox[{0., 0.}, "Spacer2"], TraditionalForm], {0.005, 0.}, {
        AbsoluteThickness[0.1]}}, {-2.5257286443082556`, 
       FormBox[
        TemplateBox[{0., 0.}, "Spacer2"], TraditionalForm], {0.005, 0.}, {
        AbsoluteThickness[0.1]}}, {-2.4079456086518722`, 
       FormBox[
        TemplateBox[{0., 0.}, "Spacer2"], TraditionalForm], {0.005, 0.}, {
        AbsoluteThickness[0.1]}}, {-1.6094379124341003`, 
       FormBox[
        TemplateBox[{0., 0.}, "Spacer2"], TraditionalForm], {0.005, 0.}, {
        AbsoluteThickness[0.1]}}, {-1.2039728043259361`, 
       FormBox[
        TemplateBox[{0., 0.}, "Spacer2"], TraditionalForm], {0.005, 0.}, {
        AbsoluteThickness[0.1]}}, {-0.916290731874155, 
       FormBox[
        TemplateBox[{0., 0.}, "Spacer2"], TraditionalForm], {0.005, 0.}, {
        AbsoluteThickness[0.1]}}, {-0.5108256237659907, 
       FormBox[
        TemplateBox[{0., 0.}, "Spacer2"], TraditionalForm], {0.005, 0.}, {
        AbsoluteThickness[0.1]}}, {-0.35667494393873245`, 
       FormBox[
        TemplateBox[{0., 0.}, "Spacer2"], TraditionalForm], {0.005, 0.}, {
        AbsoluteThickness[0.1]}}, {-0.2231435513142097, 
       FormBox[
        TemplateBox[{0., 0.}, "Spacer2"], TraditionalForm], {0.005, 0.}, {
        AbsoluteThickness[0.1]}}, {-0.10536051565782628`, 
       FormBox[
        TemplateBox[{0., 0.}, "Spacer2"], TraditionalForm], {0.005, 0.}, {
        AbsoluteThickness[0.1]}}, {0.6931471805599453, 
       FormBox[
        TemplateBox[{0., 0.}, "Spacer2"], TraditionalForm], {0.005, 0.}, {
        AbsoluteThickness[0.1]}}, {1.0986122886681098`, 
       FormBox[
        TemplateBox[{0., 0.}, "Spacer2"], TraditionalForm], {0.005, 0.}, {
        AbsoluteThickness[0.1]}}, {1.3862943611198906`, 
       FormBox[
        TemplateBox[{0., 0.}, "Spacer2"], TraditionalForm], {0.005, 0.}, {
        AbsoluteThickness[0.1]}}, {1.6094379124341003`, 
       FormBox[
        TemplateBox[{0., 0.}, "Spacer2"], TraditionalForm], {0.005, 0.}, {
        AbsoluteThickness[0.1]}}, {1.791759469228055, 
       FormBox[
        TemplateBox[{0., 0.}, "Spacer2"], TraditionalForm], {0.005, 0.}, {
        AbsoluteThickness[0.1]}}, {1.9459101490553132`, 
       FormBox[
        TemplateBox[{0., 0.}, "Spacer2"], TraditionalForm], {0.005, 0.}, {
        AbsoluteThickness[0.1]}}, {2.0794415416798357`, 
       FormBox[
        TemplateBox[{0., 0.}, "Spacer2"], TraditionalForm], {0.005, 0.}, {
        AbsoluteThickness[0.1]}}, {2.1972245773362196`, 
       FormBox[
        TemplateBox[{0., 0.}, "Spacer2"], TraditionalForm], {0.005, 0.}, {
        AbsoluteThickness[0.1]}}, {2.302585092994046, 
       FormBox[
        TemplateBox[{0., 0.}, "Spacer2"], TraditionalForm], {0.005, 0.}, {
        AbsoluteThickness[0.1]}}}}]]], "Output",
 CellChangeTimes->{3.7441950174244213`*^9, 3.744195386196754*^9, 
  3.744196801666832*^9, 3.7444775172065268`*^9, 3.7444831366343737`*^9, 
  3.744514098025014*^9, 3.7445149436016273`*^9, 3.7473972389904327`*^9, 
  3.747401745418894*^9, 3.747412949772502*^9},
 CellLabel->
  "Out[103]=",ExpressionUUID->"6b9d68f9-b732-4d83-a8c2-1b70158e6036"]
}, Open  ]],

Cell[CellGroupData[{

Cell["stretched exponential", "Section",
 CellChangeTimes->{{3.74419125676858*^9, 3.74419127616008*^9}, 
   3.744191350565138*^9, {3.747401748095385*^9, 
   3.747401748811263*^9}},ExpressionUUID->"72b6ef2f-fe8f-4fee-8d3a-\
31361c685246"],

Cell[CellGroupData[{

Cell[BoxData[{
 RowBox[{
  RowBox[{"fttngprmtrs", "=", 
   RowBox[{"NonlinearModelFit", "[", 
    RowBox[{"datatofit", ",", 
     RowBox[{
      SuperscriptBox["x", 
       RowBox[{"\[Beta]", "-", "1"}]], 
      RowBox[{"Exp", "[", 
       RowBox[{
        RowBox[{"-", "\[Lambda]"}], " ", 
        SuperscriptBox["x", "\[Beta]"]}], "]"}]}], ",", 
     RowBox[{"{", 
      RowBox[{"\[Beta]", ",", "\[Lambda]"}], "}"}], ",", " ", "x"}], "]"}]}], 
  ";"}], "\[IndentingNewLine]", 
 RowBox[{
  RowBox[{"fttngprmtrs", "[", 
   RowBox[{
    RowBox[{"{", 
     RowBox[{
     "\"\<BestFit\>\"", ",", "\"\<ParameterConfidenceIntervals\>\"", ",", 
      "\"\<BIC\>\"", ",", "\"\<ParameterTable\>\""}], "}"}], ",", 
    RowBox[{"ConfidenceLevel", "\[Rule]", " ", "0.99"}]}], "]"}], 
  "\[IndentingNewLine]"}], "\[IndentingNewLine]", 
 RowBox[{
  RowBox[{"plot2", "=", 
   RowBox[{"Plot", "[", 
    RowBox[{
     RowBox[{"fttngprmtrs", "[", "\"\<BestFit\>\"", "]"}], ",", 
     RowBox[{"{", 
      RowBox[{"x", ",", "0", ",", "24"}], "}"}], ",", 
     RowBox[{"PlotStyle", "\[Rule]", "Red"}], ",", 
     RowBox[{"PlotRange", "\[Rule]", "All"}]}], "]"}]}], 
  ";"}], "\[IndentingNewLine]", 
 RowBox[{"Show", "[", 
  RowBox[{"plot1", ",", "plot2"}], "]"}]}], "Input",
 CellChangeTimes->{{3.744095751397813*^9, 3.744095753911467*^9}, {
   3.7440958594853067`*^9, 3.744095888884637*^9}, {3.744095923211479*^9, 
   3.7440960135547333`*^9}, {3.744096052781548*^9, 3.744096062359128*^9}, {
   3.7440961707861757`*^9, 3.744096212718751*^9}, {3.744096254636569*^9, 
   3.744096283087891*^9}, {3.744096635133079*^9, 3.744096660754819*^9}, {
   3.744097096495634*^9, 3.74409709692764*^9}, {3.7441824620126*^9, 
   3.74418246927875*^9}, {3.744182505868922*^9, 3.744182519545164*^9}, {
   3.744182594997553*^9, 3.744182708134039*^9}, 3.744182743797956*^9, {
   3.7441846149378138`*^9, 3.744184632674355*^9}, 3.7441870748294907`*^9, {
   3.744187327288436*^9, 3.7441873556927967`*^9}, {3.744188615282619*^9, 
   3.744188631478011*^9}, {3.744188930594653*^9, 3.744188953538471*^9}, {
   3.7441950451642113`*^9, 3.7441950570467663`*^9}, {3.7441968057894487`*^9, 
   3.744196807561768*^9}, {3.744477521453002*^9, 3.744477550897697*^9}, {
   3.744477672967723*^9, 3.74447772234695*^9}, {3.7444778667382383`*^9, 
   3.7444779715205173`*^9}, {3.7444831434361153`*^9, 3.744483170189809*^9}, {
   3.74451410398917*^9, 3.744514109703908*^9}},
 CellLabel->
  "In[105]:=",ExpressionUUID->"005a9303-d21b-4c51-a8f2-c10bd71a235d"],

Cell[BoxData[
 RowBox[{"{", 
  RowBox[{
   RowBox[{
    SuperscriptBox["\[ExponentialE]", 
     RowBox[{
      RowBox[{"-", "0.3963477446544044`"}], " ", 
      SuperscriptBox["x", "1.0002394243781143`"]}]], " ", 
    SuperscriptBox["x", "0.00023942437811430572`"]}], ",", 
   RowBox[{"{", 
    RowBox[{
     RowBox[{"{", 
      RowBox[{"0.9854185047626877`", ",", "1.0150603439935408`"}], "}"}], ",", 
     RowBox[{"{", 
      RowBox[{"0.3723252536094411`", ",", "0.42037023569936777`"}], "}"}]}], 
    "}"}], ",", 
   RowBox[{"-", "276.6664174714899`"}], ",", 
   StyleBox[
    TagBox[GridBox[{
       {"\<\"\"\>", "\<\"Estimate\"\>", "\<\"Standard Error\"\>", "\<\"t\
\[Hyphen]Statistic\"\>", "\<\"P\[Hyphen]Value\"\>"},
       {"\[Beta]", "1.0002394243781143`", "0.005666762596218593`", 
        "176.50985150596742`", "9.370960096548657`*^-153"},
       {"\[Lambda]", "0.3963477446544044`", "0.009184973487063609`", 
        "43.15175707503483`", "2.4376630484571377`*^-77"}
      },
      AutoDelete->False,
      GridBoxAlignment->{"Columns" -> {{Left}}, "Rows" -> {{Automatic}}},
      GridBoxDividers->{
       "ColumnsIndexed" -> {2 -> GrayLevel[0.7]}, 
        "RowsIndexed" -> {2 -> GrayLevel[0.7]}},
      GridBoxItemSize->{"Columns" -> {{Automatic}}, "Rows" -> {{Automatic}}},
      GridBoxSpacings->{
       "ColumnsIndexed" -> {2 -> 1}, "RowsIndexed" -> {2 -> 0.75}}],
     "Grid"], "DialogStyle",
    StripOnInput->False]}], "}"}]], "Output",
 CellChangeTimes->{
  3.744096015413796*^9, 3.744096068023744*^9, {3.744096143685885*^9, 
   3.744096213141391*^9}, 3.7440962843046713`*^9, {3.744096636543583*^9, 
   3.744096662335993*^9}, 3.744097098269742*^9, 3.7441048257723494`*^9, 
   3.744182521670553*^9, {3.744182597824017*^9, 3.7441826039360037`*^9}, {
   3.744182644338385*^9, 3.744182709892922*^9}, 3.744182745244586*^9, {
   3.744184624429817*^9, 3.744184635646718*^9}, 3.744187076062006*^9, 
   3.74418736485326*^9, 3.7441886329423122`*^9, {3.7441889330540457`*^9, 
   3.744188954880396*^9}, {3.7441950283781*^9, 3.744195057939127*^9}, 
   3.744195391202531*^9, 3.7441968083289623`*^9, {3.744477530306679*^9, 
   3.744477552455139*^9}, {3.744477681627413*^9, 3.744477723417173*^9}, {
   3.744477868846211*^9, 3.74447797681485*^9}, {3.744483150219214*^9, 
   3.7444831716772537`*^9}, 3.7445141105419683`*^9, 3.747397243179741*^9, 
   3.747401750202816*^9, 3.7474129499374866`*^9},
 CellLabel->
  "Out[106]=",ExpressionUUID->"0a04e1ba-211d-4fd3-8078-ef9cddde9aa8"],

Cell[BoxData[
 GraphicsBox[{{{}, {{}, 
     {RGBColor[0.368417, 0.506779, 0.709798], PointSize[0.009166666666666668],
       AbsoluteThickness[1.6], PointBox[CompressedData["
1:eJxTTMoPSmViYGBoAGIQDQEf7EW4Wp0WBrywH+WP8kf5Q53P4GAj13/88ccb
o/xRPhBwOPS4Lb6YYXJqmPIFHDTAGeAAlfgiDhxszQcTDHaQyZdwOJBiNNNH
bTOUL+PAwMLU6KCwAQdfyaEB7J9VUL6KQ8PRpI0ROsugfDWo+gU4+BoODKDs
rzEFytdxYAC7pwPKN4CqL7Dvfbt1wfdjG+wg4h/sAXLVGvY=
       
       "]]}, {}}, {}, {}, {}, {}}, {{{}, {}, 
     TagBox[
      {RGBColor[1, 0, 0], AbsoluteThickness[1.6], Opacity[1.], 
       LineBox[CompressedData["
1:eJwVl3c4FY4bxckslXXtzXXtebk3ivc1Qkmo7JGdHRJRMpKyN5W9E9klkdJX
iEpDQ2WGUCGFhvHr99c55/k8z3nOv0fM5eQR9200NDTetDQ0/9dfxv4FZieL
tTnCWNeTPi1CnJuU9CDpPOx/4/QldXQRni5MeSeTUuBCpryubN8i1HB9KB7O
zwHZ5ew4/cZFWGrWS/IlFYJCMtFd7doi8Mu8ad96WwrOPjOPCBcWQetMgsrj
/EowuVlR9d1nEWK4fwjak+rAurH2a6vWIgz0Hpw+SuqE3OtpwllxC3CyOOSx
KekZ1NSTf5+T+AZdSUntJqRRkIhR5bifOA+d88NPWKpHgTLyhdEsZB46jKRG
H8uNQeNNRqllp3mw2+ZMU8Y7Dp2jq7e9KPNg0flXXER4AhJNVpuJk3NwkKLi
ySPzCeT7Bnbf3zcHZFL+MhN8hitLGfQKm5+BgTGIac57EYTYdKf21U/D7IFI
1h9Vi5CyWjEwVjgN/clJPBtTi9BGcGNITZmG3oRXmZeVlkD2nIExh/80JHIs
lOVXL0Gyh5tYjcI0EMQlursLvkN0sRe7cP0UkHSS6bnifkCA8TTvwN1PcCDS
+eItyzVYODKU7vFjAlRTuwxKgtcgVCO2SWhmAgSLxJiTM9YgmV2rYvTdBCx1
TiS4PVuDyYtTnyI6JyBn0zmN0+AXFNbPrSsnTMBUhEteoPpvCF2odXeVmICo
c66NCoS/QL7tb9dnPw6tYe4jFS82gSinkag5NAKV2j5v+Zc3wZsviMGoYwRy
6AJfpHJswalP7255lo9ASPK5R2FHt0BL987ZT8EjQCnJvGnyeguSaMSWOrhH
wG5qvDPclwYXMvcZLDt8hPcsrKniAbTY3/fWa+v3exi29VEKCqVD6xdeO1Ld
30HCpKFvbhwdXiKrxBscfQea3sTqjux/fOFtG4vOO8gPGxFnaqHDOo/nTPcF
34HTFVPu/CU6DLUK0ugbegufX5M3HnnR4+/F40R7w7ewYrbez2fPgPc114n7
KW+A3TDZowuZkM7n+HUWjSHQr+4AOXMmPHqVR7dIegjOsHzlzXZmQokb68rI
OwTjgwcHPGOY8HUw4VP12itosGZWZutmwnrFIR+B1ldg5n3ht6MhM576c6vH
b88rSEsOS1o32Y7111p5Lum/BLYh9yaqHQvelWpLc4l6DvhNZ/6YDws6Fn/h
1Dz1HAIYhcWDzrKg9nYTgqDHc3ix5016bR4LCjdTfLaMn0NGgUGg2EcWjLhx
OF6X9zlwnZBSZnHYiU+rups83AeB/8/szVHHXXiYncd19+hTkBD1rb7oworm
w3bNOUwDkDQqVpIcyIr7/Qa5z/7oh9X8t1eyo1jRi6HF33+sH/r49C5XFLJi
9RWnwejWfvDl5D/x6D0rGhcxith69oMdnVtGjAwbBhfrefY+eQwVq+xmD0vY
UDyM9umB4j7YM+I3oJPBjlP6X9MaTvZAnUwQl+c1djT6Hlee69ADxJCQ4yml
7OhpY2yWbNwDbKyRP943seNYnLFOuVQPzGGaQPArdqyOYdeNHH8E18qbfCoJ
HNjgWFE+duwRrPussbDkcqATH8PWH8Nu6PoTdWgojxP/9OVf1LF4CEN8Qasn
yzhRNjxzPsjwIczscS1mqeFEAwGWW3UaD2Fn6P6func58fYBdbv9wg/B8sf2
/MZ3nNg93MOx8LkL5r9kfEnhImB3c2QwKaILCCPlCQdSCdhJL2K3WfcAPO/3
9XXGcGFX5inBkw6d8FuDTVwtgQuL2gdS6Qw7IaHF6mx1OhcuSeunXVfuhJrq
GYWsYi5sVn/IRKTvhIVM+kyvTi7UWRKNGKu5B8Ge6ED4w4V3d+2mcdzsgCj2
O9+9Armx6tIKSaq+Ha66VvFzOfFgvU/szVNabeBrzPtQ3pMHJROIPXtl2kCb
HO+lH8CDNbJGbASuNpjc5nPnVBQPOjgbMKx8vQPypYqWL4t5cJD36vbQgjvQ
OX4rPXWCBx/NMdkE0N6BTw7dzDtcefGPPsvuiaHboGA9sbrpzodCDPXO4lUt
kM8Bm4l+fHicLYW5KbcFdjzNZ+A7zYd/8zI1TC63wKyONYEcy4chStd4Kr1a
oFxuUOVEKR/qf2x5NS7fAvxbHb6Do3zoErY5EXSrGRgrr0wWWfHjT7YfJoPP
mmD0h+kzPCCABRP2U7WijZAi8FYiwFwAa/exmj7haARtPcewIhsB7F59trZK
3whFGb7ETS8BDFVgH/ObawAnlfjw9gQBbB0IYZpoaoBP/g9JlCcCWGNsvTBk
2ACzc2qRcqaC6JWpteXzow6Wx/iUuS2EkDBwR5B7rQZEXdfURByEMPvxhtvb
8RownRnSkHYXwtEr5Y43+mug9muqnuZpIVRn+6BwsbAGPH4zWDlmC6F7bXPL
TsMaeM+xHFH5WgjtnqQdtsq7AV37+wcolsI4SkiEc2bVkFYTfsLKSgRDtF/V
k+crwY52/5PXjiJ46ZOlOXm4EkhWrCrHPERw18ydVOirhI5t5X/MTougYm/T
vYjKSpi1eZp8MPNfvrfvfaprJQCzaIvWoAheUBDaQTdeAaFNLjQZEqKYHiJx
cGaiHEiszCZn8kTx1czL7ntMZVC7FF15uUgUaSy2hvx+lYLqy79bV8pEceDQ
KkV2rhQge7GprUYUa7Kr+nr7S8Fa4C3v33ZRnKhJYc1OKYUEqcqpiI+iKNGw
dv0kbyksgP65C0JiKJtxMXFSrQRuB0TVpBSJ4bYJjbk4oSJIaF9qsSkTQ48b
xFkpxiI4zujcSawSQ+zMCH6/UAjM+Tov7taJ4d8vRrTBDwrBtnfb2sw9MQza
EXo21K0QNoUu6sJHMdR2ay9oqS+A/QPxw4u84ugUvzBbdyQfhiQzmcwzxBFd
GIPXe6/CASnePX454hjEHONO23wVOqULPOOvieN72xwvnsKrUC1X9birVBwl
5+iCQoKvwnmV9kTVZnEU6HpEuyV2FaS1PrEShv7xO5zKilFX4NwxMu9bLgl0
HrQpqjLKBeKFV9IOVyXw2+n99MiUDdZNdCoeBRLITaS9FbSaBUkTZI2TJRJI
ZDR+2TSdBSuQdSC6WgL7T9VK2XVnQc/6Me+KNgnkSQjjNI7JAq+QNzXfhiXw
sUhuWyFNFtR5DSue5yfi4AEug6eMmaBhNqZWlEfEJ8KELjFqOnTMMnxzKSLi
B6EvOodk00E7Wr6CVEbEQPXPR6OE0kG/KYyr7gYRez4/3c1Anw6HCYTVjjYi
itf+4ot6kQYu74xa378l4qQurxvFPw0SnZo0uAmSGBfZkP7ZPhVGAi5qJydJ
omGwlWtsehLQPHggVJomiQfyQtr8wpOAyLq+fjtLEmN4pe94uSaB982g9vF8
Sewx2Qq6qp4Ev+aO71G7KYlCqkf3vnmfCByumqofnkriinEV8Y50IhhZLErK
sJJQ/kOR+p0X8dCkYbPrUToJb8V3ulRYXALickJ+VjYJp9YqDm/XvwTZNzrk
3K6S0P6nR2y46iU4IyB6kK6EhLubnStiWS+B9sZMnE4DCVVOWFRS+uNg4EEw
TeczEuYzZTJs142DKcO0H7dZpPDB8+hHEnsvArdl7/D1i1J4JYrzk7z5BTDY
V47u8VJYZnKUZ1L3AoSKR1eJJUvh4OGg0RK1C/BuQfP0tSwpTJ/YzqjDewHy
LtWxJZVJ4SYz48T6WAyItmUbnuySwq3fMjvdAmNAVtDtlvqGFLZUViS350UD
TNKkPwyWxnxLpra/O6OALXJZ+PkZaWSTNdjGTxMFkwJTtSPnpDFtY1Xv4kwk
xFr09v2KlcYIU71L7s2R0N+XTKOULY0nPvgfETgcCZb1/AF5t6TRRXG63eTS
efA9p2YavCqNqXkBcY7MEXCV23MX6YwM9s6r0Y7qhMMdQTPjhbMyiIvIQ1YM
h3fie+JvR8qg51+v2Rz+cOBVYmYwvCSDKhx/UhN+hEGO4fX1EzkymD6m1CVa
GQZZZ2a/VLfIICGuUmlrVxikvPfsV/gug+tsclsas6EQU+h1Sd1bFgUWXg77
d58GXTuPr4f9ZXHBYlfmf02ngY7X1dwzSBYvhbaXkUpOQ2y6vUBeuCxK/fqa
z3P+NMTFmtbTJMoia/OOmrI9pyHeW/3tQI0s5jivUG0bgiGNQivl8k0WdR2S
tv2oPgUFz670pATIod7J16WR/wWCYBvSZQfLYfNXmXSrW4GQXzYLeWfksOBs
ZK9mVeA/v6etKkoO7w3ArHhiIFwVf1fzIE0Oz2+ToAk7GgjZITzpyw1yyN5A
eKE2EwDJwjl2lt/lUIzrQXEdZwBE+GcuCQXJo9EdwUMdfH5w8KHKyOhpebTf
FBDhp/cDXu7nj4vC5JHejI7p8oIvtNzbWSYWLY/8yg+nM//zhfmdcRaSafJo
ezssw9vfF6xrztyVr5NHdidX5+29PqA26xC7d14e5disHTsueMMXZ2leGxcF
7OeK8EqV9gRb3w9yPh4KePz5993cXJ7QF5ICEd4KWJUz6VFL6wkViT89SoIU
8Hl95V+mDyfg+K0Ht+ZiFPCe+pp1WMoJeMVsczS8TAFnS+oZNH95QHt9fEre
lAJqNB7eP/rGHRI35ulHPRQxvetAkGynKxgFZvXd8FbE4UaD94frXYF+Wisp
1F8RByNyAs4Xu8L5J2mc7CGKqB+TzLgV4woBeRRx/YuK+OHGy2+xRq5gqRED
N8oUUTl4u3/+axcQP80XHjKuiGUKTNe61pzh7lfDxd22SqhoeVmdbOsElJT8
hD4HJWyMLegUP+wETUrfJWOclXAwWlFRQNcJqoOu2a94KmGf68VKkqwTXPn1
9fGHUCWcpNxPOLxyHELoM8qvZyvhtuFI+UzN40AW/Gij+0IJC6RSCp+8cIA3
knsmNYnK6JwSUGOrbAdTL3z1kKSME2LBxFx+O1iOKCnfL62MyM67fZreDljf
7DhhJq+M625xIy3DtmAUN/LFXU0ZD0SbK0nE2sLdmZiVNH1lbBT1jlD8aANF
VU+ZP7spo6Acq0rpFWvwlHFVyqxQxhLtJ+fIaAnCOzJnT1cpY1Dj2mCWkiW8
mn9YYl2tjLEmK0nbRCxBu1acIHxTGW2OWIvQbVoAp9Lkr+styjjnNFyW22EB
nWrODzv/U0Zjex4y4z4LIOBxi/kJZXwdfZ2hXe8YdFnandURVsHUaffciuAj
0JPB1XdIVAWX24pPtLgfgSfPBgnW4ioY/aXRbNDyCLwz0K/zJ6kgnSDZQEbj
CCxRFCbyFFWwieJX57tpDsI8Wwar2iq4+N6URSbRHMLflnLUHFdB896dBpSb
ZkC2nq8mlKjg4RzNUVuJwzDeV3R4o1QFG7WP26fvPAxJGhY/pstV0HCQhmt4
xQRm+B/sa72ugi6tN2jz+0zg2kj2oE2DCs68MXVc8DeBba46K4X3VbDdKny5
rfMQPPe7gjKjKmhMHz2b5W0MvhcM3moJqKKyX+rR9iUj+JXw4rOgkCrOu7fY
aI8awcUM+19/hVVxvQAJgwNGUFgSxHdXXBXdhH5G8FUZwfP7hXYUWVWM3VTe
bu5oBOT11TFFDVX8r7VVV3fQEP4EV82KWKliWoXG2OxdA7jswfyHNlMV/dhI
/Zqt+uD+WKhwe7YqnrcYZsms1AddebIue64qynH5N/7K1oe/3x0SRPNU8X6B
+saXYH3wj2jmhzJVXOH74RNI1geLLMe955r/8c6xEwtNeiD+sOXc6itVpA1a
L/Rs14V7Qs5b8wQycse9qaQsIeCtwL+D3GSct5eJi/qE0H0oZq2Fl4y5bmcW
X71BeHK2bPG8IBn1Mvz1cu8hfByeHuMgkvE/4WKZ1ESE9WzvB5pkMsoYVPZq
ySDs3R0cnWBORs6MAHzyRhvaNuPoZFPImCnZMD7FsQ9SvotlUtPIOHZlbIJt
fS+4THWI78/41582H2Q6vRd29C/rOOX8yxXITH9nL9hnO0blFJKxPN/G/oDj
XtiUo2xsqydjq5vdLWqdJujbTK9+GCRjmP/rZS07DXjWrDefzK6GNqzlR7/O
UCBGq2U6nVMN1VIulZYNUYDSS5zI5lLD/dPEBK+HFCh8z/CugE8Ni63+/BQt
pIAfbd+jm2L/uBphZZ8lBXaaHip5qqKGVX26BSKP1eHg/DHrXUfUMF7soLVO
mxo8EvXoScpQQ/IBOe2SB6ogOvaCzz9LDc1/3rhe3aQK4QVafqY5alg9pBne
Ua4KyvxcBI5ramibnkmmjVeFfM5u59wSNVSvq5BiPKIKwYziGyUNaqj/Ztpn
[truncated: 831,665 more chars]
