# Supplementary material for: Gang confrontation: The case of Medellin (Colombia)
Source: PLoS One. 2019 Dec 5;14(12):e0225689. doi: 10.1371/journal.pone.0225689 (PMC6894871; doi:10.1371/journal.pone.0225689)
Supplement: S2 Script — This Mathematica 11.0 script generates the results in Figs 5 and 8 of the manuscript. (NB) [file pone.0225689.s003.nb]

(* Content-type: application/vnd.wolfram.mathematica *)

(*** Wolfram Notebook File ***)
(* http://www.wolfram.com/nb *)

(* CreatedBy='Mathematica 11.1' *)

(*CacheID: 234*)
(* Internal cache information:
NotebookFileLineBreakTest
NotebookFileLineBreakTest
NotebookDataPosition[       158,          7]
NotebookDataLength[   4146336,      74798]
NotebookOptionsPosition[   4121436,      74349]
NotebookOutlinePosition[   4121821,      74366]
CellTagsIndexPosition[   4121778,      74363]
WindowFrame->Normal*)

(* Beginning of Notebook Content *)
Notebook[{

Cell[CellGroupData[{
Cell[TextData[{
 StyleBox["Gang Confrontation: The case of Medellin (Colombia)\n",
  FontColor->GrayLevel[0]],
 StyleBox["Juan D. Botero, Weisi Guo, Guillem Mosquera, Alan Wilson, Samuel \
Johnson, Gisela A. Aguirre-Garcia, Leonardo A. Pachon",
  FontSize->18,
  FontColor->GrayLevel[0]],
 StyleBox["\n",
  FontColor->GrayLevel[0]],
 StyleBox["Confrontation Network v1.0",
  FontSize->18,
  FontColor->GrayLevel[0]]
}], "Title",
 CellChangeTimes->{{3.714264336645254*^9, 3.714264378095028*^9}, {
   3.7142650257439003`*^9, 3.714265027775338*^9}, {3.7143410133404427`*^9, 
   3.714341013976911*^9}, {3.714555544258585*^9, 3.714555544528131*^9}, {
   3.717429146056674*^9, 3.7174291483167057`*^9}, {3.723551958141136*^9, 
   3.723551960067903*^9}, {3.727449362923415*^9, 3.7274493708202753`*^9}, {
   3.747411569133169*^9, 3.747411591313596*^9}, {3.7474116623762293`*^9, 
   3.74741167660429*^9}, 3.762175104969104*^9},
 TextAlignment->Center,ExpressionUUID->"7e8468dc-adf7-4f62-8718-372056e90054"],

Cell["\<\
This notebook calculates the linear and non-linear correlation of the \
socio-economic, violence and network variables.  

Further details and additional information can be requested to Leonardo A . \
Pachon (leonardo.pachon@udea.edu.co).
\
\>", "Text",
 CellChangeTimes->{{3.7474117274546556`*^9, 3.747411916268236*^9}, {
  3.747411951638412*^9, 3.747412264248699*^9}, {3.747412528478629*^9, 
  3.747412620435301*^9}, {3.762173495484899*^9, 3.762173496522923*^9}, {
  3.7621751123798923`*^9, 
  3.7621751883332167`*^9}},ExpressionUUID->"22f9eede-bd73-4b9f-aa86-\
28e97c8a9249"],

Cell[BoxData[
 RowBox[{
  RowBox[{"SetDirectory", "[", 
   RowBox[{"ToString", "[", 
    RowBox[{
     RowBox[{"NotebookDirectory", "[", "]"}], "<>", "\"\<dataPLoSONe\>\""}], 
    "]"}], "]"}], ";"}]], "Input",
 CellLabel->"In[1]:=",ExpressionUUID->"cc0e8b09-b1bb-4b44-8663-7fac73643620"]
}, Open  ]],

Cell[CellGroupData[{

Cell["Socio - economic variables", "Title",
 CellChangeTimes->{{3.761293538176319*^9, 
  3.7612935469235687`*^9}},ExpressionUUID->"355e4935-9977-490f-a2e5-\
4c545dd01986"],

Cell[CellGroupData[{

Cell["Human Right Violations and Homicide rate  ", "Subchapter",
 CellChangeTimes->{{3.762141487257079*^9, 3.762141499879532*^9}, {
   3.762165455818727*^9, 3.762165491029488*^9}, 
   3.780412364810004*^9},ExpressionUUID->"178e8463-2e1f-44aa-aa0d-\
43fbf3c82323"],

Cell[CellGroupData[{

Cell[BoxData[
 RowBox[{
  RowBox[{"HRVHR", "=", 
   RowBox[{"{", 
    RowBox[{
     RowBox[{"{", 
      RowBox[{"2000", ",", "2121", ",", "160"}], "}"}], ",", 
     RowBox[{"{", 
      RowBox[{"2001", ",", "2038", ",", "174"}], "}"}], ",", 
     RowBox[{"{", 
      RowBox[{"2002", ",", "2733", ",", "184"}], "}"}], ",", 
     RowBox[{"{", 
      RowBox[{"2003", ",", "1564", ",", "98.2"}], "}"}], ",", 
     RowBox[{"{", 
      RowBox[{"2004", ",", "782", ",", "57.3"}], "}"}], ",", 
     RowBox[{"{", 
      RowBox[{"2005", ",", "367", ",", "35.3", ",", "0.522"}], "}"}], ",", 
     RowBox[{"{", 
      RowBox[{"2006", ",", "235", ",", "36"}], "}"}], ",", 
     RowBox[{"{", 
      RowBox[{"2007", ",", "198", ",", "34"}], "}"}], ",", 
     RowBox[{"{", 
      RowBox[{"2008", ",", "205", ",", "46"}], "}"}], ",", 
     RowBox[{"{", 
      RowBox[{"2009", ",", "276", ",", "94"}], "}"}], ",", 
     RowBox[{"{", 
      RowBox[{"2010", ",", "319", ",", "86"}], "}"}], ",", 
     RowBox[{"{", 
      RowBox[{"2011", ",", "275", ",", "70"}], "}"}], ",", 
     RowBox[{"{", 
      RowBox[{"2012", ",", "111", ",", "52"}], "}"}], ",", 
     RowBox[{"{", 
      RowBox[{"2013", ",", "36", ",", "38"}], "}"}], ",", 
     RowBox[{"{", 
      RowBox[{"2014", ",", "31", ",", "27"}], "}"}]}], "}"}]}], ";", 
  RowBox[{"ListPlot", "[", 
   RowBox[{
    RowBox[{"{", 
     RowBox[{
      RowBox[{"Table", "[", 
       RowBox[{
        RowBox[{"{", 
         RowBox[{
          RowBox[{"HRVHR", "[", 
           RowBox[{"[", 
            RowBox[{"kk", ",", "1"}], "]"}], "]"}], ",", 
          RowBox[{
           RowBox[{"HRVHR", "[", 
            RowBox[{"[", 
             RowBox[{"kk", ",", "2"}], "]"}], "]"}], "/", "10"}]}], "}"}], 
        ",", 
        RowBox[{"{", 
         RowBox[{"kk", ",", "1", ",", 
          RowBox[{"Length", "[", "HRVHR", "]"}]}], "}"}]}], "]"}], ",", 
      RowBox[{"Table", "[", 
       RowBox[{
        RowBox[{"{", 
         RowBox[{
          RowBox[{"HRVHR", "[", 
           RowBox[{"[", 
            RowBox[{"kk", ",", "1"}], "]"}], "]"}], ",", 
          RowBox[{"HRVHR", "[", 
           RowBox[{"[", 
            RowBox[{"kk", ",", "3"}], "]"}], "]"}]}], "}"}], ",", 
        RowBox[{"{", 
         RowBox[{"kk", ",", "1", ",", 
          RowBox[{"Length", "[", "HRVHR", "]"}]}], "}"}]}], "]"}]}], "}"}], 
    ",", 
    RowBox[{"Joined", "\[Rule]", 
     RowBox[{"{", 
      RowBox[{"True", ",", " ", "False"}], "}"}]}], ",", 
    RowBox[{"PlotLegends", "\[Rule]", 
     RowBox[{"{", 
      RowBox[{"\"\<HR Violations/10\>\"", ",", "\"\<Homicide Rate\>\""}], 
      "}"}]}]}], "]"}]}]], "Input",
 CellChangeTimes->{{3.762141509842423*^9, 3.762141542050922*^9}, {
  3.762141579038786*^9, 3.762141628391096*^9}, {3.76214173271987*^9, 
  3.76214176880436*^9}, {3.762141861567668*^9, 3.762141862052367*^9}, {
  3.762165508705186*^9, 3.7621655092098227`*^9}},
 CellLabel->"In[2]:=",ExpressionUUID->"1710a6a3-b659-4c60-9aa7-82e997cd660d"],

Cell[BoxData[
 TemplateBox[{GraphicsBox[{{}, {{{}, {}, {
        Hue[0.67, 0.6, 0.6], 
        Directive[
         PointSize[0.012833333333333334`], 
         RGBColor[0.368417, 0.506779, 0.709798], 
         AbsoluteThickness[1.6]], 
        LineBox[{{2000., 212.1}, {2001., 203.8}, {2002., 273.3}, {2003., 
         156.4}, {2004., 78.2}, {2005., 36.7}, {2006., 23.5}, {2007., 19.8}, {
         2008., 20.5}, {2009., 27.6}, {2010., 31.9}, {2011., 27.5}, {2012., 
         11.1}, {2013., 3.6}, {2014., 3.1}}]}}, {{}, {}, {
        Hue[0.9060679774997897, 0.6, 0.6], 
        Directive[
         PointSize[0.012833333333333334`], 
         RGBColor[0.880722, 0.611041, 0.142051], 
         AbsoluteThickness[1.6]], 
        PointBox[{{2000., 160.}, {2001., 174.}, {2002., 184.}, {2003., 
         98.2}, {2004., 57.3}, {2005., 35.3}, {2006., 36.}, {2007., 34.}, {
         2008., 46.}, {2009., 94.}, {2010., 86.}, {2011., 70.}, {2012., 
         52.}, {2013., 38.}, {2014., 27.}}]}, {}}}, {}, {}, {}, {}}, {
    DisplayFunction -> Identity, PlotRangePadding -> {{
        Scaled[0.02], 
        Scaled[0.02]}, {
        Scaled[0.02], 
        Scaled[0.05]}}, AxesOrigin -> {1999.7812500000002`, 0}, 
     PlotRange -> {{2000., 2014.}, {0, 273.3}}, PlotRangeClipping -> True, 
     ImagePadding -> All, DisplayFunction -> Identity, AspectRatio -> 
     NCache[GoldenRatio^(-1), 0.6180339887498948], Axes -> {True, True}, 
     AxesLabel -> {None, None}, AxesOrigin -> {1999.7812500000002`, 0}, 
     DisplayFunction :> Identity, Frame -> {{False, False}, {False, False}}, 
     FrameLabel -> {{None, None}, {None, None}}, 
     FrameTicks -> {{Automatic, Automatic}, {Automatic, Automatic}}, 
     GridLines -> {None, None}, GridLinesStyle -> Directive[
       GrayLevel[0.5, 0.4]], 
     Method -> {"CoordinatesToolOptions" -> {"DisplayFunction" -> ({
           (Identity[#]& )[
            Part[#, 1]], 
           (Identity[#]& )[
            Part[#, 2]]}& ), "CopiedValueFunction" -> ({
           (Identity[#]& )[
            Part[#, 1]], 
           (Identity[#]& )[
            Part[#, 2]]}& )}}, PlotRange -> {{2000., 2014.}, {0, 273.3}}, 
     PlotRangeClipping -> True, PlotRangePadding -> {{
        Scaled[0.02], 
        Scaled[0.02]}, {
        Scaled[0.02], 
        Scaled[0.05]}}, Ticks -> {Automatic, Automatic}}],FormBox[
    FormBox[
     TemplateBox[{"\"HR Violations/10\"", "\"Homicide Rate\""}, "PointLegend",
       DisplayFunction -> (FormBox[
        StyleBox[
         StyleBox[
          PaneBox[
           TagBox[
            GridBox[{{
               TagBox[
                GridBox[{{
                   GraphicsBox[{{
                    Directive[
                    EdgeForm[
                    Directive[
                    Opacity[0.3], 
                    GrayLevel[0]]], 
                    PointSize[0.231], 
                    RGBColor[0.368417, 0.506779, 0.709798], 
                    AbsoluteThickness[1.6]], {
                    LineBox[{{0, 10}, {20, 10}}]}}, {
                    Directive[
                    EdgeForm[
                    Directive[
                    Opacity[0.3], 
                    GrayLevel[0]]], 
                    PointSize[0.231], 
                    RGBColor[0.368417, 0.506779, 0.709798], 
                    AbsoluteThickness[1.6]], {}}}, AspectRatio -> Full, 
                    ImageSize -> {20, 10}, PlotRangePadding -> None, 
                    ImagePadding -> Automatic, 
                    BaselinePosition -> (Scaled[0.1] -> Baseline)], #}, {
                   GraphicsBox[{{}, {
                    Directive[
                    EdgeForm[
                    Directive[
                    Opacity[0.3], 
                    GrayLevel[0]]], 
                    PointSize[0.462], 
                    RGBColor[0.880722, 0.611041, 0.142051], 
                    AbsoluteThickness[1.6]], {
                    Directive[
                    EdgeForm[
                    Directive[
                    Opacity[0.3], 
                    GrayLevel[0]]], 
                    PointSize[0.462], 
                    RGBColor[0.880722, 0.611041, 0.142051], 
                    AbsoluteThickness[1.6]], 
                    PointBox[
                    NCache[{
                    Scaled[{
                    Rational[1, 2], 
                    Rational[1, 2]}]}, {
                    Scaled[{0.5, 0.5}]}]]}}}, AspectRatio -> Full, 
                    ImageSize -> {10, 10}, PlotRangePadding -> None, 
                    ImagePadding -> Automatic, 
                    BaselinePosition -> (Scaled[0.1] -> Baseline)], #2}}, 
                 GridBoxAlignment -> {
                  "Columns" -> {Center, Left}, "Rows" -> {{Baseline}}}, 
                 AutoDelete -> False, 
                 GridBoxDividers -> {
                  "Columns" -> {{False}}, "Rows" -> {{False}}}, 
                 GridBoxItemSize -> {"Columns" -> {{All}}, "Rows" -> {{All}}},
                  GridBoxSpacings -> {
                  "Columns" -> {{0.5}}, "Rows" -> {{0.8}}}], "Grid"]}}, 
             GridBoxAlignment -> {"Columns" -> {{Left}}, "Rows" -> {{Top}}}, 
             AutoDelete -> False, 
             GridBoxItemSize -> {
              "Columns" -> {{Automatic}}, "Rows" -> {{Automatic}}}, 
             GridBoxSpacings -> {"Columns" -> {{1}}, "Rows" -> {{0}}}], 
            "Grid"], Alignment -> Left, AppearanceElements -> None, 
           ImageMargins -> {{5, 5}, {5, 5}}, ImageSizeAction -> 
           "ResizeToFit"], LineIndent -> 0, StripOnInput -> False], {
         FontFamily -> "Arial"}, Background -> Automatic, StripOnInput -> 
         False], TraditionalForm]& ), 
      InterpretationFunction :> (RowBox[{"PointLegend", "[", 
         RowBox[{
           RowBox[{"{", 
             RowBox[{
               RowBox[{"Directive", "[", 
                 RowBox[{
                   RowBox[{"PointSize", "[", "0.012833333333333334`", "]"}], 
                   ",", 
                   InterpretationBox[
                    ButtonBox[
                    TooltipBox[
                    GraphicsBox[{{
                    GrayLevel[0], 
                    RectangleBox[{0, 0}]}, {
                    GrayLevel[0], 
                    RectangleBox[{1, -1}]}, {
                    RGBColor[0.368417, 0.506779, 0.709798], 
                    RectangleBox[{0, -1}, {2, 1}]}}, DefaultBaseStyle -> 
                    "ColorSwatchGraphics", AspectRatio -> 1, Frame -> True, 
                    FrameStyle -> 
                    RGBColor[
                    0.24561133333333335`, 0.3378526666666667, 
                    0.4731986666666667], FrameTicks -> None, PlotRangePadding -> 
                    None, ImageSize -> 
                    Dynamic[{
                    Automatic, 1.35 CurrentValue["FontCapHeight"]/
                    AbsoluteCurrentValue[Magnification]}]], 
                    StyleBox[
                    RowBox[{"RGBColor", "[", 
                    RowBox[{"0.368417`", ",", "0.506779`", ",", "0.709798`"}],
                     "]"}], NumberMarks -> False]], Appearance -> None, 
                    BaseStyle -> {}, BaselinePosition -> Baseline, 
                    DefaultBaseStyle -> {}, ButtonFunction :> 
                    With[{Typeset`box$ = EvaluationBox[]}, 
                    If[
                    Not[
                    AbsoluteCurrentValue["Deployed"]], 
                    SelectionMove[Typeset`box$, All, Expression]; 
                    FrontEnd`Private`$ColorSelectorInitialAlpha = 1; 
                    FrontEnd`Private`$ColorSelectorInitialColor = 
                    RGBColor[0.368417, 0.506779, 0.709798]; 
                    FrontEnd`Private`$ColorSelectorUseMakeBoxes = True; 
                    MathLink`CallFrontEnd[
                    FrontEnd`AttachCell[Typeset`box$, 
                    FrontEndResource["RGBColorValueSelector"], {
                    0, {Left, Bottom}}, {Left, Top}, 
                    "ClosingActions" -> {
                    "SelectionDeparture", "ParentChanged", 
                    "EvaluatorQuit"}]]]], BaseStyle -> Inherited, Evaluator -> 
                    Automatic, Method -> "Preemptive"], 
                    RGBColor[0.368417, 0.506779, 0.709798], Editable -> False,
                     Selectable -> False], ",", 
                   RowBox[{"AbsoluteThickness", "[", "1.6`", "]"}]}], "]"}], 
               ",", 
               RowBox[{"Directive", "[", 
                 RowBox[{
                   RowBox[{"PointSize", "[", "0.012833333333333334`", "]"}], 
                   ",", 
                   InterpretationBox[
                    ButtonBox[
                    TooltipBox[
                    GraphicsBox[{{
                    GrayLevel[0], 
                    RectangleBox[{0, 0}]}, {
                    GrayLevel[0], 
                    RectangleBox[{1, -1}]}, {
                    RGBColor[0.880722, 0.611041, 0.142051], 
                    RectangleBox[{0, -1}, {2, 1}]}}, DefaultBaseStyle -> 
                    "ColorSwatchGraphics", AspectRatio -> 1, Frame -> True, 
                    FrameStyle -> 
                    RGBColor[
                    0.587148, 0.40736066666666665`, 0.09470066666666668], 
                    FrameTicks -> None, PlotRangePadding -> None, ImageSize -> 
                    Dynamic[{
                    Automatic, 1.35 CurrentValue["FontCapHeight"]/
                    AbsoluteCurrentValue[Magnification]}]], 
                    StyleBox[
                    RowBox[{"RGBColor", "[", 
                    RowBox[{"0.880722`", ",", "0.611041`", ",", "0.142051`"}],
                     "]"}], NumberMarks -> False]], Appearance -> None, 
                    BaseStyle -> {}, BaselinePosition -> Baseline, 
                    DefaultBaseStyle -> {}, ButtonFunction :> 
                    With[{Typeset`box$ = EvaluationBox[]}, 
                    If[
                    Not[
                    AbsoluteCurrentValue["Deployed"]], 
                    SelectionMove[Typeset`box$, All, Expression]; 
                    FrontEnd`Private`$ColorSelectorInitialAlpha = 1; 
                    FrontEnd`Private`$ColorSelectorInitialColor = 
                    RGBColor[0.880722, 0.611041, 0.142051]; 
                    FrontEnd`Private`$ColorSelectorUseMakeBoxes = True; 
                    MathLink`CallFrontEnd[
                    FrontEnd`AttachCell[Typeset`box$, 
                    FrontEndResource["RGBColorValueSelector"], {
                    0, {Left, Bottom}}, {Left, Top}, 
                    "ClosingActions" -> {
                    "SelectionDeparture", "ParentChanged", 
                    "EvaluatorQuit"}]]]], BaseStyle -> Inherited, Evaluator -> 
                    Automatic, Method -> "Preemptive"], 
                    RGBColor[0.880722, 0.611041, 0.142051], Editable -> False,
                     Selectable -> False], ",", 
                   RowBox[{"AbsoluteThickness", "[", "1.6`", "]"}]}], "]"}]}],
              "}"}], ",", 
           RowBox[{"{", 
             RowBox[{#, ",", #2}], "}"}], ",", 
           RowBox[{"LegendMarkers", "\[Rule]", 
             RowBox[{"{", 
               RowBox[{
                 RowBox[{"{", 
                   RowBox[{"False", ",", "Automatic"}], "}"}], ",", 
                 RowBox[{"{", 
                   RowBox[{"False", ",", "Automatic"}], "}"}]}], "}"}]}], ",", 
           RowBox[{"Joined", "\[Rule]", 
             RowBox[{"{", 
               RowBox[{"True", ",", "False"}], "}"}]}], ",", 
           RowBox[{"LabelStyle", "\[Rule]", 
             RowBox[{"{", "}"}]}], ",", 
           RowBox[{"LegendLayout", "\[Rule]", "\"Column\""}]}], "]"}]& ), 
      Editable -> True], TraditionalForm], TraditionalForm]},
  "Legended",
  DisplayFunction->(GridBox[{{
      TagBox[
       ItemBox[
        PaneBox[
         TagBox[#, "SkipImageSizeLevel"], Alignment -> {Center, Baseline}, 
         BaselinePosition -> Baseline], DefaultBaseStyle -> "Labeled"], 
       "SkipImageSizeLevel"], 
      ItemBox[#2, DefaultBaseStyle -> "LabeledLabel"]}}, 
    GridBoxAlignment -> {"Columns" -> {{Center}}, "Rows" -> {{Center}}}, 
    AutoDelete -> False, GridBoxItemSize -> Automatic, 
    BaselinePosition -> {1, 1}]& ),
  Editable->True,
  InterpretationFunction->(RowBox[{"Legended", "[", 
     RowBox[{#, ",", 
       RowBox[{"Placed", "[", 
         RowBox[{#2, ",", "After"}], "]"}]}], "]"}]& )]], "Output",
 CellChangeTimes->{{3.762141619412332*^9, 3.7621416293061028`*^9}, 
   3.762141773615364*^9, 3.762141865543933*^9, {3.762152270507531*^9, 
   3.7621522975964622`*^9}, 3.7621523384388638`*^9, 3.762165510301215*^9, 
   3.762169304470376*^9, 3.762171381634643*^9, 3.762173340703331*^9, 
   3.7621745803356533`*^9, 3.7621770868774643`*^9, 3.76217794752808*^9, 
   3.76217811689814*^9, 3.762178895009976*^9, 3.7621792282636223`*^9, 
   3.7622563774696407`*^9},
 CellLabel->"Out[2]=",ExpressionUUID->"09fb751a-ed16-4666-ae09-a7e44e66f11c"]
}, Open  ]]
}, Closed]],

Cell[CellGroupData[{

Cell["Gini coefficient", "Subchapter",
 CellChangeTimes->{{3.761367533395851*^9, 
  3.761367541012581*^9}},ExpressionUUID->"78307704-4c85-43a9-b55f-\
84e4771cd347"],

Cell[CellGroupData[{

Cell[BoxData[{
 RowBox[{
  RowBox[{
   RowBox[{"Ginicffnt0", "=", 
    RowBox[{"{", 
     RowBox[{
      RowBox[{"{", 
       RowBox[{"2002", ",", "0.547"}], "}"}], ",", 
      RowBox[{"{", 
       RowBox[{"2003", ",", "0.557"}], "}"}], ",", 
      RowBox[{"{", 
       RowBox[{"2004", ",", "0.541"}], "}"}], ",", 
      RowBox[{"{", 
       RowBox[{"2005", ",", "0.522"}], "}"}], ",", 
      RowBox[{"{", 
       RowBox[{"2008", ",", "0.543"}], "}"}], ",", 
      RowBox[{"{", 
       RowBox[{"2009", ",", "0.535"}], "}"}], ",", 
      RowBox[{"{", 
       RowBox[{"2010", ",", "0.538"}], "}"}], ",", 
      RowBox[{"{", 
       RowBox[{"2011", ",", "0.507"}], "}"}], ",", 
      RowBox[{"{", 
       RowBox[{"2012", ",", "0.500"}], "}"}], ",", 
      RowBox[{"{", 
       RowBox[{"2013", ",", "0.506"}], "}"}], ",", 
      RowBox[{"{", 
       RowBox[{"2014", ",", "0.526"}], "}"}]}], "}"}]}], ";"}], 
  "\[IndentingNewLine]"}], "\[IndentingNewLine]", 
 RowBox[{
  RowBox[{
   RowBox[{"Ginicffnt", "=", 
    RowBox[{"{", 
     RowBox[{
      RowBox[{"{", 
       RowBox[{"1995", ",", "1444", ",", "227", ",", "0.5587142857142857"}], 
       "}"}], ",", 
      RowBox[{"{", 
       RowBox[{"1996", ",", "1328", ",", "206", ",", "0.569"}], "}"}], ",", 
      RowBox[{"{", 
       RowBox[{"1997", ",", "1576", ",", "167", ",", "0.5771428571428571"}], 
       "}"}], ",", 
      RowBox[{"{", 
       RowBox[{"1998", ",", "1658", ",", "157", ",", "0.5831428571428571"}], 
       "}"}], ",", 
      RowBox[{"{", 
       RowBox[{"1999", ",", "1983", ",", "168", ",", "0.587"}], "}"}], ",", 
      RowBox[{"{", 
       RowBox[{"2000", ",", "2121", ",", "160", ",", "0.587"}], "}"}], ",", 
      RowBox[{"{", 
       RowBox[{"2001", ",", "2038", ",", "174", ",", "0.5526705814235638"}], 
       "}"}], ",", 
      RowBox[{"{", 
       RowBox[{"2002", ",", "2733", ",", "184", ",", "0.547"}], "}"}], ",", 
      RowBox[{"{", 
       RowBox[{"2003", ",", "1564", ",", "98.2", ",", "0.557"}], "}"}], ",", 
      RowBox[{"{", 
       RowBox[{"2004", ",", "782", ",", "57.3", ",", "0.541"}], "}"}], ",", 
      RowBox[{"{", 
       RowBox[{"2005", ",", "367", ",", "35.3", ",", "0.522"}], "}"}], ",", 
      RowBox[{"{", 
       RowBox[{"2006", ",", "235", ",", "36", ",", "0.5365845566948637`"}], 
       "}"}], ",", 
      RowBox[{"{", 
       RowBox[{"2007", ",", "198", ",", "34", ",", "0.5333673517491238`"}], 
       "}"}], ",", 
      RowBox[{"{", 
       RowBox[{"2008", ",", "205", ",", "46", ",", "0.543"}], "}"}], ",", 
      RowBox[{"{", 
       RowBox[{"2009", ",", "276", ",", "94", ",", "0.535"}], "}"}], ",", 
      RowBox[{"{", 
       RowBox[{"2010", ",", "319", ",", "86", ",", "0.538"}], "}"}], ",", 
      RowBox[{"{", 
       RowBox[{"2011", ",", "275", ",", "70", ",", "0.507"}], "}"}], ",", 
      RowBox[{"{", 
       RowBox[{"2012", ",", "111", ",", "52", ",", "0.5"}], "}"}], ",", 
      RowBox[{"{", 
       RowBox[{"2013", ",", "36", ",", "38", ",", "0.506"}], "}"}], ",", 
      RowBox[{"{", 
       RowBox[{"2014", ",", "31", ",", "27", ",", "0.526"}], "}"}]}], "}"}]}],
    ";"}], "\[IndentingNewLine]"}], "\[IndentingNewLine]", 
 RowBox[{"ListPlot", "[", 
  RowBox[{
   RowBox[{"{", 
    RowBox[{
     RowBox[{"Table", "[", 
      RowBox[{
       RowBox[{"{", 
        RowBox[{
         RowBox[{"Ginicffnt0", "[", 
          RowBox[{"[", 
           RowBox[{"kk", ",", "1"}], "]"}], "]"}], ",", 
         RowBox[{"Ginicffnt0", "[", 
          RowBox[{"[", 
           RowBox[{"kk", ",", "2"}], "]"}], "]"}]}], "}"}], ",", 
       RowBox[{"{", 
        RowBox[{"kk", ",", "1", ",", 
         RowBox[{"Length", "[", "Ginicffnt0", "]"}]}], "}"}]}], "]"}], ",", 
     RowBox[{"Table", "[", 
      RowBox[{
       RowBox[{"{", 
        RowBox[{
         RowBox[{"Ginicffnt", "[", 
          RowBox[{"[", 
           RowBox[{"kk", ",", "1"}], "]"}], "]"}], ",", 
         RowBox[{"Ginicffnt", "[", 
          RowBox[{"[", 
           RowBox[{"kk", ",", "4"}], "]"}], "]"}]}], "}"}], ",", 
       RowBox[{"{", 
        RowBox[{"kk", ",", "1", ",", 
         RowBox[{"Length", "[", "Ginicffnt", "]"}]}], "}"}]}], "]"}]}], "}"}],
    ",", 
   RowBox[{"Joined", "\[Rule]", 
    RowBox[{"{", " ", 
     RowBox[{"False", ",", "True"}], "}"}]}], ",", 
   RowBox[{"PlotLegends", "\[Rule]", 
    RowBox[{"{", 
     RowBox[{"\"\<Gini Coefficient\>\"", ",", "\"\<Gini Coefficient*\>\""}], 
     "}"}]}]}], "]"}]}], "Input",
 CellChangeTimes->{{3.7613675437697*^9, 3.761367676618471*^9}, {
   3.7613677760729513`*^9, 3.761367818549239*^9}, {3.761367880944872*^9, 
   3.761368024150881*^9}, {3.761368059590139*^9, 3.7613683155447807`*^9}, {
   3.7613685813241377`*^9, 3.761368607909318*^9}, {3.761369766157463*^9, 
   3.761369767389453*^9}, {3.7613728061497707`*^9, 3.7613729203697147`*^9}, {
   3.761372981273275*^9, 3.761372989735931*^9}, {3.7613732630563927`*^9, 
   3.761373263734312*^9}, {3.761373295115654*^9, 3.761373300154319*^9}, {
   3.761378588872137*^9, 3.761378599636855*^9}, {3.7613878267303057`*^9, 
   3.761387830545939*^9}, {3.7614053746812963`*^9, 3.761405412318717*^9}, {
   3.7614056750710983`*^9, 3.7614056896087437`*^9}, 3.761405733230682*^9, 
   3.76140584130653*^9, {3.76145078458702*^9, 3.761450902044211*^9}, {
   3.761545013452344*^9, 3.761545044904175*^9}, {3.761545085246558*^9, 
   3.761545085869277*^9}, {3.7615451212247477`*^9, 3.761545215347085*^9}, 
   3.761545491227768*^9, {3.761545983012644*^9, 3.761546041909519*^9}, {
   3.761551921514941*^9, 3.761551980981696*^9}, 3.761552010982831*^9, {
   3.761575169733583*^9, 3.761575204775156*^9}, {3.761576611507779*^9, 
   3.761576640926159*^9}, {3.7615770915814*^9, 3.761577166647647*^9}, {
   3.7615772102623653`*^9, 3.761577210609489*^9}, 3.761577358622611*^9, {
   3.7615774369058723`*^9, 3.7615774371865587`*^9}, {3.761577515547347*^9, 
   3.761577569975264*^9}, {3.761577624173242*^9, 3.761577647895405*^9}, {
   3.761579077893312*^9, 3.761579108256523*^9}, {3.76157922328006*^9, 
   3.761579242420706*^9}, {3.7615792918139887`*^9, 3.761579292105605*^9}, {
   3.761579333406802*^9, 3.7615793715541286`*^9}, {3.761579987201803*^9, 
   3.7615800152514553`*^9}, {3.761580208592515*^9, 3.761580218578763*^9}, {
   3.761645224257927*^9, 3.761645225054677*^9}, {3.7619254380856857`*^9, 
   3.761925438874736*^9}, 3.761979060942841*^9, {3.7619793176490498`*^9, 
   3.761979321508339*^9}, {3.761979398911992*^9, 3.761979413205454*^9}, {
   3.76214188751658*^9, 3.7621418903510303`*^9}, {3.7621523755627613`*^9, 
   3.7621524112267303`*^9}, {3.762156685533422*^9, 3.76215669752402*^9}, {
   3.762156742845492*^9, 3.7621567454711733`*^9}, {3.762158845629512*^9, 
   3.762158902058991*^9}, 3.7621594674178753`*^9, {3.7621595086608763`*^9, 
   3.762159540101042*^9}, {3.762165542884687*^9, 3.7621655553970537`*^9}, {
   3.762165596973275*^9, 3.762165599965418*^9}},
 CellLabel->"In[3]:=",ExpressionUUID->"15c4cf95-4c76-48f3-b16e-63f0af0a91fd"],

Cell[BoxData[
 TemplateBox[{GraphicsBox[{{}, {{{}, {}, {}, {
        Hue[0.9060679774997897, 0.6, 0.6], 
        Directive[
         PointSize[0.012833333333333334`], 
         RGBColor[0.880722, 0.611041, 0.142051], 
         AbsoluteThickness[1.6]], 
        LineBox[CompressedData["
1:eJxTTMoPSmViYGAQAWIQDQY68x1ycuVO/Hnw0B7MN5jvkDHxbY296SMI32S+
w9NeQZ8v5VC+xXyHx0ldptIroXyb+Q5JAhGWW05A+Q5ofJf5DqfnippXrYea
7zHfQVr/rgpbI5TvM98h9/nvlR8vQfkB8x1ko1Ks7/tD+SHzHfzABj6A8CPm
O/AlBiZs1obKx8x3kOmYkBEhCOUnzHc47m3e6ZgA5afMd5BvfR24Qw7Kz5jv
MO/98mPe5lB+znyHy74gC6DmF8x3gAQMlF8y3+HflYqXaoZQfsV8h0Wu2z7/
vfLAHgBE8WXw
         "]]}}, {{}, {
        Hue[0.67, 0.6, 0.6], 
        Directive[
         PointSize[0.012833333333333334`], 
         RGBColor[0.368417, 0.506779, 0.709798], 
         AbsoluteThickness[1.6]], 
        PointBox[{{2002., 0.547}, {2003., 0.557}, {2004., 0.541}, {2005., 
         0.522}, {2008., 0.543}, {2009., 0.535}, {2010., 0.538}, {2011., 
         0.507}, {2012., 0.5}, {2013., 0.506}, {2014., 
         0.526}}]}, {}, {}}}, {}, {}, {}, {}}, {
    DisplayFunction -> Identity, PlotRangePadding -> {{
        Scaled[0.02], 
        Scaled[0.02]}, {
        Scaled[0.05], 
        Scaled[0.05]}}, AxesOrigin -> {1994.703125, 0.49565000000000003`}, 
     PlotRange -> {{1995., 2014.}, {0.5, 0.587}}, PlotRangeClipping -> True, 
     ImagePadding -> All, DisplayFunction -> Identity, AspectRatio -> 
     NCache[GoldenRatio^(-1), 0.6180339887498948], Axes -> {True, True}, 
     AxesLabel -> {None, None}, 
     AxesOrigin -> {1994.703125, 0.49565000000000003`}, DisplayFunction :> 
     Identity, Frame -> {{False, False}, {False, False}}, 
     FrameLabel -> {{None, None}, {None, None}}, 
     FrameTicks -> {{Automatic, Automatic}, {Automatic, Automatic}}, 
     GridLines -> {None, None}, GridLinesStyle -> Directive[
       GrayLevel[0.5, 0.4]], 
     Method -> {"CoordinatesToolOptions" -> {"DisplayFunction" -> ({
           (Identity[#]& )[
            Part[#, 1]], 
           (Identity[#]& )[
            Part[#, 2]]}& ), "CopiedValueFunction" -> ({
           (Identity[#]& )[
            Part[#, 1]], 
           (Identity[#]& )[
            Part[#, 2]]}& )}}, PlotRange -> {{1995., 2014.}, {0.5, 0.587}}, 
     PlotRangeClipping -> True, PlotRangePadding -> {{
        Scaled[0.02], 
        Scaled[0.02]}, {
        Scaled[0.05], 
        Scaled[0.05]}}, Ticks -> {Automatic, Automatic}}],FormBox[
    FormBox[
     TemplateBox[{"\"Gini Coefficient\"", "\"Gini Coefficient*\""}, 
      "PointLegend", DisplayFunction -> (FormBox[
        StyleBox[
         StyleBox[
          PaneBox[
           TagBox[
            GridBox[{{
               TagBox[
                GridBox[{{
                   GraphicsBox[{{}, {
                    Directive[
                    EdgeForm[
                    Directive[
                    Opacity[0.3], 
                    GrayLevel[0]]], 
                    PointSize[0.462], 
                    RGBColor[0.368417, 0.506779, 0.709798], 
                    AbsoluteThickness[1.6]], {
                    Directive[
                    EdgeForm[
                    Directive[
                    Opacity[0.3], 
                    GrayLevel[0]]], 
                    PointSize[0.462], 
                    RGBColor[0.368417, 0.506779, 0.709798], 
                    AbsoluteThickness[1.6]], 
                    PointBox[
                    NCache[{
                    Scaled[{
                    Rational[1, 2], 
                    Rational[1, 2]}]}, {
                    Scaled[{0.5, 0.5}]}]]}}}, AspectRatio -> Full, 
                    ImageSize -> {10, 10}, PlotRangePadding -> None, 
                    ImagePadding -> Automatic, 
                    BaselinePosition -> (Scaled[0.1] -> Baseline)], #}, {
                   GraphicsBox[{{
                    Directive[
                    EdgeForm[
                    Directive[
                    Opacity[0.3], 
                    GrayLevel[0]]], 
                    PointSize[0.231], 
                    RGBColor[0.880722, 0.611041, 0.142051], 
                    AbsoluteThickness[1.6]], {
                    LineBox[{{0, 10}, {20, 10}}]}}, {
                    Directive[
                    EdgeForm[
                    Directive[
                    Opacity[0.3], 
                    GrayLevel[0]]], 
                    PointSize[0.231], 
                    RGBColor[0.880722, 0.611041, 0.142051], 
                    AbsoluteThickness[1.6]], {}}}, AspectRatio -> Full, 
                    ImageSize -> {20, 10}, PlotRangePadding -> None, 
                    ImagePadding -> Automatic, 
                    BaselinePosition -> (Scaled[0.1] -> Baseline)], #2}}, 
                 GridBoxAlignment -> {
                  "Columns" -> {Center, Left}, "Rows" -> {{Baseline}}}, 
                 AutoDelete -> False, 
                 GridBoxDividers -> {
                  "Columns" -> {{False}}, "Rows" -> {{False}}}, 
                 GridBoxItemSize -> {"Columns" -> {{All}}, "Rows" -> {{All}}},
                  GridBoxSpacings -> {
                  "Columns" -> {{0.5}}, "Rows" -> {{0.8}}}], "Grid"]}}, 
             GridBoxAlignment -> {"Columns" -> {{Left}}, "Rows" -> {{Top}}}, 
             AutoDelete -> False, 
             GridBoxItemSize -> {
              "Columns" -> {{Automatic}}, "Rows" -> {{Automatic}}}, 
             GridBoxSpacings -> {"Columns" -> {{1}}, "Rows" -> {{0}}}], 
            "Grid"], Alignment -> Left, AppearanceElements -> None, 
           ImageMargins -> {{5, 5}, {5, 5}}, ImageSizeAction -> 
           "ResizeToFit"], LineIndent -> 0, StripOnInput -> False], {
         FontFamily -> "Arial"}, Background -> Automatic, StripOnInput -> 
         False], TraditionalForm]& ), 
      InterpretationFunction :> (RowBox[{"PointLegend", "[", 
         RowBox[{
           RowBox[{"{", 
             RowBox[{
               RowBox[{"Directive", "[", 
                 RowBox[{
                   RowBox[{"PointSize", "[", "0.012833333333333334`", "]"}], 
                   ",", 
                   InterpretationBox[
                    ButtonBox[
                    TooltipBox[
                    GraphicsBox[{{
                    GrayLevel[0], 
                    RectangleBox[{0, 0}]}, {
                    GrayLevel[0], 
                    RectangleBox[{1, -1}]}, {
                    RGBColor[0.368417, 0.506779, 0.709798], 
                    RectangleBox[{0, -1}, {2, 1}]}}, DefaultBaseStyle -> 
                    "ColorSwatchGraphics", AspectRatio -> 1, Frame -> True, 
                    FrameStyle -> 
                    RGBColor[
                    0.24561133333333335`, 0.3378526666666667, 
                    0.4731986666666667], FrameTicks -> None, PlotRangePadding -> 
                    None, ImageSize -> 
                    Dynamic[{
                    Automatic, 1.35 CurrentValue["FontCapHeight"]/
                    AbsoluteCurrentValue[Magnification]}]], 
                    StyleBox[
                    RowBox[{"RGBColor", "[", 
                    RowBox[{"0.368417`", ",", "0.506779`", ",", "0.709798`"}],
                     "]"}], NumberMarks -> False]], Appearance -> None, 
                    BaseStyle -> {}, BaselinePosition -> Baseline, 
                    DefaultBaseStyle -> {}, ButtonFunction :> 
                    With[{Typeset`box$ = EvaluationBox[]}, 
                    If[
                    Not[
                    AbsoluteCurrentValue["Deployed"]], 
                    SelectionMove[Typeset`box$, All, Expression]; 
                    FrontEnd`Private`$ColorSelectorInitialAlpha = 1; 
                    FrontEnd`Private`$ColorSelectorInitialColor = 
                    RGBColor[0.368417, 0.506779, 0.709798]; 
                    FrontEnd`Private`$ColorSelectorUseMakeBoxes = True; 
                    MathLink`CallFrontEnd[
                    FrontEnd`AttachCell[Typeset`box$, 
                    FrontEndResource["RGBColorValueSelector"], {
                    0, {Left, Bottom}}, {Left, Top}, 
                    "ClosingActions" -> {
                    "SelectionDeparture", "ParentChanged", 
                    "EvaluatorQuit"}]]]], BaseStyle -> Inherited, Evaluator -> 
                    Automatic, Method -> "Preemptive"], 
                    RGBColor[0.368417, 0.506779, 0.709798], Editable -> False,
                     Selectable -> False], ",", 
                   RowBox[{"AbsoluteThickness", "[", "1.6`", "]"}]}], "]"}], 
               ",", 
               RowBox[{"Directive", "[", 
                 RowBox[{
                   RowBox[{"PointSize", "[", "0.012833333333333334`", "]"}], 
                   ",", 
                   InterpretationBox[
                    ButtonBox[
                    TooltipBox[
                    GraphicsBox[{{
                    GrayLevel[0], 
                    RectangleBox[{0, 0}]}, {
                    GrayLevel[0], 
                    RectangleBox[{1, -1}]}, {
                    RGBColor[0.880722, 0.611041, 0.142051], 
                    RectangleBox[{0, -1}, {2, 1}]}}, DefaultBaseStyle -> 
                    "ColorSwatchGraphics", AspectRatio -> 1, Frame -> True, 
                    FrameStyle -> 
                    RGBColor[
                    0.587148, 0.40736066666666665`, 0.09470066666666668], 
                    FrameTicks -> None, PlotRangePadding -> None, ImageSize -> 
                    Dynamic[{
                    Automatic, 1.35 CurrentValue["FontCapHeight"]/
                    AbsoluteCurrentValue[Magnification]}]], 
                    StyleBox[
                    RowBox[{"RGBColor", "[", 
                    RowBox[{"0.880722`", ",", "0.611041`", ",", "0.142051`"}],
                     "]"}], NumberMarks -> False]], Appearance -> None, 
                    BaseStyle -> {}, BaselinePosition -> Baseline, 
                    DefaultBaseStyle -> {}, ButtonFunction :> 
                    With[{Typeset`box$ = EvaluationBox[]}, 
                    If[
                    Not[
                    AbsoluteCurrentValue["Deployed"]], 
                    SelectionMove[Typeset`box$, All, Expression]; 
                    FrontEnd`Private`$ColorSelectorInitialAlpha = 1; 
                    FrontEnd`Private`$ColorSelectorInitialColor = 
                    RGBColor[0.880722, 0.611041, 0.142051]; 
                    FrontEnd`Private`$ColorSelectorUseMakeBoxes = True; 
                    MathLink`CallFrontEnd[
                    FrontEnd`AttachCell[Typeset`box$, 
                    FrontEndResource["RGBColorValueSelector"], {
                    0, {Left, Bottom}}, {Left, Top}, 
                    "ClosingActions" -> {
                    "SelectionDeparture", "ParentChanged", 
                    "EvaluatorQuit"}]]]], BaseStyle -> Inherited, Evaluator -> 
                    Automatic, Method -> "Preemptive"], 
                    RGBColor[0.880722, 0.611041, 0.142051], Editable -> False,
                     Selectable -> False], ",", 
                   RowBox[{"AbsoluteThickness", "[", "1.6`", "]"}]}], "]"}]}],
              "}"}], ",", 
           RowBox[{"{", 
             RowBox[{#, ",", #2}], "}"}], ",", 
           RowBox[{"LegendMarkers", "\[Rule]", 
             RowBox[{"{", 
               RowBox[{
                 RowBox[{"{", 
                   RowBox[{"False", ",", "Automatic"}], "}"}], ",", 
                 RowBox[{"{", 
                   RowBox[{"False", ",", "Automatic"}], "}"}]}], "}"}]}], ",", 
           RowBox[{"Joined", "\[Rule]", 
             RowBox[{"{", 
               RowBox[{"False", ",", "True"}], "}"}]}], ",", 
           RowBox[{"LabelStyle", "\[Rule]", 
             RowBox[{"{", "}"}]}], ",", 
           RowBox[{"LegendLayout", "\[Rule]", "\"Column\""}]}], "]"}]& ), 
      Editable -> True], TraditionalForm], TraditionalForm]},
  "Legended",
  DisplayFunction->(GridBox[{{
      TagBox[
       ItemBox[
        PaneBox[
         TagBox[#, "SkipImageSizeLevel"], Alignment -> {Center, Baseline}, 
         BaselinePosition -> Baseline], DefaultBaseStyle -> "Labeled"], 
       "SkipImageSizeLevel"], 
      ItemBox[#2, DefaultBaseStyle -> "LabeledLabel"]}}, 
    GridBoxAlignment -> {"Columns" -> {{Center}}, "Rows" -> {{Center}}}, 
    AutoDelete -> False, GridBoxItemSize -> Automatic, 
    BaselinePosition -> {1, 1}]& ),
  Editable->True,
  InterpretationFunction->(RowBox[{"Legended", "[", 
     RowBox[{#, ",", 
       RowBox[{"Placed", "[", 
         RowBox[{#2, ",", "After"}], "]"}]}], "]"}]& )]], "Output",
 CellChangeTimes->{
  3.761580226856811*^9, 3.761645155194974*^9, 3.761903630794773*^9, 
   3.761925444337672*^9, 3.761978309544595*^9, 3.761978766970358*^9, 
   3.7619788844701433`*^9, {3.761978958570294*^9, 3.761978970203936*^9}, 
   3.7619790891875*^9, 3.7619791801760674`*^9, 3.761979275152658*^9, 
   3.761979356915319*^9, {3.761979419195756*^9, 3.761979439287587*^9}, {
   3.76207672531931*^9, 3.7620767307754393`*^9}, {3.7621419111997213`*^9, 
   3.762141916557991*^9}, {3.762152270661418*^9, 3.7621523116712112`*^9}, {
   3.762152357543141*^9, 3.7621523642354727`*^9}, {3.762152403092792*^9, 
   3.762152420222192*^9}, 3.762157107420876*^9, 3.762158907788011*^9, 
   3.762159631742152*^9, 3.762159661862318*^9, 3.762165600582616*^9, 
   3.762169310394672*^9, 3.762171386795521*^9, 3.762173341587927*^9, 
   3.762174580743634*^9, 3.762177087422762*^9, 3.762177947854198*^9, 
   3.7621781196999474`*^9, 3.762178895312872*^9, 3.7621792292706823`*^9, 
   3.762256377557906*^9},
 CellLabel->"Out[5]=",ExpressionUUID->"7a2efbe1-61f4-433a-9fef-9896c0f74c21"]
}, Open  ]]
}, Closed]],

Cell[CellGroupData[{

Cell["Unemployment", "Subchapter",
 CellChangeTimes->{{3.761367533395851*^9, 3.761367541012581*^9}, {
  3.761372942309458*^9, 
  3.761372945371643*^9}},ExpressionUUID->"44c96c59-e387-42c1-9618-\
3396099dcc8e"],

Cell[CellGroupData[{

Cell[BoxData[
 RowBox[{
  RowBox[{"(*", 
   StyleBox[
    RowBox[{"Unemplymntrt", "=", 
     RowBox[{"{", 
      RowBox[{"Year", ",", " ", "HRV", ",", "HR", ",", "Unemplymntrt"}], 
      "}"}]}], "Text"], 
   StyleBox["*)", "Text"]}], "\[IndentingNewLine]", 
  RowBox[{
   RowBox[{
    RowBox[{"Unemplymntrt", "=", 
     RowBox[{"{", 
      RowBox[{
       RowBox[{"{", 
        RowBox[{"1995", ",", "1444", ",", "227", ",", "10.45"}], "}"}], ",", 
       RowBox[{"{", 
        RowBox[{"1996", ",", "1328", ",", "206", ",", "12.65"}], "}"}], ",", 
       RowBox[{"{", 
        RowBox[{"1997", ",", "1576", ",", "167", ",", "14.5"}], "}"}], ",", 
       RowBox[{"{", 
        RowBox[{"1998", ",", "1658", ",", "157", ",", "16.15"}], "}"}], ",", 
       RowBox[{"{", 
        RowBox[{"1999", ",", "1983", ",", "168", ",", "21.825"}], "}"}], ",", 
       
       RowBox[{"{", 
        RowBox[{"2000", ",", "2121", ",", "160", ",", "20.975"}], "}"}], ",", 
       
       RowBox[{"{", 
        RowBox[{"2001", ",", "2038", ",", "174", ",", "18.2"}], "}"}], ",", 
       RowBox[{"{", 
        RowBox[{"2002", ",", "2733", ",", "184", ",", "17.2"}], "}"}], ",", 
       RowBox[{"{", 
        RowBox[{"2003", ",", "1564", ",", "98.2", ",", "16."}], "}"}], ",", 
       RowBox[{"{", 
        RowBox[{"2004", ",", "782", ",", "57.3", ",", "15.4"}], "}"}], ",", 
       RowBox[{"{", 
        RowBox[{"2005", ",", "367", ",", "35.3", ",", "14.1"}], "}"}], ",", 
       RowBox[{"{", 
        RowBox[{"2006", ",", "325", ",", "36", ",", "13.8"}], "}"}], ",", 
       RowBox[{"{", 
        RowBox[{"2007", ",", "198", ",", "34", ",", "12.1"}], "}"}], ",", 
       RowBox[{"{", 
        RowBox[{"2008", ",", "205", ",", "46", ",", "13.6"}], "}"}], ",", 
       RowBox[{"{", 
        RowBox[{"2009", ",", "276", ",", "94", ",", "15.7"}], "}"}], ",", 
       RowBox[{"{", 
        RowBox[{"2010", ",", "319", ",", "86", ",", "13.9"}], "}"}], ",", 
       RowBox[{"{", 
        RowBox[{"2011", ",", "275", ",", "70", ",", "12.2"}], "}"}], ",", 
       RowBox[{"{", 
        RowBox[{"2012", ",", "111", ",", "52", ",", "12.4"}], "}"}], ",", 
       RowBox[{"{", 
        RowBox[{"2013", ",", "36", ",", "38", ",", "11.2"}], "}"}], ",", 
       RowBox[{"{", 
        RowBox[{"2014", ",", "31", ",", "27", ",", "10.2"}], "}"}]}], "}"}]}],
     ";"}], "\[IndentingNewLine]", 
   RowBox[{"ListPlot", "[", 
    RowBox[{
     RowBox[{"{", 
      RowBox[{
       RowBox[{"Table", "[", 
        RowBox[{
         RowBox[{"{", 
          RowBox[{
           RowBox[{"Unemplymntrt", "[", 
            RowBox[{"[", 
             RowBox[{"kk", ",", "1"}], "]"}], "]"}], ",", 
           RowBox[{"Unemplymntrt", "[", 
            RowBox[{"[", 
             RowBox[{"kk", ",", "4"}], "]"}], "]"}]}], "}"}], ",", 
         RowBox[{"{", 
          RowBox[{"kk", ",", "1", ",", 
           RowBox[{"Length", "[", "Unemplymntrt", "]"}]}], "}"}]}], "]"}], 
       ",", 
       RowBox[{"Table", "[", 
        RowBox[{
         RowBox[{"{", 
          RowBox[{
           RowBox[{"Unemplymntrt", "[", 
            RowBox[{"[", 
             RowBox[{"kk", ",", "1"}], "]"}], "]"}], ",", 
           RowBox[{
            RowBox[{"Unemplymntrt", "[", 
             RowBox[{"[", 
              RowBox[{"kk", ",", "2"}], "]"}], "]"}], "/", "100"}]}], "}"}], 
         ",", 
         RowBox[{"{", 
          RowBox[{"kk", ",", "1", ",", 
           RowBox[{"Length", "[", "Unemplymntrt", "]"}]}], "}"}]}], "]"}]}], 
      "}"}], ",", 
     RowBox[{"Joined", "\[Rule]", 
      RowBox[{"{", 
       RowBox[{"True", ",", " ", "False"}], "}"}]}], ",", 
     RowBox[{"PlotLegends", "\[Rule]", 
      RowBox[{"{", 
       RowBox[{
       "\"\<Unemployment Rate\>\"", ",", "\"\<HR Violations/100\>\""}], 
       "}"}]}]}], "]"}]}]}]], "Input",
 CellChangeTimes->{{3.761372958726832*^9, 3.7613729603510933`*^9}, {
   3.761373017179092*^9, 3.76137306281032*^9}, {3.761373093592217*^9, 
   3.761373093957089*^9}, {3.761373197624755*^9, 3.761373197912189*^9}, 
   3.761373235646409*^9, {3.761374783645062*^9, 3.761374822426429*^9}, 
   3.7613748646706657`*^9, {3.761375373684402*^9, 3.7613754391455383`*^9}, {
   3.761377187516906*^9, 3.761377189159803*^9}, {3.76137752901173*^9, 
   3.761377533879157*^9}, {3.761389716714425*^9, 3.761389717179497*^9}, {
   3.761389751954174*^9, 3.761389758773418*^9}, {3.761389816842729*^9, 
   3.76138982897507*^9}, {3.761389864424756*^9, 3.76138990619765*^9}, 
   3.761389981279125*^9, 3.761390156785903*^9, {3.7613974826915617`*^9, 
   3.7613974933071823`*^9}, {3.761397727770027*^9, 3.761397728159127*^9}, {
   3.761405819147072*^9, 3.761405819938834*^9}, {3.761405902293879*^9, 
   3.76140591650436*^9}, {3.761450669599237*^9, 3.7614507242898417`*^9}, {
   3.7615452493064003`*^9, 3.7615453878277407`*^9}, {3.761545786664381*^9, 
   3.761545787175584*^9}, {3.7615458177452908`*^9, 3.761545898470752*^9}, {
   3.761575230517482*^9, 3.7615752321924963`*^9}, {3.762165640715769*^9, 
   3.762165641600754*^9}},
 CellLabel->"In[6]:=",ExpressionUUID->"60af74d4-66ad-4e36-b4ef-767d5e79611b"],

Cell[BoxData[
 TemplateBox[{GraphicsBox[{{}, {{{}, {}, {
        Hue[0.67, 0.6, 0.6], 
        Directive[
         PointSize[0.012833333333333334`], 
         RGBColor[0.368417, 0.506779, 0.709798], 
         AbsoluteThickness[1.6]], 
        LineBox[CompressedData["
1:eJxTTMoPSmViYGAQAWIQDQY68x3SQOCZigOYbzDf4ewZIPDRhPBN5kNoBl0I
bQFVr2YA4dvMdzAGgcumEL7DfIdZM4HgpwmE7wKVNzaC8D1gfEMI3wdmPtS8
AKj9Z/Qg/BCYeh0IPwJq/kxtCD8GJq8B4SfA+FD5FKh70/Qh/AyY+VD5HJg8
VH8BTB7KL4HJq0H4FTC+igMA5+tSng==
         "]]}}, {{}, {}, {
        Hue[0.9060679774997897, 0.6, 0.6], 
        Directive[
         PointSize[0.012833333333333334`], 
         RGBColor[0.880722, 0.611041, 0.142051], 
         AbsoluteThickness[1.6]], 
        PointBox[CompressedData["
1:eJxTTMoPSmViYGAQAWIQDQY68x0eVomsc3+o4wDmG8x36D/0VSOmXwvCN5nv
0Po6cIdcqz6EbzHfAaS6aooBhG8D5V8xhvAd5jt8A+o+ZGoK4btAzU80gfA9
oOpDrCF8n/kOHmAFUPMDYHx5CD9kvkMM2EG8EH7EfAjNwAWhY+Y7gIwTWfff
HsxPmO+QBgYMEPkUqH0ibBB+Bsw/nBB+Dsw8qHzBfIfDIO8f+ggxr2S+A9f1
xQW2XNch/Ir5DhDuZXsAySlY8Q==
         "]]}, {}}}, {}, {}, {}, {}}, {
    DisplayFunction -> Identity, PlotRangePadding -> {{
        Scaled[0.02], 
        Scaled[0.02]}, {
        Scaled[0.02], 
        Scaled[0.05]}}, AxesOrigin -> {1994.703125, 0}, 
     PlotRange -> {{1995., 2014.}, {0, 27.33}}, PlotRangeClipping -> True, 
     ImagePadding -> All, DisplayFunction -> Identity, AspectRatio -> 
     NCache[GoldenRatio^(-1), 0.6180339887498948], Axes -> {True, True}, 
     AxesLabel -> {None, None}, AxesOrigin -> {1994.703125, 0}, 
     DisplayFunction :> Identity, Frame -> {{False, False}, {False, False}}, 
     FrameLabel -> {{None, None}, {None, None}}, 
     FrameTicks -> {{Automatic, Automatic}, {Automatic, Automatic}}, 
     GridLines -> {None, None}, GridLinesStyle -> Directive[
       GrayLevel[0.5, 0.4]], 
     Method -> {"CoordinatesToolOptions" -> {"DisplayFunction" -> ({
           (Identity[#]& )[
            Part[#, 1]], 
           (Identity[#]& )[
            Part[#, 2]]}& ), "CopiedValueFunction" -> ({
           (Identity[#]& )[
            Part[#, 1]], 
           (Identity[#]& )[
            Part[#, 2]]}& )}}, PlotRange -> {{1995., 2014.}, {0, 27.33}}, 
     PlotRangeClipping -> True, PlotRangePadding -> {{
        Scaled[0.02], 
        Scaled[0.02]}, {
        Scaled[0.02], 
        Scaled[0.05]}}, Ticks -> {Automatic, Automatic}}],FormBox[
    FormBox[
     TemplateBox[{"\"Unemployment Rate\"", "\"HR Violations/100\""}, 
      "PointLegend", DisplayFunction -> (FormBox[
        StyleBox[
         StyleBox[
          PaneBox[
           TagBox[
            GridBox[{{
               TagBox[
                GridBox[{{
                   GraphicsBox[{{
                    Directive[
                    EdgeForm[
                    Directive[
                    Opacity[0.3], 
                    GrayLevel[0]]], 
                    PointSize[0.231], 
                    RGBColor[0.368417, 0.506779, 0.709798], 
                    AbsoluteThickness[1.6]], {
                    LineBox[{{0, 10}, {20, 10}}]}}, {
                    Directive[
                    EdgeForm[
                    Directive[
                    Opacity[0.3], 
                    GrayLevel[0]]], 
                    PointSize[0.231], 
                    RGBColor[0.368417, 0.506779, 0.709798], 
                    AbsoluteThickness[1.6]], {}}}, AspectRatio -> Full, 
                    ImageSize -> {20, 10}, PlotRangePadding -> None, 
                    ImagePadding -> Automatic, 
                    BaselinePosition -> (Scaled[0.1] -> Baseline)], #}, {
                   GraphicsBox[{{}, {
                    Directive[
                    EdgeForm[
                    Directive[
                    Opacity[0.3], 
                    GrayLevel[0]]], 
                    PointSize[0.462], 
                    RGBColor[0.880722, 0.611041, 0.142051], 
                    AbsoluteThickness[1.6]], {
                    Directive[
                    EdgeForm[
                    Directive[
                    Opacity[0.3], 
                    GrayLevel[0]]], 
                    PointSize[0.462], 
                    RGBColor[0.880722, 0.611041, 0.142051], 
                    AbsoluteThickness[1.6]], 
                    PointBox[
                    NCache[{
                    Scaled[{
                    Rational[1, 2], 
                    Rational[1, 2]}]}, {
                    Scaled[{0.5, 0.5}]}]]}}}, AspectRatio -> Full, 
                    ImageSize -> {10, 10}, PlotRangePadding -> None, 
                    ImagePadding -> Automatic, 
                    BaselinePosition -> (Scaled[0.1] -> Baseline)], #2}}, 
                 GridBoxAlignment -> {
                  "Columns" -> {Center, Left}, "Rows" -> {{Baseline}}}, 
                 AutoDelete -> False, 
                 GridBoxDividers -> {
                  "Columns" -> {{False}}, "Rows" -> {{False}}}, 
                 GridBoxItemSize -> {"Columns" -> {{All}}, "Rows" -> {{All}}},
                  GridBoxSpacings -> {
                  "Columns" -> {{0.5}}, "Rows" -> {{0.8}}}], "Grid"]}}, 
             GridBoxAlignment -> {"Columns" -> {{Left}}, "Rows" -> {{Top}}}, 
             AutoDelete -> False, 
             GridBoxItemSize -> {
              "Columns" -> {{Automatic}}, "Rows" -> {{Automatic}}}, 
             GridBoxSpacings -> {"Columns" -> {{1}}, "Rows" -> {{0}}}], 
            "Grid"], Alignment -> Left, AppearanceElements -> None, 
           ImageMargins -> {{5, 5}, {5, 5}}, ImageSizeAction -> 
           "ResizeToFit"], LineIndent -> 0, StripOnInput -> False], {
         FontFamily -> "Arial"}, Background -> Automatic, StripOnInput -> 
         False], TraditionalForm]& ), 
      InterpretationFunction :> (RowBox[{"PointLegend", "[", 
         RowBox[{
           RowBox[{"{", 
             RowBox[{
               RowBox[{"Directive", "[", 
                 RowBox[{
                   RowBox[{"PointSize", "[", "0.012833333333333334`", "]"}], 
                   ",", 
                   InterpretationBox[
                    ButtonBox[
                    TooltipBox[
                    GraphicsBox[{{
                    GrayLevel[0], 
                    RectangleBox[{0, 0}]}, {
                    GrayLevel[0], 
                    RectangleBox[{1, -1}]}, {
                    RGBColor[0.368417, 0.506779, 0.709798], 
                    RectangleBox[{0, -1}, {2, 1}]}}, DefaultBaseStyle -> 
                    "ColorSwatchGraphics", AspectRatio -> 1, Frame -> True, 
                    FrameStyle -> 
                    RGBColor[
                    0.24561133333333335`, 0.3378526666666667, 
                    0.4731986666666667], FrameTicks -> None, PlotRangePadding -> 
                    None, ImageSize -> 
                    Dynamic[{
                    Automatic, 1.35 CurrentValue["FontCapHeight"]/
                    AbsoluteCurrentValue[Magnification]}]], 
                    StyleBox[
                    RowBox[{"RGBColor", "[", 
                    RowBox[{"0.368417`", ",", "0.506779`", ",", "0.709798`"}],
                     "]"}], NumberMarks -> False]], Appearance -> None, 
                    BaseStyle -> {}, BaselinePosition -> Baseline, 
                    DefaultBaseStyle -> {}, ButtonFunction :> 
                    With[{Typeset`box$ = EvaluationBox[]}, 
                    If[
                    Not[
                    AbsoluteCurrentValue["Deployed"]], 
                    SelectionMove[Typeset`box$, All, Expression]; 
                    FrontEnd`Private`$ColorSelectorInitialAlpha = 1; 
                    FrontEnd`Private`$ColorSelectorInitialColor = 
                    RGBColor[0.368417, 0.506779, 0.709798]; 
                    FrontEnd`Private`$ColorSelectorUseMakeBoxes = True; 
                    MathLink`CallFrontEnd[
                    FrontEnd`AttachCell[Typeset`box$, 
                    FrontEndResource["RGBColorValueSelector"], {
                    0, {Left, Bottom}}, {Left, Top}, 
                    "ClosingActions" -> {
                    "SelectionDeparture", "ParentChanged", 
                    "EvaluatorQuit"}]]]], BaseStyle -> Inherited, Evaluator -> 
                    Automatic, Method -> "Preemptive"], 
                    RGBColor[0.368417, 0.506779, 0.709798], Editable -> False,
                     Selectable -> False], ",", 
                   RowBox[{"AbsoluteThickness", "[", "1.6`", "]"}]}], "]"}], 
               ",", 
               RowBox[{"Directive", "[", 
                 RowBox[{
                   RowBox[{"PointSize", "[", "0.012833333333333334`", "]"}], 
                   ",", 
                   InterpretationBox[
                    ButtonBox[
                    TooltipBox[
                    GraphicsBox[{{
                    GrayLevel[0], 
                    RectangleBox[{0, 0}]}, {
                    GrayLevel[0], 
                    RectangleBox[{1, -1}]}, {
                    RGBColor[0.880722, 0.611041, 0.142051], 
                    RectangleBox[{0, -1}, {2, 1}]}}, DefaultBaseStyle -> 
                    "ColorSwatchGraphics", AspectRatio -> 1, Frame -> True, 
                    FrameStyle -> 
                    RGBColor[
                    0.587148, 0.40736066666666665`, 0.09470066666666668], 
                    FrameTicks -> None, PlotRangePadding -> None, ImageSize -> 
                    Dynamic[{
                    Automatic, 1.35 CurrentValue["FontCapHeight"]/
                    AbsoluteCurrentValue[Magnification]}]], 
                    StyleBox[
                    RowBox[{"RGBColor", "[", 
                    RowBox[{"0.880722`", ",", "0.611041`", ",", "0.142051`"}],
                     "]"}], NumberMarks -> False]], Appearance -> None, 
                    BaseStyle -> {}, BaselinePosition -> Baseline, 
                    DefaultBaseStyle -> {}, ButtonFunction :> 
                    With[{Typeset`box$ = EvaluationBox[]}, 
                    If[
                    Not[
                    AbsoluteCurrentValue["Deployed"]], 
                    SelectionMove[Typeset`box$, All, Expression]; 
                    FrontEnd`Private`$ColorSelectorInitialAlpha = 1; 
                    FrontEnd`Private`$ColorSelectorInitialColor = 
                    RGBColor[0.880722, 0.611041, 0.142051]; 
                    FrontEnd`Private`$ColorSelectorUseMakeBoxes = True; 
                    MathLink`CallFrontEnd[
                    FrontEnd`AttachCell[Typeset`box$, 
                    FrontEndResource["RGBColorValueSelector"], {
                    0, {Left, Bottom}}, {Left, Top}, 
                    "ClosingActions" -> {
                    "SelectionDeparture", "ParentChanged", 
                    "EvaluatorQuit"}]]]], BaseStyle -> Inherited, Evaluator -> 
                    Automatic, Method -> "Preemptive"], 
                    RGBColor[0.880722, 0.611041, 0.142051], Editable -> False,
                     Selectable -> False], ",", 
                   RowBox[{"AbsoluteThickness", "[", "1.6`", "]"}]}], "]"}]}],
              "}"}], ",", 
           RowBox[{"{", 
             RowBox[{#, ",", #2}], "}"}], ",", 
           RowBox[{"LegendMarkers", "\[Rule]", 
             RowBox[{"{", 
               RowBox[{
                 RowBox[{"{", 
                   RowBox[{"False", ",", "Automatic"}], "}"}], ",", 
                 RowBox[{"{", 
                   RowBox[{"False", ",", "Automatic"}], "}"}]}], "}"}]}], ",", 
           RowBox[{"Joined", "\[Rule]", 
             RowBox[{"{", 
               RowBox[{"True", ",", "False"}], "}"}]}], ",", 
           RowBox[{"LabelStyle", "\[Rule]", 
             RowBox[{"{", "}"}]}], ",", 
           RowBox[{"LegendLayout", "\[Rule]", "\"Column\""}]}], "]"}]& ), 
      Editable -> True], TraditionalForm], TraditionalForm]},
  "Legended",
  DisplayFunction->(GridBox[{{
      TagBox[
       ItemBox[
        PaneBox[
         TagBox[#, "SkipImageSizeLevel"], Alignment -> {Center, Baseline}, 
         BaselinePosition -> Baseline], DefaultBaseStyle -> "Labeled"], 
       "SkipImageSizeLevel"], 
      ItemBox[#2, DefaultBaseStyle -> "LabeledLabel"]}}, 
    GridBoxAlignment -> {"Columns" -> {{Center}}, "Rows" -> {{Center}}}, 
    AutoDelete -> False, GridBoxItemSize -> Automatic, 
    BaselinePosition -> {1, 1}]& ),
  Editable->True,
  InterpretationFunction->(RowBox[{"Legended", "[", 
     RowBox[{#, ",", 
       RowBox[{"Placed", "[", 
         RowBox[{#2, ",", "After"}], "]"}]}], "]"}]& )]], "Output",
 CellChangeTimes->{{3.761389883937715*^9, 3.7613899070546503`*^9}, {
   3.761389973768753*^9, 3.761389982627982*^9}, 3.761390250076922*^9, {
   3.761397489668859*^9, 3.7613974937938223`*^9}, 3.76139772932065*^9, 
   3.761405822864496*^9, {3.761405908723504*^9, 3.7614059172626457`*^9}, {
   3.76145070178128*^9, 3.761450724972498*^9}, 3.761544542765483*^9, 
   3.761545395967963*^9, {3.761545892938641*^9, 3.761545899055089*^9}, 
   3.761550939013009*^9, 3.761575606076627*^9, 3.761576650017907*^9, 
   3.761577670840357*^9, 3.7616453534350157`*^9, 3.761903631478858*^9, 
   3.7619254474764137`*^9, 3.761930823533641*^9, 3.761978310188004*^9, 
   3.761979545608653*^9, 3.762141934038312*^9, 3.7621524331983356`*^9, 
   3.762158927716556*^9, 3.762165642506173*^9, 3.762169310804021*^9, 
   3.762171387060738*^9, 3.762173341679305*^9, 3.762174580888522*^9, 
   3.762177087503227*^9, 3.762177947935454*^9, 3.762178119845179*^9, 
   3.762178895412389*^9, 3.762179231743224*^9, 3.76225637765044*^9},
 CellLabel->"Out[7]=",ExpressionUUID->"43263bab-57ff-4a82-a718-532fdfea777b"]
}, Open  ]]
}, Closed]],

Cell[CellGroupData[{

Cell["Correlations", "Subchapter",
 CellChangeTimes->{{3.761980452209516*^9, 
  3.761980458018463*^9}},ExpressionUUID->"1e6283de-9e86-44ed-927d-\
bb3572fbb29d"],

Cell[CellGroupData[{

Cell["Number of Human Right Violations and Gini coefficient", "Section",
 CellChangeTimes->{{3.761369791200091*^9, 3.761369819631254*^9}, {
  3.761369966922868*^9, 
  3.761369969709382*^9}},ExpressionUUID->"d1309cc3-a379-46c8-95a5-\
b5a677d8a487"],

Cell[CellGroupData[{

Cell[BoxData[{
 RowBox[{"PearsonCorrelationTest", "[", 
  RowBox[{
   RowBox[{"Ginicffnt", "[", 
    RowBox[{"[", 
     RowBox[{"All", ",", "2"}], "]"}], "]"}], ",", 
   RowBox[{"Ginicffnt", "[", 
    RowBox[{"[", 
     RowBox[{"All", ",", "4"}], "]"}], "]"}], ",", "\"\<TestDataTable\>\""}], 
  "]"}], "\[IndentingNewLine]", 
 RowBox[{"SpearmanRankTest", "[", 
  RowBox[{
   RowBox[{"Ginicffnt", "[", 
    RowBox[{"[", 
     RowBox[{"All", ",", "2"}], "]"}], "]"}], ",", 
   RowBox[{"Ginicffnt", "[", 
    RowBox[{"[", 
     RowBox[{"All", ",", "4"}], "]"}], "]"}], ",", "\"\<TestDataTable\>\""}], 
  "]"}]}], "Input",
 CellChangeTimes->{{3.7612935355586367`*^9, 3.7612935355643673`*^9}, {
   3.7612935759979553`*^9, 3.761293625022911*^9}, {3.761293720131617*^9, 
   3.7612937659441147`*^9}, {3.761365269096958*^9, 3.76136527352236*^9}, {
   3.7613686335411253`*^9, 3.761368641231001*^9}, {3.761370052697228*^9, 
   3.761370060538451*^9}, 3.7613702393177013`*^9, 3.76137312919948*^9, {
   3.7614056114291162`*^9, 3.7614056222956667`*^9}, {3.761545476230463*^9, 
   3.761545481803479*^9}, {3.761546086943224*^9, 3.7615461074710417`*^9}},
 CellLabel->"In[8]:=",ExpressionUUID->"f2f5f9c2-3ce6-46b9-ad8e-1079ee117700"],

Cell[BoxData[
 TemplateBox[{
  "PearsonCorrelationTest","nortst",
   "\"At least one of the p-values in \\!\\(\\*RowBox[{\\\"{\\\", \
RowBox[{\\\"0.0012726572795860509`\\\", \\\",\\\", \
\\\"0.6626272662068446`\\\"}], \\\"}\\\"}]\\), resulting from a test for \
normality, is below \\!\\(\\*RowBox[{\\\"0.025`\\\"}]\\). The tests in \\!\\(\
\\*RowBox[{\\\"{\\\", \\\"\\\\\\\"PearsonCorrelation\\\\\\\"\\\", \\\"}\\\"}]\
\\) require that the data is normally distributed.\"",2,8,1,
   27209582597399241988,"Local"},
  "MessageTemplate"]], "Message", "MSG",
 CellChangeTimes->{
  3.7612937675245028`*^9, 3.761368641867523*^9, 3.761370073001523*^9, 
   3.7613702414813547`*^9, {3.761373121728203*^9, 3.7613731326622543`*^9}, 
   3.761373217689348*^9, 3.761373269564967*^9, 3.76137487867999*^9, 
   3.761378757022541*^9, 3.761387848686096*^9, 3.7613879357154417`*^9, 
   3.761390075726219*^9, 3.761390255462928*^9, {3.761405615046846*^9, 
   3.761405625533711*^9}, 3.76140570656567*^9, 3.761405854333417*^9, 
   3.761450953266325*^9, 3.761545497590376*^9, 3.761546108281595*^9, 
   3.761575632022612*^9, 3.7615765326025057`*^9, 3.761576654645587*^9, 
   3.761577676167132*^9, 3.761645363598525*^9, 3.761903631652774*^9, 
   3.761925310421015*^9, 3.761925451888645*^9, 3.761978310465886*^9, 
   3.76197879512687*^9, 3.7619795589067383`*^9, 3.761980480434813*^9, 
   3.762076740229382*^9, 3.762141943156856*^9, 3.762152444193375*^9, 
   3.762158942630097*^9, 3.762159667275524*^9, 3.762169312944325*^9, 
   3.762171388602108*^9, 3.762173343053144*^9, 3.762174582342657*^9, 
   3.762177088614523*^9, 3.7621779489213533`*^9, 3.762178121354158*^9, 
   3.762179232824546*^9, 3.762256378878065*^9},
 CellLabel->
  "During evaluation of \
In[8]:=",ExpressionUUID->"75dbaa08-030f-487d-a808-45e1dac07bcc"],

Cell[BoxData[
 StyleBox[
  TagBox[GridBox[{
     {"\<\"\"\>", "\<\"Statistic\"\>", "\<\"P\[Hyphen]Value\"\>"},
     {"\<\"Pearson Correlation\"\>", "0.768838473484639`", 
      "0.00007462314265827542`"}
    },
    AutoDelete->False,
    GridBoxAlignment->{"Columns" -> {{Left}}, "Rows" -> {{Automatic}}},
    GridBoxDividers->{
     "ColumnsIndexed" -> {2 -> GrayLevel[0.7]}, 
      "RowsIndexed" -> {2 -> GrayLevel[0.7]}},
    GridBoxItemSize->{"Columns" -> {{Automatic}}, "Rows" -> {{Automatic}}},
    GridBoxSpacings->{"Columns" -> {{Automatic}}, "Rows" -> {{Automatic}}}],
   "Grid"], "DialogStyle",
  StripOnInput->False]], "Output",
 CellChangeTimes->{3.761645363606154*^9, 3.7619036316624613`*^9, 
  3.761925310477088*^9, 3.76192545191929*^9, 3.76197831047471*^9, 
  3.761978795152315*^9, 3.7619795589324093`*^9, 3.761980480472144*^9, 
  3.762076740256679*^9, 3.7621419432760277`*^9, 3.7621524442178*^9, 
  3.762158942664668*^9, 3.762159667303116*^9, 3.762169312960924*^9, 
  3.7621713886197453`*^9, 3.762173343062652*^9, 3.762174582351688*^9, 
  3.762177088625127*^9, 3.762177948931638*^9, 3.762178121367457*^9, 
  3.762179232833055*^9, 3.762256378888763*^9},
 CellLabel->"Out[8]=",ExpressionUUID->"5b21a18c-03f6-4712-a673-4272d18b2d0a"],

Cell[BoxData[
 StyleBox[
  TagBox[GridBox[{
     {"\<\"\"\>", "\<\"Statistic\"\>", "\<\"P\[Hyphen]Value\"\>"},
     {"\<\"Spearman Rank\"\>", "0.8183528220697911`", 
      "0.000010359111913398174`"}
    },
    AutoDelete->False,
    GridBoxAlignment->{"Columns" -> {{Left}}, "Rows" -> {{Automatic}}},
    GridBoxDividers->{
     "ColumnsIndexed" -> {2 -> GrayLevel[0.7]}, 
      "RowsIndexed" -> {2 -> GrayLevel[0.7]}},
    GridBoxItemSize->{"Columns" -> {{Automatic}}, "Rows" -> {{Automatic}}},
    GridBoxSpacings->{"Columns" -> {{Automatic}}, "Rows" -> {{Automatic}}}],
   "Grid"], "DialogStyle",
  StripOnInput->False]], "Output",
 CellChangeTimes->{3.761645363606154*^9, 3.7619036316624613`*^9, 
  3.761925310477088*^9, 3.76192545191929*^9, 3.76197831047471*^9, 
  3.761978795152315*^9, 3.7619795589324093`*^9, 3.761980480472144*^9, 
  3.762076740256679*^9, 3.7621419432760277`*^9, 3.7621524442178*^9, 
  3.762158942664668*^9, 3.762159667303116*^9, 3.762169312960924*^9, 
  3.7621713886197453`*^9, 3.762173343062652*^9, 3.762174582351688*^9, 
  3.762177088625127*^9, 3.762177948931638*^9, 3.762178121367457*^9, 
  3.762179232833055*^9, 3.762256378893633*^9},
 CellLabel->"Out[9]=",ExpressionUUID->"6684bf99-12f3-42b3-bfbe-046acc4417ee"]
}, Open  ]]
}, Open  ]],

Cell[CellGroupData[{

Cell["Homicide rate and Gini coefficient", "Section",
 CellChangeTimes->{{3.761369791200091*^9, 3.761369819631254*^9}, {
  3.761369966922868*^9, 3.761369969709382*^9}, {3.761545468892565*^9, 
  3.761545471264668*^9}},ExpressionUUID->"19074fad-93ed-4df4-83b2-\
68268e7fc116"],

Cell[CellGroupData[{

Cell[BoxData[{
 RowBox[{"PearsonCorrelationTest", "[", 
  RowBox[{
   RowBox[{"Ginicffnt", "[", 
    RowBox[{"[", 
     RowBox[{"All", ",", "3"}], "]"}], "]"}], ",", 
   RowBox[{"Ginicffnt", "[", 
    RowBox[{"[", 
     RowBox[{"All", ",", "4"}], "]"}], "]"}], ",", "\"\<TestDataTable\>\""}], 
  "]"}], "\[IndentingNewLine]", 
 RowBox[{"SpearmanRankTest", "[", 
  RowBox[{
   RowBox[{"Ginicffnt", "[", 
    RowBox[{"[", 
     RowBox[{"All", ",", "3"}], "]"}], "]"}], ",", 
   RowBox[{"Ginicffnt", "[", 
    RowBox[{"[", 
     RowBox[{"All", ",", "4"}], "]"}], "]"}], ",", "\"\<TestDataTable\>\""}], 
  "]"}]}], "Input",
 CellChangeTimes->{{3.7612935355586367`*^9, 3.7612935355643673`*^9}, {
   3.7612935759979553`*^9, 3.761293625022911*^9}, {3.761293720131617*^9, 
   3.7612937659441147`*^9}, {3.761365269096958*^9, 3.76136527352236*^9}, {
   3.7613686335411253`*^9, 3.761368641231001*^9}, {3.761370052697228*^9, 
   3.761370060538451*^9}, 3.7613702393177013`*^9, 3.76137312919948*^9, {
   3.7614056114291162`*^9, 3.7614056222956667`*^9}, {3.7615455039892673`*^9, 
   3.7615455101405687`*^9}, {3.761546113792952*^9, 3.761546128937454*^9}},
 CellLabel->"In[10]:=",ExpressionUUID->"80e23efa-9719-4ebd-9d34-8abfd5d63278"],

Cell[BoxData[
 StyleBox[
  TagBox[GridBox[{
     {"\<\"\"\>", "\<\"Statistic\"\>", "\<\"P\[Hyphen]Value\"\>"},
     {"\<\"Pearson Correlation\"\>", "0.7445276873121677`", 
      "0.00016652704670595716`"}
    },
    AutoDelete->False,
    GridBoxAlignment->{"Columns" -> {{Left}}, "Rows" -> {{Automatic}}},
    GridBoxDividers->{
     "ColumnsIndexed" -> {2 -> GrayLevel[0.7]}, 
      "RowsIndexed" -> {2 -> GrayLevel[0.7]}},
    GridBoxItemSize->{"Columns" -> {{Automatic}}, "Rows" -> {{Automatic}}},
    GridBoxSpacings->{"Columns" -> {{Automatic}}, "Rows" -> {{Automatic}}}],
   "Grid"], "DialogStyle",
  StripOnInput->False]], "Output",
 CellChangeTimes->{3.7616453722454357`*^9, 3.761903631762721*^9, 
  3.761925312697982*^9, 3.761925456537964*^9, 3.761978310571344*^9, 
  3.7619787869460163`*^9, 3.761979559085622*^9, 3.762141950762692*^9, 
  3.762152444334999*^9, 3.762158949464788*^9, 3.762159673161318*^9, 
  3.7621693132828903`*^9, 3.762171388863229*^9, 3.762173343232112*^9, 
  3.762174582639464*^9, 3.762177088803628*^9, 3.762177949248844*^9, 
  3.762178121680645*^9, 3.762179233104452*^9, 3.762256379075315*^9},
 CellLabel->"Out[10]=",ExpressionUUID->"15bfbb70-e5e5-4c14-bebe-437f09565a40"],

Cell[BoxData[
 StyleBox[
  TagBox[GridBox[{
     {"\<\"\"\>", "\<\"Statistic\"\>", "\<\"P\[Hyphen]Value\"\>"},
     {"\<\"Spearman Rank\"\>", "0.7461452201224565`", 
      "0.00015830090303298614`"}
    },
    AutoDelete->False,
    GridBoxAlignment->{"Columns" -> {{Left}}, "Rows" -> {{Automatic}}},
    GridBoxDividers->{
     "ColumnsIndexed" -> {2 -> GrayLevel[0.7]}, 
      "RowsIndexed" -> {2 -> GrayLevel[0.7]}},
    GridBoxItemSize->{"Columns" -> {{Automatic}}, "Rows" -> {{Automatic}}},
    GridBoxSpacings->{"Columns" -> {{Automatic}}, "Rows" -> {{Automatic}}}],
   "Grid"], "DialogStyle",
  StripOnInput->False]], "Output",
 CellChangeTimes->{3.7616453722454357`*^9, 3.761903631762721*^9, 
  3.761925312697982*^9, 3.761925456537964*^9, 3.761978310571344*^9, 
  3.7619787869460163`*^9, 3.761979559085622*^9, 3.762141950762692*^9, 
  3.762152444334999*^9, 3.762158949464788*^9, 3.762159673161318*^9, 
  3.7621693132828903`*^9, 3.762171388863229*^9, 3.762173343232112*^9, 
  3.762174582639464*^9, 3.762177088803628*^9, 3.762177949248844*^9, 
  3.762178121680645*^9, 3.762179233104452*^9, 3.7622563790839863`*^9},
 CellLabel->"Out[11]=",ExpressionUUID->"1f7198f3-c79c-4da2-af1e-eacbf2ab6df0"]
}, Open  ]]
}, Open  ]],

Cell[CellGroupData[{

Cell["Number of Human Right Violations and Unemployment rate", "Section",
 CellChangeTimes->{{3.761369791200091*^9, 3.761369819631254*^9}, {
  3.761369966922868*^9, 
  3.761369995703905*^9}},ExpressionUUID->"5c5edbae-b4e5-447c-98ff-\
6987ab0a29ed"],

Cell[CellGroupData[{

Cell[BoxData[{
 RowBox[{"PearsonCorrelationTest", "[", 
  RowBox[{
   RowBox[{"Unemplymntrt", "[", 
    RowBox[{"[", 
     RowBox[{"All", ",", "2"}], "]"}], "]"}], ",", 
   RowBox[{"Unemplymntrt", "[", 
    RowBox[{"[", 
     RowBox[{"All", ",", "4"}], "]"}], "]"}], ",", "\"\<TestDataTable\>\""}], 
  "]"}], "\[IndentingNewLine]", 
 RowBox[{"SpearmanRankTest", "[", 
  RowBox[{
   RowBox[{"Unemplymntrt", "[", 
    RowBox[{"[", 
     RowBox[{"All", ",", "2"}], "]"}], "]"}], ",", 
   RowBox[{"Unemplymntrt", "[", 
    RowBox[{"[", 
     RowBox[{"All", ",", "4"}], "]"}], "]"}], ",", "\"\<TestDataTable\>\""}], 
  "]"}]}], "Input",
 CellChangeTimes->{{3.761294175776124*^9, 3.7612944576377296`*^9}, {
   3.7612945385409403`*^9, 3.7612946008737288`*^9}, {3.761365256747835*^9, 
   3.761365260123148*^9}, {3.761368695996388*^9, 3.761368708266878*^9}, 
   3.761370219221252*^9, 3.761373138703547*^9, {3.761379539143374*^9, 
   3.761379541519568*^9}, {3.761379606165399*^9, 3.761379614699204*^9}, {
   3.7613796796799307`*^9, 3.761379683513885*^9}, {3.761379799498551*^9, 
   3.7613798203395357`*^9}, 3.7613879463020163`*^9, {3.7615455501366243`*^9, 
   3.761545553272895*^9}, {3.761546135576996*^9, 3.761546144719426*^9}},
 CellLabel->"In[12]:=",ExpressionUUID->"ddf387fe-5ece-4941-a125-52fd8512a7c4"],

Cell[BoxData[
 TemplateBox[{
  "PearsonCorrelationTest","nortst",
   "\"At least one of the p-values in \\!\\(\\*RowBox[{\\\"{\\\", \
RowBox[{\\\"0.0010796978990265306`\\\", \\\",\\\", \
\\\"0.6672240244900804`\\\"}], \\\"}\\\"}]\\), resulting from a test for \
normality, is below \\!\\(\\*RowBox[{\\\"0.025`\\\"}]\\). The tests in \\!\\(\
\\*RowBox[{\\\"{\\\", \\\"\\\\\\\"PearsonCorrelation\\\\\\\"\\\", \\\"}\\\"}]\
\\) require that the data is normally distributed.\"",2,12,2,
   27209582597399241988,"Local"},
  "MessageTemplate"]], "Message", "MSG",
 CellChangeTimes->{3.761379820826797*^9, 3.76138794755453*^9, 
  3.761389725961677*^9, 3.761389836271796*^9, 3.7613900015376263`*^9, 
  3.761390257059155*^9, 3.7614509614859657`*^9, 3.761545572119316*^9, 
  3.761546146986981*^9, 3.7615756322176857`*^9, 3.76157771512996*^9, 
  3.761645382096788*^9, 3.7619036318492413`*^9, 3.761925318033654*^9, 
  3.7619254601651983`*^9, 3.761978310736966*^9, 3.7619788035752773`*^9, 
  3.76197955914777*^9, 3.762152444406711*^9, 3.762158955742571*^9, 
  3.762169313372203*^9, 3.762171388932321*^9, 3.762173343301252*^9, 
  3.762174582750146*^9, 3.762177088871008*^9, 3.762177949394846*^9, 
  3.7621781217521057`*^9, 3.762179233190981*^9, 3.762256379142968*^9},
 CellLabel->
  "During evaluation of \
In[12]:=",ExpressionUUID->"0b631fd7-c3a6-4bc6-8053-ebe878a67671"],

Cell[BoxData[
 StyleBox[
  TagBox[GridBox[{
     {"\<\"\"\>", "\<\"Statistic\"\>", "\<\"P\[Hyphen]Value\"\>"},
     {"\<\"Pearson Correlation\"\>", "0.7009920825837378`", 
      "0.0005750636590197961`"}
    },
    AutoDelete->False,
    GridBoxAlignment->{"Columns" -> {{Left}}, "Rows" -> {{Automatic}}},
    GridBoxDividers->{
     "ColumnsIndexed" -> {2 -> GrayLevel[0.7]}, 
      "RowsIndexed" -> {2 -> GrayLevel[0.7]}},
    GridBoxItemSize->{"Columns" -> {{Automatic}}, "Rows" -> {{Automatic}}},
    GridBoxSpacings->{"Columns" -> {{Automatic}}, "Rows" -> {{Automatic}}}],
   "Grid"], "DialogStyle",
  StripOnInput->False]], "Output",
 CellChangeTimes->{{3.761294456032666*^9, 3.761294458556177*^9}, 
   3.761294703897112*^9, 3.761368710334322*^9, 3.76137022617406*^9, 
   3.761373140921763*^9, {3.76137322236863*^9, 3.761373246417027*^9}, 
   3.761374887562272*^9, 3.761377542702343*^9, 3.7613787667535343`*^9, 
   3.7613795445135202`*^9, {3.761379606837433*^9, 3.761379615407015*^9}, 
   3.761379680202509*^9, {3.7613798025765038`*^9, 3.7613798208669863`*^9}, 
   3.761387947578754*^9, 3.761389725999157*^9, 3.7613898362988167`*^9, 
   3.761390001573186*^9, 3.7613902570835953`*^9, 3.761450961511507*^9, 
   3.761545572148777*^9, 3.761546147014491*^9, 3.761575632229783*^9, 
   3.761577715154233*^9, 3.761645382119876*^9, 3.7619036318605957`*^9, 
   3.761925318058322*^9, 3.761925460191*^9, 3.761978310746539*^9, 
   3.7619788036387043`*^9, 3.761979559175679*^9, 3.7621524444327183`*^9, 
   3.762158955765691*^9, 3.7621693133900948`*^9, 3.762171388952169*^9, 
   3.762173343312028*^9, 3.762174582759589*^9, 3.762177088883244*^9, 
   3.762177949405966*^9, 3.762178121765423*^9, 3.76217923319945*^9, 
   3.7622563791539593`*^9},
 CellLabel->"Out[12]=",ExpressionUUID->"71c3e2f6-62df-4579-8c14-9a3e8e310ba1"],

Cell[BoxData[
 StyleBox[
  TagBox[GridBox[{
     {"\<\"\"\>", "\<\"Statistic\"\>", "\<\"P\[Hyphen]Value\"\>"},
     {"\<\"Spearman Rank\"\>", "0.8105263157894738`", 
      "0.000014687607586992132`"}
    },
    AutoDelete->False,
    GridBoxAlignment->{"Columns" -> {{Left}}, "Rows" -> {{Automatic}}},
    GridBoxDividers->{
     "ColumnsIndexed" -> {2 -> GrayLevel[0.7]}, 
      "RowsIndexed" -> {2 -> GrayLevel[0.7]}},
    GridBoxItemSize->{"Columns" -> {{Automatic}}, "Rows" -> {{Automatic}}},
    GridBoxSpacings->{"Columns" -> {{Automatic}}, "Rows" -> {{Automatic}}}],
   "Grid"], "DialogStyle",
  StripOnInput->False]], "Output",
 CellChangeTimes->{{3.761294456032666*^9, 3.761294458556177*^9}, 
   3.761294703897112*^9, 3.761368710334322*^9, 3.76137022617406*^9, 
   3.761373140921763*^9, {3.76137322236863*^9, 3.761373246417027*^9}, 
   3.761374887562272*^9, 3.761377542702343*^9, 3.7613787667535343`*^9, 
   3.7613795445135202`*^9, {3.761379606837433*^9, 3.761379615407015*^9}, 
   3.761379680202509*^9, {3.7613798025765038`*^9, 3.7613798208669863`*^9}, 
   3.761387947578754*^9, 3.761389725999157*^9, 3.7613898362988167`*^9, 
   3.761390001573186*^9, 3.7613902570835953`*^9, 3.761450961511507*^9, 
   3.761545572148777*^9, 3.761546147014491*^9, 3.761575632229783*^9, 
   3.761577715154233*^9, 3.761645382119876*^9, 3.7619036318605957`*^9, 
   3.761925318058322*^9, 3.761925460191*^9, 3.761978310746539*^9, 
   3.7619788036387043`*^9, 3.761979559175679*^9, 3.7621524444327183`*^9, 
   3.762158955765691*^9, 3.7621693133900948`*^9, 3.762171388952169*^9, 
   3.762173343312028*^9, 3.762174582759589*^9, 3.762177088883244*^9, 
   3.762177949405966*^9, 3.762178121765423*^9, 3.76217923319945*^9, 
   3.762256379159936*^9},
 CellLabel->"Out[13]=",ExpressionUUID->"016c3424-850b-413a-a058-bcf008329487"]
}, Open  ]]
}, Open  ]],

Cell[CellGroupData[{

Cell["Homicide rate and Unemployment rate", "Section",
 CellChangeTimes->{{3.761369791200091*^9, 3.761369819631254*^9}, {
   3.761369966922868*^9, 3.761369995703905*^9}, 
   3.761545537019908*^9},ExpressionUUID->"6b5eda24-fbb4-42b6-bd67-\
75a26db82430"],

Cell[CellGroupData[{

Cell[BoxData[{
 RowBox[{"PearsonCorrelationTest", "[", 
  RowBox[{
   RowBox[{"Unemplymntrt", "[", 
    RowBox[{"[", 
     RowBox[{"All", ",", "3"}], "]"}], "]"}], ",", 
   RowBox[{"Unemplymntrt", "[", 
    RowBox[{"[", 
     RowBox[{"All", ",", "4"}], "]"}], "]"}], ",", "\"\<TestDataTable\>\""}], 
  "]"}], "\[IndentingNewLine]", 
 RowBox[{"SpearmanRankTest", "[", 
  RowBox[{
   RowBox[{"Unemplymntrt", "[", 
    RowBox[{"[", 
     RowBox[{"All", ",", "3"}], "]"}], "]"}], ",", 
   RowBox[{"Unemplymntrt", "[", 
    RowBox[{"[", 
     RowBox[{"All", ",", "4"}], "]"}], "]"}], ",", "\"\<TestDataTable\>\""}], 
  "]"}]}], "Input",
 CellChangeTimes->{{3.761294175776124*^9, 3.7612944576377296`*^9}, {
   3.7612945385409403`*^9, 3.7612946008737288`*^9}, {3.761365256747835*^9, 
   3.761365260123148*^9}, {3.761368695996388*^9, 3.761368708266878*^9}, 
   3.761370219221252*^9, 3.761373138703547*^9, {3.761379539143374*^9, 
   3.761379541519568*^9}, {3.761379606165399*^9, 3.761379614699204*^9}, {
   3.7613796796799307`*^9, 3.761379683513885*^9}, {3.761379799498551*^9, 
   3.7613798203395357`*^9}, 3.7613879463020163`*^9, {3.76154554237757*^9, 
   3.7615455618953657`*^9}, {3.761546150299543*^9, 3.761546159678151*^9}},
 CellLabel->"In[14]:=",ExpressionUUID->"aa3b39f6-428c-47f8-be80-1606a41ddcda"],

Cell[BoxData[
 StyleBox[
  TagBox[GridBox[{
     {"\<\"\"\>", "\<\"Statistic\"\>", "\<\"P\[Hyphen]Value\"\>"},
     {"\<\"Pearson Correlation\"\>", "0.4181849177470496`", 
      "0.06652122699876181`"}
    },
    AutoDelete->False,
    GridBoxAlignment->{"Columns" -> {{Left}}, "Rows" -> {{Automatic}}},
    GridBoxDividers->{
     "ColumnsIndexed" -> {2 -> GrayLevel[0.7]}, 
      "RowsIndexed" -> {2 -> GrayLevel[0.7]}},
    GridBoxItemSize->{"Columns" -> {{Automatic}}, "Rows" -> {{Automatic}}},
    GridBoxSpacings->{"Columns" -> {{Automatic}}, "Rows" -> {{Automatic}}}],
   "Grid"], "DialogStyle",
  StripOnInput->False]], "Output",
 CellChangeTimes->{{3.761294456032666*^9, 3.761294458556177*^9}, 
   3.761294703897112*^9, 3.761368710334322*^9, 3.76137022617406*^9, 
   3.761373140921763*^9, {3.76137322236863*^9, 3.761373246417027*^9}, 
   3.761374887562272*^9, 3.761377542702343*^9, 3.7613787667535343`*^9, 
   3.7613795445135202`*^9, {3.761379606837433*^9, 3.761379615407015*^9}, 
   3.761379680202509*^9, {3.7613798025765038`*^9, 3.7613798208669863`*^9}, 
   3.761387947578754*^9, 3.761389725999157*^9, 3.7613898362988167`*^9, 
   3.761390001573186*^9, 3.7613902570835953`*^9, 3.761450961511507*^9, 
   3.761545562765217*^9, 3.761546160517384*^9, 3.761575632283704*^9, 
   3.7615777185962763`*^9, 3.761645386432659*^9, 3.761903631951713*^9, 
   3.76192532233434*^9, 3.7619254674362183`*^9, 3.761978310823147*^9, 
   3.76197955923112*^9, 3.7621524445066223`*^9, 3.7621589572026987`*^9, 
   3.762169313457695*^9, 3.762171389016672*^9, 3.7621733433861113`*^9, 
   3.762174582972529*^9, 3.762177088937376*^9, 3.762177949565364*^9, 
   3.762178121834889*^9, 3.762179233274498*^9, 3.762256379259913*^9},
 CellLabel->"Out[14]=",ExpressionUUID->"73ffb47b-102c-4215-84c0-f5abd57f88e6"],

Cell[BoxData[
 StyleBox[
  TagBox[GridBox[{
     {"\<\"\"\>", "\<\"Statistic\"\>", "\<\"P\[Hyphen]Value\"\>"},
     {"\<\"Spearman Rank\"\>", "0.481203007518797`", "0.0317110446244624`"}
    },
    AutoDelete->False,
    GridBoxAlignment->{"Columns" -> {{Left}}, "Rows" -> {{Automatic}}},
    GridBoxDividers->{
     "ColumnsIndexed" -> {2 -> GrayLevel[0.7]}, 
      "RowsIndexed" -> {2 -> GrayLevel[0.7]}},
    GridBoxItemSize->{"Columns" -> {{Automatic}}, "Rows" -> {{Automatic}}},
    GridBoxSpacings->{"Columns" -> {{Automatic}}, "Rows" -> {{Automatic}}}],
   "Grid"], "DialogStyle",
  StripOnInput->False]], "Output",
 CellChangeTimes->{{3.761294456032666*^9, 3.761294458556177*^9}, 
   3.761294703897112*^9, 3.761368710334322*^9, 3.76137022617406*^9, 
   3.761373140921763*^9, {3.76137322236863*^9, 3.761373246417027*^9}, 
   3.761374887562272*^9, 3.761377542702343*^9, 3.7613787667535343`*^9, 
   3.7613795445135202`*^9, {3.761379606837433*^9, 3.761379615407015*^9}, 
   3.761379680202509*^9, {3.7613798025765038`*^9, 3.7613798208669863`*^9}, 
   3.761387947578754*^9, 3.761389725999157*^9, 3.7613898362988167`*^9, 
   3.761390001573186*^9, 3.7613902570835953`*^9, 3.761450961511507*^9, 
   3.761545562765217*^9, 3.761546160517384*^9, 3.761575632283704*^9, 
   3.7615777185962763`*^9, 3.761645386432659*^9, 3.761903631951713*^9, 
   3.76192532233434*^9, 3.7619254674362183`*^9, 3.761978310823147*^9, 
   3.76197955923112*^9, 3.7621524445066223`*^9, 3.7621589572026987`*^9, 
   3.762169313457695*^9, 3.762171389016672*^9, 3.7621733433861113`*^9, 
   3.762174582972529*^9, 3.762177088937376*^9, 3.762177949565364*^9, 
   3.762178121834889*^9, 3.762179233274498*^9, 3.7622563792710238`*^9},
 CellLabel->"Out[15]=",ExpressionUUID->"77d73a52-061a-4f19-a5b7-953642c7f6af"]
}, Open  ]]
}, Open  ]],

Cell[CellGroupData[{

Cell["Homicide rate and Number of Human Right Violations", "Section",
 CellChangeTimes->{{3.761369791200091*^9, 3.761369819631254*^9}, {
   3.761369966922868*^9, 3.761369995703905*^9}, 3.761545537019908*^9, 
   3.7619805921546097`*^9},ExpressionUUID->"1fa2faf3-e571-4a74-aeca-\
5e4559a30eda"],

Cell[CellGroupData[{

Cell[BoxData[{
 RowBox[{"PearsonCorrelationTest", "[", 
  RowBox[{
   RowBox[{"Unemplymntrt", "[", 
    RowBox[{"[", 
     RowBox[{"All", ",", "3"}], "]"}], "]"}], ",", 
   RowBox[{"Unemplymntrt", "[", 
    RowBox[{"[", 
     RowBox[{"All", ",", "2"}], "]"}], "]"}], ",", "\"\<TestDataTable\>\""}], 
  "]"}], "\[IndentingNewLine]", 
 RowBox[{"SpearmanRankTest", "[", 
  RowBox[{
   RowBox[{"Unemplymntrt", "[", 
    RowBox[{"[", 
     RowBox[{"All", ",", "3"}], "]"}], "]"}], ",", 
   RowBox[{"Unemplymntrt", "[", 
    RowBox[{"[", 
     RowBox[{"All", ",", "2"}], "]"}], "]"}], ",", "\"\<TestDataTable\>\""}], 
  "]"}]}], "Input",
 CellChangeTimes->{{3.761294175776124*^9, 3.7612944576377296`*^9}, {
   3.7612945385409403`*^9, 3.7612946008737288`*^9}, {3.761365256747835*^9, 
   3.761365260123148*^9}, {3.761368695996388*^9, 3.761368708266878*^9}, 
   3.761370219221252*^9, 3.761373138703547*^9, {3.761379539143374*^9, 
   3.761379541519568*^9}, {3.761379606165399*^9, 3.761379614699204*^9}, {
   3.7613796796799307`*^9, 3.761379683513885*^9}, {3.761379799498551*^9, 
   3.7613798203395357`*^9}, 3.7613879463020163`*^9, {3.76154554237757*^9, 
   3.7615455618953657`*^9}, {3.761546150299543*^9, 3.761546159678151*^9}, {
   3.76198060218399*^9, 3.7619806035425463`*^9}},
 CellLabel->"In[16]:=",ExpressionUUID->"f8622c50-913c-42d9-9e8b-9975753bb682"],

Cell[BoxData[
 TemplateBox[{
  "PearsonCorrelationTest","nortst",
   "\"At least one of the p-values in \\!\\(\\*RowBox[{\\\"{\\\", \
RowBox[{\\\"0.08178299714707156`\\\", \\\",\\\", \\\"0.0010796978990265306`\\\
\"}], \\\"}\\\"}]\\), resulting from a test for normality, is below \
\\!\\(\\*RowBox[{\\\"0.025`\\\"}]\\). The tests in \
\\!\\(\\*RowBox[{\\\"{\\\", \\\"\\\\\\\"PearsonCorrelation\\\\\\\"\\\", \\\"}\
\\\"}]\\) require that the data is normally distributed.\"",2,16,3,
   27209582597399241988,"Local"},
  "MessageTemplate"]], "Message", "MSG",
 CellChangeTimes->{3.761980606122336*^9, 3.762152444589562*^9, 
  3.762158960627316*^9, 3.762169313547078*^9, 3.762171389098545*^9, 
  3.762173343468307*^9, 3.762174583165654*^9, 3.762177089003757*^9, 
  3.762177949780025*^9, 3.762178121900772*^9, 3.762179233438592*^9, 
  3.762256379377146*^9},
 CellLabel->
  "During evaluation of \
In[16]:=",ExpressionUUID->"e7cc6783-f764-4df3-b125-c806cd6c6b25"],

Cell[BoxData[
 StyleBox[
  TagBox[GridBox[{
     {"\<\"\"\>", "\<\"Statistic\"\>", "\<\"P\[Hyphen]Value\"\>"},
     {"\<\"Pearson Correlation\"\>", "0.8460105062603857`", 
      "2.6070903908181623`*^-6"}
    },
    AutoDelete->False,
    GridBoxAlignment->{"Columns" -> {{Left}}, "Rows" -> {{Automatic}}},
    GridBoxDividers->{
     "ColumnsIndexed" -> {2 -> GrayLevel[0.7]}, 
      "RowsIndexed" -> {2 -> GrayLevel[0.7]}},
    GridBoxItemSize->{"Columns" -> {{Automatic}}, "Rows" -> {{Automatic}}},
    GridBoxSpacings->{"Columns" -> {{Automatic}}, "Rows" -> {{Automatic}}}],
   "Grid"], "DialogStyle",
  StripOnInput->False]], "Output",
 CellChangeTimes->{{3.761294456032666*^9, 3.761294458556177*^9}, 
   3.761294703897112*^9, 3.761368710334322*^9, 3.76137022617406*^9, 
   3.761373140921763*^9, {3.76137322236863*^9, 3.761373246417027*^9}, 
   3.761374887562272*^9, 3.761377542702343*^9, 3.7613787667535343`*^9, 
   3.7613795445135202`*^9, {3.761379606837433*^9, 3.761379615407015*^9}, 
   3.761379680202509*^9, {3.7613798025765038`*^9, 3.7613798208669863`*^9}, 
   3.761387947578754*^9, 3.761389725999157*^9, 3.7613898362988167`*^9, 
   3.761390001573186*^9, 3.7613902570835953`*^9, 3.761450961511507*^9, 
   3.761545562765217*^9, 3.761546160517384*^9, 3.761575632283704*^9, 
   3.7615777185962763`*^9, 3.761645386432659*^9, 3.761903631951713*^9, 
   3.76192532233434*^9, 3.7619254674362183`*^9, 3.761978310823147*^9, 
   3.76197955923112*^9, 3.761980606155662*^9, 3.762152444616762*^9, 
   3.762158960651101*^9, 3.762169313578781*^9, 3.762171389123238*^9, 
   3.762173343480543*^9, 3.7621745831746683`*^9, 3.762177089017363*^9, 
   3.7621779497904873`*^9, 3.762178121914515*^9, 3.762179233447773*^9, 
   3.762256379387096*^9},
 CellLabel->"Out[16]=",ExpressionUUID->"61a4529f-5f9e-4706-8aa4-2595394b27fa"],

Cell[BoxData[
 StyleBox[
  TagBox[GridBox[{
     {"\<\"\"\>", "\<\"Statistic\"\>", "\<\"P\[Hyphen]Value\"\>"},
     {"\<\"Spearman Rank\"\>", "0.7864661654135339`", 
      "0.00003919021539120564`"}
    },
    AutoDelete->False,
    GridBoxAlignment->{"Columns" -> {{Left}}, "Rows" -> {{Automatic}}},
    GridBoxDividers->{
     "ColumnsIndexed" -> {2 -> GrayLevel[0.7]}, 
      "RowsIndexed" -> {2 -> GrayLevel[0.7]}},
    GridBoxItemSize->{"Columns" -> {{Automatic}}, "Rows" -> {{Automatic}}},
    GridBoxSpacings->{"Columns" -> {{Automatic}}, "Rows" -> {{Automatic}}}],
   "Grid"], "DialogStyle",
  StripOnInput->False]], "Output",
 CellChangeTimes->{{3.761294456032666*^9, 3.761294458556177*^9}, 
   3.761294703897112*^9, 3.761368710334322*^9, 3.76137022617406*^9, 
   3.761373140921763*^9, {3.76137322236863*^9, 3.761373246417027*^9}, 
   3.761374887562272*^9, 3.761377542702343*^9, 3.7613787667535343`*^9, 
   3.7613795445135202`*^9, {3.761379606837433*^9, 3.761379615407015*^9}, 
   3.761379680202509*^9, {3.7613798025765038`*^9, 3.7613798208669863`*^9}, 
   3.761387947578754*^9, 3.761389725999157*^9, 3.7613898362988167`*^9, 
   3.761390001573186*^9, 3.7613902570835953`*^9, 3.761450961511507*^9, 
   3.761545562765217*^9, 3.761546160517384*^9, 3.761575632283704*^9, 
   3.7615777185962763`*^9, 3.761645386432659*^9, 3.761903631951713*^9, 
   3.76192532233434*^9, 3.7619254674362183`*^9, 3.761978310823147*^9, 
   3.76197955923112*^9, 3.761980606155662*^9, 3.762152444616762*^9, 
   3.762158960651101*^9, 3.762169313578781*^9, 3.762171389123238*^9, 
   3.762173343480543*^9, 3.7621745831746683`*^9, 3.762177089017363*^9, 
   3.7621779497904873`*^9, 3.762178121914515*^9, 3.762179233447773*^9, 
   3.762256379392049*^9},
 CellLabel->"Out[17]=",ExpressionUUID->"758de3d5-479b-4212-8b3a-f0f453f735e7"]
}, Open  ]]
}, Open  ]]
}, Closed]]
}, Open  ]],

Cell[CellGroupData[{

Cell["Confrontation Network", "Title",
 CellChangeTimes->{{3.714264336645254*^9, 3.714264378095028*^9}, {
  3.7142650257439003`*^9, 3.714265027775338*^9}, {3.7143410133404427`*^9, 
  3.714341013976911*^9}, {3.714555544258585*^9, 3.714555544528131*^9}, {
  3.717429146056674*^9, 3.7174291483167057`*^9}, {3.723551958141136*^9, 
  3.723551960067903*^9}, {3.727449362923415*^9, 3.7274493708202753`*^9}, {
  3.761558591943265*^9, 3.761558607408195*^9}, {3.762165676357195*^9, 
  3.762165678383801*^9}},ExpressionUUID->"ed2e0b79-84ff-43e7-bd64-\
a286f450c09e"],

Cell[CellGroupData[{

Cell["Correlations", "Chapter",
 CellChangeTimes->{{3.76114305788419*^9, 
  3.761143061145005*^9}},ExpressionUUID->"608d1e5f-9b1f-4447-a002-\
9acee906d3a3"],

Cell[CellGroupData[{

Cell[" Network data and reduced datasets", "Subchapter",
 CellChangeTimes->{{3.761369201802215*^9, 3.761369213854673*^9}, {
  3.761369248434067*^9, 3.76136924903876*^9}, {3.762165785423853*^9, 
  3.762165802553651*^9}},ExpressionUUID->"42d4c0fd-eeba-43ac-91b0-\
f9e9cf0db6a3"],

Cell[BoxData[
 RowBox[{
  RowBox[{"(*", 
   StyleBox[
    RowBox[{"\[CapitalLambda]FllNtwrk", "=", 
     RowBox[{"{", 
      RowBox[{
      "Year", ",", "AHRV", ",", "AHRV", ",", "AVUmpl", ",", "Gn", ",", 
       "Eigv"}], "}"}]}], "Text"], "*)"}], "\[IndentingNewLine]", 
  RowBox[{
   RowBox[{
    RowBox[{"AvRV", "=", 
     RowBox[{"{", 
      RowBox[{
      "1632", ",", "2306", ",", "2994", ",", "1675", ",", "457", ",", "219"}],
       "}"}]}], ";"}], "\[IndentingNewLine]", 
   RowBox[{
    RowBox[{"AvHR", "=", 
     RowBox[{"{", 
      RowBox[{
      "185", ",", "167", ",", "184", ",", "98", ",", "42", ",", "61"}], 
      "}"}]}], ";"}], "\[IndentingNewLine]", 
   RowBox[{
    RowBox[{"AvUR", "=", 
     RowBox[{"{", 
      RowBox[{"15", ",", "20", ",", "17", ",", "16", ",", "14", ",", "13"}], 
      "}"}]}], ";"}], "\[IndentingNewLine]", 
   RowBox[{
    RowBox[{"AvGI", "=", 
     RowBox[{"{", 
      RowBox[{
      "0.580", ",", "0.570", ",", "0.550", ",", "0.560", ",", "0.540", ",", 
       "0.52"}], "}"}]}], ";"}], "\[IndentingNewLine]", 
   RowBox[{
    RowBox[{"\[CapitalLambda]Ev", "=", 
     RowBox[{"{", 
      RowBox[{
      "15.188560112557036", ",", "11.411217140927452", ",", 
       "12.329552034624433", ",", "14.430366651108008", ",", 
       "6.571822159667881", ",", "6.888222600172499"}], "}"}]}], ";"}], 
   "\[IndentingNewLine]", 
   RowBox[{
    RowBox[{"\[Lambda]Ev", "=", 
     RowBox[{"{", 
      RowBox[{
      "11.043966795505662", ",", "9.825283916242737", ",", 
       "12.132287791342074", ",", "12.736615057779295", ",", 
       "3.8563237912233967", ",", "5.477225575051655"}], "}"}]}], ";"}], 
   "\[IndentingNewLine]", 
   RowBox[{
    RowBox[{"Ngs", "=", 
     RowBox[{"{", 
      RowBox[{"186", ",", "127", ",", "91", ",", "83", ",", "40", ",", "80"}],
       "}"}]}], ";"}], "\[IndentingNewLine]", "\[IndentingNewLine]", 
   "\[IndentingNewLine]", 
   RowBox[{
    RowBox[{"\[CapitalLambda]FllNtwrk", "=", 
     RowBox[{"{", 
      RowBox[{
       RowBox[{"{", 
        RowBox[{"1997", ",", 
         RowBox[{"AvRV", "[", 
          RowBox[{"[", "1", "]"}], "]"}], ",", 
         RowBox[{"AvHR", "[", 
          RowBox[{"[", "1", "]"}], "]"}], ",", 
         RowBox[{"AvUR", "[", 
          RowBox[{"[", "1", "]"}], "]"}], ",", 
         RowBox[{"AvGI", "[", 
          RowBox[{"[", "1", "]"}], "]"}], ",", 
         RowBox[{"\[CapitalLambda]Ev", "[", 
          RowBox[{"[", "1", "]"}], "]"}]}], "}"}], ",", 
       RowBox[{"{", 
        RowBox[{"2001", ",", 
         RowBox[{"AvRV", "[", 
          RowBox[{"[", "2", "]"}], "]"}], ",", 
         RowBox[{"AvHR", "[", 
          RowBox[{"[", "2", "]"}], "]"}], ",", 
         RowBox[{"AvUR", "[", 
          RowBox[{"[", "2", "]"}], "]"}], ",", 
         RowBox[{"AvGI", "[", 
          RowBox[{"[", "2", "]"}], "]"}], ",", 
         RowBox[{"\[CapitalLambda]Ev", "[", 
          RowBox[{"[", "2", "]"}], "]"}]}], "}"}], ",", 
       RowBox[{"{", 
        RowBox[{"2002", ",", 
         RowBox[{"AvRV", "[", 
          RowBox[{"[", "3", "]"}], "]"}], ",", 
         RowBox[{"AvHR", "[", 
          RowBox[{"[", "3", "]"}], "]"}], ",", 
         RowBox[{"AvUR", "[", 
          RowBox[{"[", "3", "]"}], "]"}], ",", 
         RowBox[{"AvGI", "[", 
          RowBox[{"[", "3", "]"}], "]"}], ",", 
         RowBox[{"\[CapitalLambda]Ev", "[", 
          RowBox[{"[", "3", "]"}], "]"}]}], "}"}], ",", 
       RowBox[{"{", 
        RowBox[{"2003", ",", 
         RowBox[{"AvRV", "[", 
          RowBox[{"[", "4", "]"}], "]"}], ",", 
         RowBox[{"AvHR", "[", 
          RowBox[{"[", "4", "]"}], "]"}], ",", 
         RowBox[{"AvUR", "[", 
          RowBox[{"[", "4", "]"}], "]"}], ",", 
         RowBox[{"AvGI", "[", 
          RowBox[{"[", "4", "]"}], "]"}], ",", 
         RowBox[{"\[CapitalLambda]Ev", "[", 
          RowBox[{"[", "4", "]"}], "]"}]}], "}"}], ",", 
       RowBox[{"{", 
        RowBox[{"2005", ",", 
         RowBox[{"AvRV", "[", 
          RowBox[{"[", "5", "]"}], "]"}], ",", 
         RowBox[{"AvHR", "[", 
          RowBox[{"[", "5", "]"}], "]"}], ",", 
         RowBox[{"AvUR", "[", 
          RowBox[{"[", "5", "]"}], "]"}], ",", 
         RowBox[{"AvGI", "[", 
          RowBox[{"[", "5", "]"}], "]"}], ",", 
         RowBox[{"\[CapitalLambda]Ev", "[", 
          RowBox[{"[", "5", "]"}], "]"}]}], "}"}], ",", 
       RowBox[{"{", 
        RowBox[{"2011", ",", 
         RowBox[{"AvRV", "[", 
          RowBox[{"[", "6", "]"}], "]"}], ",", 
         RowBox[{"AvHR", "[", 
          RowBox[{"[", "6", "]"}], "]"}], ",", 
         RowBox[{"AvUR", "[", 
          RowBox[{"[", "6", "]"}], "]"}], ",", 
         RowBox[{"AvGI", "[", 
          RowBox[{"[", "6", "]"}], "]"}], ",", 
         RowBox[{"\[CapitalLambda]Ev", "[", 
          RowBox[{"[", "6", "]"}], "]"}]}], "}"}]}], "}"}]}], ";"}], 
   "\[IndentingNewLine]", "\[IndentingNewLine]", 
   RowBox[{
    RowBox[{"\[Lambda]FllNtwrk", "=", 
     RowBox[{"{", 
      RowBox[{
       RowBox[{"{", 
        RowBox[{"1997", ",", 
         RowBox[{"AvRV", "[", 
          RowBox[{"[", "1", "]"}], "]"}], ",", 
         RowBox[{"AvHR", "[", 
          RowBox[{"[", "1", "]"}], "]"}], ",", 
         RowBox[{"AvUR", "[", 
          RowBox[{"[", "1", "]"}], "]"}], ",", 
         RowBox[{"AvGI", "[", 
          RowBox[{"[", "1", "]"}], "]"}], ",", 
         RowBox[{"\[Lambda]Ev", "[", 
          RowBox[{"[", "1", "]"}], "]"}]}], "}"}], ",", 
       RowBox[{"{", 
        RowBox[{"2001", ",", 
         RowBox[{"AvRV", "[", 
          RowBox[{"[", "2", "]"}], "]"}], ",", 
         RowBox[{"AvHR", "[", 
          RowBox[{"[", "2", "]"}], "]"}], ",", 
         RowBox[{"AvUR", "[", 
          RowBox[{"[", "2", "]"}], "]"}], ",", 
         RowBox[{"AvGI", "[", 
          RowBox[{"[", "2", "]"}], "]"}], ",", 
         RowBox[{"\[Lambda]Ev", "[", 
          RowBox[{"[", "2", "]"}], "]"}]}], "}"}], ",", 
       RowBox[{"{", 
        RowBox[{"2002", ",", 
         RowBox[{"AvRV", "[", 
          RowBox[{"[", "3", "]"}], "]"}], ",", 
         RowBox[{"AvHR", "[", 
          RowBox[{"[", "3", "]"}], "]"}], ",", 
         RowBox[{"AvUR", "[", 
          RowBox[{"[", "3", "]"}], "]"}], ",", 
         RowBox[{"AvGI", "[", 
          RowBox[{"[", "3", "]"}], "]"}], ",", 
         RowBox[{"\[Lambda]Ev", "[", 
          RowBox[{"[", "3", "]"}], "]"}]}], "}"}], ",", 
       RowBox[{"{", 
        RowBox[{"2003", ",", 
         RowBox[{"AvRV", "[", 
          RowBox[{"[", "4", "]"}], "]"}], ",", 
         RowBox[{"AvHR", "[", 
          RowBox[{"[", "4", "]"}], "]"}], ",", 
         RowBox[{"AvUR", "[", 
          RowBox[{"[", "4", "]"}], "]"}], ",", 
         RowBox[{"AvGI", "[", 
          RowBox[{"[", "4", "]"}], "]"}], ",", 
         RowBox[{"\[Lambda]Ev", "[", 
          RowBox[{"[", "4", "]"}], "]"}]}], "}"}], ",", 
       RowBox[{"{", 
        RowBox[{"2005", ",", 
         RowBox[{"AvRV", "[", 
          RowBox[{"[", "5", "]"}], "]"}], ",", 
         RowBox[{"AvHR", "[", 
          RowBox[{"[", "5", "]"}], "]"}], ",", 
         RowBox[{"AvUR", "[", 
          RowBox[{"[", "5", "]"}], "]"}], ",", 
         RowBox[{"AvGI", "[", 
          RowBox[{"[", "5", "]"}], "]"}], ",", 
         RowBox[{"\[Lambda]Ev", "[", 
          RowBox[{"[", "5", "]"}], "]"}]}], "}"}], ",", 
       RowBox[{"{", 
        RowBox[{"2011", ",", 
         RowBox[{"AvRV", "[", 
          RowBox[{"[", "6", "]"}], "]"}], ",", 
         RowBox[{"AvHR", "[", 
          RowBox[{"[", "6", "]"}], "]"}], ",", 
         RowBox[{"AvUR", "[", 
          RowBox[{"[", "6", "]"}], "]"}], ",", 
         RowBox[{"AvGI", "[", 
          RowBox[{"[", "6", "]"}], "]"}], ",", 
         RowBox[{"\[Lambda]Ev", "[", 
          RowBox[{"[", "6", "]"}], "]"}]}], "}"}]}], "}"}]}], ";"}], 
   "\[IndentingNewLine]", "\[IndentingNewLine]", 
   RowBox[{
    RowBox[{"NgFllNtwrk", "=", 
     RowBox[{"{", 
      RowBox[{
       RowBox[{"{", 
        RowBox[{"1997", ",", 
         RowBox[{"AvRV", "[", 
          RowBox[{"[", "1", "]"}], "]"}], ",", 
         RowBox[{"AvHR", "[", 
          RowBox[{"[", "1", "]"}], "]"}], ",", 
         RowBox[{"AvUR", "[", 
          RowBox[{"[", "1", "]"}], "]"}], ",", 
         RowBox[{"AvGI", "[", 
          RowBox[{"[", "1", "]"}], "]"}], ",", 
         RowBox[{"Ngs", "[", 
          RowBox[{"[", "1", "]"}], "]"}]}], "}"}], ",", 
       RowBox[{"{", 
        RowBox[{"2001", ",", 
         RowBox[{"AvRV", "[", 
          RowBox[{"[", "2", "]"}], "]"}], ",", 
         RowBox[{"AvHR", "[", 
          RowBox[{"[", "2", "]"}], "]"}], ",", 
         RowBox[{"AvUR", "[", 
          RowBox[{"[", "2", "]"}], "]"}], ",", 
         RowBox[{"AvGI", "[", 
          RowBox[{"[", "2", "]"}], "]"}], ",", 
         RowBox[{"Ngs", "[", 
          RowBox[{"[", "2", "]"}], "]"}]}], "}"}], ",", 
       RowBox[{"{", 
        RowBox[{"2002", ",", 
         RowBox[{"AvRV", "[", 
          RowBox[{"[", "3", "]"}], "]"}], ",", 
         RowBox[{"AvHR", "[", 
          RowBox[{"[", "3", "]"}], "]"}], ",", 
         RowBox[{"AvUR", "[", 
          RowBox[{"[", "3", "]"}], "]"}], ",", 
         RowBox[{"AvGI", "[", 
          RowBox[{"[", "3", "]"}], "]"}], ",", 
         RowBox[{"Ngs", "[", 
          RowBox[{"[", "3", "]"}], "]"}]}], "}"}], ",", 
       RowBox[{"{", 
        RowBox[{"2003", ",", 
         RowBox[{"AvRV", "[", 
          RowBox[{"[", "4", "]"}], "]"}], ",", 
         RowBox[{"AvHR", "[", 
          RowBox[{"[", "4", "]"}], "]"}], ",", 
         RowBox[{"AvUR", "[", 
          RowBox[{"[", "4", "]"}], "]"}], ",", 
         RowBox[{"AvGI", "[", 
          RowBox[{"[", "4", "]"}], "]"}], ",", 
         RowBox[{"Ngs", "[", 
          RowBox[{"[", "4", "]"}], "]"}]}], "}"}], ",", 
       RowBox[{"{", 
        RowBox[{"2005", ",", 
         RowBox[{"AvRV", "[", 
          RowBox[{"[", "5", "]"}], "]"}], ",", 
         RowBox[{"AvHR", "[", 
          RowBox[{"[", "5", "]"}], "]"}], ",", 
         RowBox[{"AvUR", "[", 
          RowBox[{"[", "5", "]"}], "]"}], ",", 
         RowBox[{"AvGI", "[", 
          RowBox[{"[", "5", "]"}], "]"}], ",", 
         RowBox[{"Ngs", "[", 
          RowBox[{"[", "5", "]"}], "]"}]}], "}"}], ",", 
       RowBox[{"{", 
        RowBox[{"2011", ",", 
         RowBox[{"AvRV", "[", 
          RowBox[{"[", "6", "]"}], "]"}], ",", 
         RowBox[{"AvHR", "[", 
          RowBox[{"[", "6", "]"}], "]"}], ",", 
         RowBox[{"AvUR", "[", 
          RowBox[{"[", "6", "]"}], "]"}], ",", 
         RowBox[{"AvGI", "[", 
          RowBox[{"[", "6", "]"}], "]"}], ",", 
         RowBox[{"Ngs", "[", 
          RowBox[{"[", "6", "]"}], "]"}]}], "}"}]}], "}"}]}], 
    ";"}]}]}]], "Input",
 CellChangeTimes->{{3.761369292770171*^9, 3.7613693911213493`*^9}, {
   3.761369432523006*^9, 3.761369503331478*^9}, {3.761451023792638*^9, 
   3.761451089544401*^9}, {3.761451277056864*^9, 3.76145127765133*^9}, {
   3.7614515368262568`*^9, 3.7614516010831413`*^9}, {3.7614516897213383`*^9, 
   3.761451694221941*^9}, {3.761451827476714*^9, 3.761451876215674*^9}, {
   3.761452797712162*^9, 3.761452802155344*^9}, {3.761452833544713*^9, 
   3.761452836003069*^9}, {3.761453136209908*^9, 3.761453142299376*^9}, {
   3.761506194242485*^9, 3.761506264461471*^9}, {3.761506732284945*^9, 
   3.761506744219455*^9}, {3.761546338329907*^9, 3.761546402735004*^9}, {
   3.7615752714977007`*^9, 3.7615753014400806`*^9}, {3.761575378846916*^9, 
   3.7615753928557987`*^9}, {3.761575462568672*^9, 3.761575559246985*^9}, {
   3.761576012682951*^9, 3.761576161455948*^9}, {3.761980428801085*^9, 
   3.761980429810272*^9}, {3.762155318129569*^9, 3.7621553721062813`*^9}, {
   3.7621554159667187`*^9, 3.7621555999972267`*^9}, {3.7621556634263287`*^9, 
   3.762155678849285*^9}, {3.7621557973654757`*^9, 3.762155799057757*^9}, 
   3.7621558312241507`*^9, {3.762156217471232*^9, 3.762156220483724*^9}, {
   3.762158548249239*^9, 3.76215855052814*^9}, {3.762158745105033*^9, 
   3.762158756205833*^9}, {3.762158791405085*^9, 3.762158811233383*^9}, {
   3.7621597457530813`*^9, 3.762159759184278*^9}, {3.762161566147415*^9, 
   3.762161589010386*^9}, {3.762161701829732*^9, 3.762161904700553*^9}, {
   3.7621620113597918`*^9, 3.762162361259822*^9}, {3.762162510683728*^9, 
   3.762162633696422*^9}, {3.762163227368507*^9, 3.7621632291572037`*^9}, {
   3.762163294177277*^9, 3.762163359701233*^9}, {3.762163394182004*^9, 
   3.762163401435334*^9}, {3.762163483566492*^9, 3.762163485695775*^9}, {
   3.762163745623518*^9, 3.762163909402316*^9}, {3.76216575769401*^9, 
   3.7621657581826897`*^9}, {3.762165808156748*^9, 3.76216581894934*^9}, {
   3.762174388173069*^9, 3.762174484089759*^9}, {3.76217452587878*^9, 
   3.762174543145575*^9}},
 CellLabel->"In[18]:=",ExpressionUUID->"785c76c1-48a9-48a7-bc03-b3f256f9ccdb"]
}, Closed]],

Cell[CellGroupData[{

Cell["Correlations for some specific variables", "Subchapter",
 CellChangeTimes->{{3.7621606907351303`*^9, 
  3.762160726864696*^9}},ExpressionUUID->"8dbdc281-fbcb-43d7-af9b-\
6a729a32d278"],

Cell[CellGroupData[{

Cell["Number of Human Right Violations and Leading Eigenvalue", "Section",
 CellChangeTimes->{{3.761369791200091*^9, 
  3.761369819631254*^9}},ExpressionUUID->"9b84d68c-bea4-4434-8367-\
6db35c06534a"],

Cell[CellGroupData[{

Cell[BoxData[{
 RowBox[{"PearsonCorrelationTest", "[", 
  RowBox[{
   RowBox[{"\[CapitalLambda]FllNtwrk", "[", 
    RowBox[{"[", 
     RowBox[{"All", ",", "2"}], "]"}], "]"}], ",", 
   RowBox[{"\[CapitalLambda]FllNtwrk", "[", 
    RowBox[{"[", 
     RowBox[{"All", ",", "6"}], "]"}], "]"}], ",", "\"\<TestDataTable\>\""}], 
  "]"}], "\[IndentingNewLine]", 
 RowBox[{"SpearmanRankTest", "[", 
  RowBox[{
   RowBox[{"\[CapitalLambda]FllNtwrk", "[", 
    RowBox[{"[", 
     RowBox[{"All", ",", "2"}], "]"}], "]"}], ",", 
   RowBox[{"\[CapitalLambda]FllNtwrk", "[", 
    RowBox[{"[", 
     RowBox[{"All", ",", "6"}], "]"}], "]"}], ",", "\"\<TestDataTable\>\""}], 
  "]"}]}], "Input",
 CellChangeTimes->{{3.7612948828109713`*^9, 3.761294911458138*^9}, {
  3.7612949503290052`*^9, 3.761294981547184*^9}, {3.7612950161984158`*^9, 
  3.761295035204585*^9}, {3.761295163968354*^9, 3.761295225941948*^9}, {
  3.761368923485837*^9, 3.761368934375492*^9}, {3.761369398615501*^9, 
  3.761369402592658*^9}, {3.761546412598014*^9, 3.761546414007966*^9}, {
  3.7621556922546883`*^9, 3.762155693527277*^9}},
 CellLabel->"In[28]:=",ExpressionUUID->"5101ba48-4e2a-43e0-9267-5193ffebcd97"],

Cell[BoxData[
 StyleBox[
  TagBox[GridBox[{
     {"\<\"\"\>", "\<\"Statistic\"\>", "\<\"P\[Hyphen]Value\"\>"},
     {"\<\"Pearson Correlation\"\>", "0.6814971530090416`", 
      "0.13601098378789367`"}
    },
    AutoDelete->False,
    GridBoxAlignment->{"Columns" -> {{Left}}, "Rows" -> {{Automatic}}},
    GridBoxDividers->{
     "ColumnsIndexed" -> {2 -> GrayLevel[0.7]}, 
      "RowsIndexed" -> {2 -> GrayLevel[0.7]}},
    GridBoxItemSize->{"Columns" -> {{Automatic}}, "Rows" -> {{Automatic}}},
    GridBoxSpacings->{"Columns" -> {{Automatic}}, "Rows" -> {{Automatic}}}],
   "Grid"], "DialogStyle",
  StripOnInput->False]], "Output",
 CellChangeTimes->{3.761506277040442*^9, 3.761506750164237*^9, 
  3.76154641771325*^9, 3.761575664091502*^9, 3.7615761696675262`*^9, 
  3.761577728755322*^9, 3.761645412422227*^9, 3.7619238523262777`*^9, 
  3.76193305884826*^9, 3.7619783153386507`*^9, 3.7619795593094587`*^9, 
  3.762076751978866*^9, 3.762142004092207*^9, 3.762142786327876*^9, 
  3.762152444700279*^9, 3.7621556960445967`*^9, 3.762155807605715*^9, 
  3.7621589807274647`*^9, 3.762160735651614*^9, 3.762161607799518*^9, 
  3.762162651943199*^9, 3.762163415142478*^9, 3.7621634942753763`*^9, 
  3.762163930668722*^9, 3.762169323468951*^9, 3.762171398315804*^9, 
  3.762173345547318*^9, 3.762174583302145*^9, 3.762177092697547*^9, 
  3.762177974265328*^9, 3.7622563795272293`*^9},
 CellLabel->"Out[28]=",ExpressionUUID->"956626f3-87d9-4d56-96b2-4db95661f37d"],

Cell[BoxData[
 StyleBox[
  TagBox[GridBox[{
     {"\<\"\"\>", "\<\"Statistic\"\>", "\<\"P\[Hyphen]Value\"\>"},
     {"\<\"Spearman Rank\"\>", "0.42857142857142855`", "0.3965014577259475`"}
    },
    AutoDelete->False,
    GridBoxAlignment->{"Columns" -> {{Left}}, "Rows" -> {{Automatic}}},
    GridBoxDividers->{
     "ColumnsIndexed" -> {2 -> GrayLevel[0.7]}, 
      "RowsIndexed" -> {2 -> GrayLevel[0.7]}},
    GridBoxItemSize->{"Columns" -> {{Automatic}}, "Rows" -> {{Automatic}}},
    GridBoxSpacings->{"Columns" -> {{Automatic}}, "Rows" -> {{Automatic}}}],
   "Grid"], "DialogStyle",
  StripOnInput->False]], "Output",
 CellChangeTimes->{3.761506277040442*^9, 3.761506750164237*^9, 
  3.76154641771325*^9, 3.761575664091502*^9, 3.7615761696675262`*^9, 
  3.761577728755322*^9, 3.761645412422227*^9, 3.7619238523262777`*^9, 
  3.76193305884826*^9, 3.7619783153386507`*^9, 3.7619795593094587`*^9, 
  3.762076751978866*^9, 3.762142004092207*^9, 3.762142786327876*^9, 
  3.762152444700279*^9, 3.7621556960445967`*^9, 3.762155807605715*^9, 
  3.7621589807274647`*^9, 3.762160735651614*^9, 3.762161607799518*^9, 
  3.762162651943199*^9, 3.762163415142478*^9, 3.7621634942753763`*^9, 
  3.762163930668722*^9, 3.762169323468951*^9, 3.762171398315804*^9, 
  3.762173345547318*^9, 3.762174583302145*^9, 3.762177092697547*^9, 
  3.762177974265328*^9, 3.762256379536755*^9},
 CellLabel->"Out[29]=",ExpressionUUID->"626610ea-d088-4d3d-a499-7e8f82746639"]
}, Open  ]]
}, Open  ]],

Cell[CellGroupData[{

Cell["Homicide rate  and Leading Eigenvalue", "Section",
 CellChangeTimes->{{3.761369791200091*^9, 3.761369819631254*^9}, 
   3.76154644574018*^9},ExpressionUUID->"7e42ee5e-c2e0-4096-b9c3-\
2a11f7b1e183"],

Cell[CellGroupData[{

Cell[BoxData[{
 RowBox[{"PearsonCorrelationTest", "[", 
  RowBox[{
   RowBox[{"\[CapitalLambda]FllNtwrk", "[", 
    RowBox[{"[", 
     RowBox[{"All", ",", "3"}], "]"}], "]"}], ",", 
   RowBox[{"\[CapitalLambda]FllNtwrk", "[", 
    RowBox[{"[", 
     RowBox[{"All", ",", "6"}], "]"}], "]"}], ",", "\"\<TestDataTable\>\""}], 
  "]"}], "\[IndentingNewLine]", 
 RowBox[{"SpearmanRankTest", "[", 
  RowBox[{
   RowBox[{"\[CapitalLambda]FllNtwrk", "[", 
    RowBox[{"[", 
     RowBox[{"All", ",", "3"}], "]"}], "]"}], ",", 
   RowBox[{"\[CapitalLambda]FllNtwrk", "[", 
    RowBox[{"[", 
     RowBox[{"All", ",", "6"}], "]"}], "]"}], ",", "\"\<TestDataTable\>\""}], 
  "]"}]}], "Input",
 CellChangeTimes->{{3.7612948828109713`*^9, 3.761294911458138*^9}, {
  3.7612949503290052`*^9, 3.761294981547184*^9}, {3.7612950161984158`*^9, 
  3.761295035204585*^9}, {3.761295163968354*^9, 3.761295225941948*^9}, {
  3.761368923485837*^9, 3.761368934375492*^9}, {3.761369398615501*^9, 
  3.761369402592658*^9}, {3.761546412598014*^9, 3.761546414007966*^9}, {
  3.761546449026877*^9, 3.761546450194462*^9}, {3.762155702381289*^9, 
  3.7621557037013483`*^9}},
 CellLabel->"In[30]:=",ExpressionUUID->"5ebb1e66-266a-49a6-a62d-0668a6bf3e22"],

Cell[BoxData[
 StyleBox[
  TagBox[GridBox[{
     {"\<\"\"\>", "\<\"Statistic\"\>", "\<\"P\[Hyphen]Value\"\>"},
     {"\<\"Pearson Correlation\"\>", "0.7525244916850293`", 
      "0.08428798006661709`"}
    },
    AutoDelete->False,
    GridBoxAlignment->{"Columns" -> {{Left}}, "Rows" -> {{Automatic}}},
    GridBoxDividers->{
     "ColumnsIndexed" -> {2 -> GrayLevel[0.7]}, 
      "RowsIndexed" -> {2 -> GrayLevel[0.7]}},
    GridBoxItemSize->{"Columns" -> {{Automatic}}, "Rows" -> {{Automatic}}},
    GridBoxSpacings->{"Columns" -> {{Automatic}}, "Rows" -> {{Automatic}}}],
   "Grid"], "DialogStyle",
  StripOnInput->False]], "Output",
 CellChangeTimes->{3.761506277040442*^9, 3.761506750164237*^9, 
  3.76154641771325*^9, 3.761546451922819*^9, 3.7615756750382347`*^9, 
  3.76157618019515*^9, 3.7615777306563663`*^9, 3.761645414121645*^9, 
  3.761933060821821*^9, 3.7619783176049023`*^9, 3.7619795593804197`*^9, 
  3.7620767561748257`*^9, 3.762142787949914*^9, 3.762152444768477*^9, 
  3.762155704462792*^9, 3.7621558077379007`*^9, 3.7621607357539673`*^9, 
  3.762161610295732*^9, 3.762161928437742*^9, 3.762162652067355*^9, 
  3.7621634152903*^9, 3.762163494377005*^9, 3.762163930810804*^9, 
  3.762169323569296*^9, 3.76217139838334*^9, 3.7621733456119347`*^9, 
  3.762174583382923*^9, 3.76217709275438*^9, 3.762177974335259*^9, 
  3.7622563795955677`*^9},
 CellLabel->"Out[30]=",ExpressionUUID->"2d6ccba1-154f-4bac-95f3-a3400af8ddad"],

Cell[BoxData[
 StyleBox[
  TagBox[GridBox[{
     {"\<\"\"\>", "\<\"Statistic\"\>", "\<\"P\[Hyphen]Value\"\>"},
     {"\<\"Spearman Rank\"\>", "0.8285714285714285`", "0.04156268221574348`"}
    },
    AutoDelete->False,
    GridBoxAlignment->{"Columns" -> {{Left}}, "Rows" -> {{Automatic}}},
    GridBoxDividers->{
     "ColumnsIndexed" -> {2 -> GrayLevel[0.7]}, 
      "RowsIndexed" -> {2 -> GrayLevel[0.7]}},
    GridBoxItemSize->{"Columns" -> {{Automatic}}, "Rows" -> {{Automatic}}},
    GridBoxSpacings->{"Columns" -> {{Automatic}}, "Rows" -> {{Automatic}}}],
   "Grid"], "DialogStyle",
  StripOnInput->False]], "Output",
 CellChangeTimes->{3.761506277040442*^9, 3.761506750164237*^9, 
  3.76154641771325*^9, 3.761546451922819*^9, 3.7615756750382347`*^9, 
  3.76157618019515*^9, 3.7615777306563663`*^9, 3.761645414121645*^9, 
  3.761933060821821*^9, 3.7619783176049023`*^9, 3.7619795593804197`*^9, 
  3.7620767561748257`*^9, 3.762142787949914*^9, 3.762152444768477*^9, 
  3.762155704462792*^9, 3.7621558077379007`*^9, 3.7621607357539673`*^9, 
  3.762161610295732*^9, 3.762161928437742*^9, 3.762162652067355*^9, 
  3.7621634152903*^9, 3.762163494377005*^9, 3.762163930810804*^9, 
  3.762169323569296*^9, 3.76217139838334*^9, 3.7621733456119347`*^9, 
  3.762174583382923*^9, 3.76217709275438*^9, 3.762177974335259*^9, 
  3.762256379604476*^9},
 CellLabel->"Out[31]=",ExpressionUUID->"bfd258a5-bee4-4f56-ad56-3d781d1706d3"]
}, Open  ]]
}, Open  ]],

Cell[CellGroupData[{

Cell["\<\
Number of Human Right Violations and Second Leading Eigenvalue\
\>", "Section",
 CellChangeTimes->{{3.761369791200091*^9, 
  3.761369831505336*^9}},ExpressionUUID->"f63d89ef-31b5-4efb-9e8f-\
620dd3630625"],

Cell[CellGroupData[{

Cell[BoxData[{
 RowBox[{"PearsonCorrelationTest", "[", 
  RowBox[{
   RowBox[{"\[Lambda]FllNtwrk", "[", 
    RowBox[{"[", 
     RowBox[{"All", ",", "2"}], "]"}], "]"}], ",", 
   RowBox[{"\[Lambda]FllNtwrk", "[", 
    RowBox[{"[", 
     RowBox[{"All", ",", "6"}], "]"}], "]"}], ",", "\"\<TestDataTable\>\""}], 
  "]"}], "\[IndentingNewLine]", 
 RowBox[{"SpearmanRankTest", "[", 
  RowBox[{
   RowBox[{"\[Lambda]FllNtwrk", "[", 
    RowBox[{"[", 
     RowBox[{"All", ",", "2"}], "]"}], "]"}], ",", 
   RowBox[{"\[Lambda]FllNtwrk", "[", 
    RowBox[{"[", 
     RowBox[{"All", ",", "6"}], "]"}], "]"}], ",", "\"\<TestDataTable\>\""}], 
  "]"}]}], "Input",
 CellChangeTimes->{{3.761368949221574*^9, 3.7613689653683777`*^9}, {
  3.761369411127707*^9, 3.7613694140697308`*^9}, {3.761546469575416*^9, 
  3.761546470772249*^9}, {3.762155713954507*^9, 3.762155715160387*^9}},
 CellLabel->"In[32]:=",ExpressionUUID->"f25953c2-a200-428d-8f0d-1d46d517bab3"],

Cell[BoxData[
 StyleBox[
  TagBox[GridBox[{
     {"\<\"\"\>", "\<\"Statistic\"\>", "\<\"P\[Hyphen]Value\"\>"},
     {"\<\"Pearson Correlation\"\>", "0.8257170607845756`", 
      "0.042914932045245886`"}
    },
    AutoDelete->False,
    GridBoxAlignment->{"Columns" -> {{Left}}, "Rows" -> {{Automatic}}},
    GridBoxDividers->{
     "ColumnsIndexed" -> {2 -> GrayLevel[0.7]}, 
      "RowsIndexed" -> {2 -> GrayLevel[0.7]}},
    GridBoxItemSize->{"Columns" -> {{Automatic}}, "Rows" -> {{Automatic}}},
    GridBoxSpacings->{"Columns" -> {{Automatic}}, "Rows" -> {{Automatic}}}],
   "Grid"], "DialogStyle",
  StripOnInput->False]], "Output",
 CellChangeTimes->{3.7615062941323223`*^9, 3.7615464730530157`*^9, 
  3.761575689808281*^9, 3.761576188588098*^9, 3.761577733774024*^9, 
  3.761645415819529*^9, 3.761923860567025*^9, 3.7619330627722588`*^9, 
  3.76197955946434*^9, 3.762076758149396*^9, 3.7621427894473963`*^9, 
  3.762152444833954*^9, 3.76215572272149*^9, 3.762155807826519*^9, 
  3.762160735837429*^9, 3.7621619435005693`*^9, 3.762162652155821*^9, 
  3.762163415373419*^9, 3.762163494463491*^9, 3.7621639308722477`*^9, 
  3.762169323667336*^9, 3.7621713984463263`*^9, 3.762173345685677*^9, 
  3.762174583648424*^9, 3.7621770928231688`*^9, 3.762177974402886*^9, 
  3.76225637966115*^9},
 CellLabel->"Out[32]=",ExpressionUUID->"8689cb0b-ff81-4b35-94ef-a3ce141101b0"],

Cell[BoxData[
 StyleBox[
  TagBox[GridBox[{
     {"\<\"\"\>", "\<\"Statistic\"\>", "\<\"P\[Hyphen]Value\"\>"},
     {"\<\"Spearman Rank\"\>", "0.6571428571428571`", "0.15617492711370262`"}
    },
    AutoDelete->False,
    GridBoxAlignment->{"Columns" -> {{Left}}, "Rows" -> {{Automatic}}},
    GridBoxDividers->{
     "ColumnsIndexed" -> {2 -> GrayLevel[0.7]}, 
      "RowsIndexed" -> {2 -> GrayLevel[0.7]}},
    GridBoxItemSize->{"Columns" -> {{Automatic}}, "Rows" -> {{Automatic}}},
    GridBoxSpacings->{"Columns" -> {{Automatic}}, "Rows" -> {{Automatic}}}],
   "Grid"], "DialogStyle",
  StripOnInput->False]], "Output",
 CellChangeTimes->{3.7615062941323223`*^9, 3.7615464730530157`*^9, 
  3.761575689808281*^9, 3.761576188588098*^9, 3.761577733774024*^9, 
  3.761645415819529*^9, 3.761923860567025*^9, 3.7619330627722588`*^9, 
  3.76197955946434*^9, 3.762076758149396*^9, 3.7621427894473963`*^9, 
  3.762152444833954*^9, 3.76215572272149*^9, 3.762155807826519*^9, 
  3.762160735837429*^9, 3.7621619435005693`*^9, 3.762162652155821*^9, 
  3.762163415373419*^9, 3.762163494463491*^9, 3.7621639308722477`*^9, 
  3.762169323667336*^9, 3.7621713984463263`*^9, 3.762173345685677*^9, 
  3.762174583648424*^9, 3.7621770928231688`*^9, 3.762177974402886*^9, 
  3.762256379670291*^9},
 CellLabel->"Out[33]=",ExpressionUUID->"61eb4092-bb56-469e-9770-b55399199405"]
}, Open  ]]
}, Open  ]],

Cell[CellGroupData[{

Cell["Homicide rate  and Second Leading Eigenvalue", "Section",
 CellChangeTimes->{{3.761369791200091*^9, 3.761369831505336*^9}, 
   3.761546524096641*^9},ExpressionUUID->"76eb4b97-799f-4f71-b4e7-\
d926e0a87054"],

Cell[CellGroupData[{

Cell[BoxData[{
 RowBox[{"PearsonCorrelationTest", "[", 
  RowBox[{
   RowBox[{"\[Lambda]FllNtwrk", "[", 
    RowBox[{"[", 
     RowBox[{"All", ",", "3"}], "]"}], "]"}], ",", 
   RowBox[{"\[Lambda]FllNtwrk", "[", 
    RowBox[{"[", 
     RowBox[{"All", ",", "6"}], "]"}], "]"}], ",", "\"\<TestDataTable\>\""}], 
  "]"}], "\[IndentingNewLine]", 
 RowBox[{"SpearmanRankTest", "[", 
  RowBox[{
   RowBox[{"\[Lambda]FllNtwrk", "[", 
    RowBox[{"[", 
     RowBox[{"All", ",", "3"}], "]"}], "]"}], ",", 
   RowBox[{"\[Lambda]FllNtwrk", "[", 
    RowBox[{"[", 
     RowBox[{"All", ",", "6"}], "]"}], "]"}], ",", "\"\<TestDataTable\>\""}], 
  "]"}]}], "Input",
 CellChangeTimes->{{3.761368949221574*^9, 3.7613689653683777`*^9}, {
  3.761369411127707*^9, 3.7613694140697308`*^9}, {3.761546469575416*^9, 
  3.761546470772249*^9}, {3.761546526783956*^9, 3.761546528181758*^9}, {
  3.762155731437394*^9, 3.7621557328285437`*^9}},
 CellLabel->"In[34]:=",ExpressionUUID->"adf6f62b-34fd-475e-a81a-37c3fdec2efa"],

Cell[BoxData[
 StyleBox[
  TagBox[GridBox[{
     {"\<\"\"\>", "\<\"Statistic\"\>", "\<\"P\[Hyphen]Value\"\>"},
     {"\<\"Pearson Correlation\"\>", "0.7621351979398262`", 
      "0.07814034079266094`"}
    },
    AutoDelete->False,
    GridBoxAlignment->{"Columns" -> {{Left}}, "Rows" -> {{Automatic}}},
    GridBoxDividers->{
     "ColumnsIndexed" -> {2 -> GrayLevel[0.7]}, 
      "RowsIndexed" -> {2 -> GrayLevel[0.7]}},
    GridBoxItemSize->{"Columns" -> {{Automatic}}, "Rows" -> {{Automatic}}},
    GridBoxSpacings->{"Columns" -> {{Automatic}}, "Rows" -> {{Automatic}}}],
   "Grid"], "DialogStyle",
  StripOnInput->False]], "Output",
 CellChangeTimes->{3.7615062941323223`*^9, 3.7615464730530157`*^9, 
  3.7615465291221952`*^9, 3.7615756930366488`*^9, 3.761576198026575*^9, 
  3.761577735958612*^9, 3.761923863373749*^9, 3.761979559546987*^9, 
  3.76207676043253*^9, 3.762142790932102*^9, 3.7621524449024982`*^9, 
  3.7621557354030867`*^9, 3.762160735919235*^9, 3.7621619468877773`*^9, 
  3.762162652258513*^9, 3.7621634154617357`*^9, 3.762163494564295*^9, 
  3.7621639309362288`*^9, 3.7621693237376337`*^9, 3.762171398511735*^9, 
  3.762173345769411*^9, 3.762174583767894*^9, 3.762177092887784*^9, 
  3.762177974468176*^9, 3.7622563797282352`*^9},
 CellLabel->"Out[34]=",ExpressionUUID->"146203c9-a283-407f-9a7c-cb404712f6f1"],

Cell[BoxData[
 StyleBox[
  TagBox[GridBox[{
     {"\<\"\"\>", "\<\"Statistic\"\>", "\<\"P\[Hyphen]Value\"\>"},
     {"\<\"Spearman Rank\"\>", "0.6`", "0.208`"}
    },
    AutoDelete->False,
    GridBoxAlignment->{"Columns" -> {{Left}}, "Rows" -> {{Automatic}}},
    GridBoxDividers->{
     "ColumnsIndexed" -> {2 -> GrayLevel[0.7]}, 
      "RowsIndexed" -> {2 -> GrayLevel[0.7]}},
    GridBoxItemSize->{"Columns" -> {{Automatic}}, "Rows" -> {{Automatic}}},
    GridBoxSpacings->{"Columns" -> {{Automatic}}, "Rows" -> {{Automatic}}}],
   "Grid"], "DialogStyle",
  StripOnInput->False]], "Output",
 CellChangeTimes->{3.7615062941323223`*^9, 3.7615464730530157`*^9, 
  3.7615465291221952`*^9, 3.7615756930366488`*^9, 3.761576198026575*^9, 
  3.761577735958612*^9, 3.761923863373749*^9, 3.761979559546987*^9, 
  3.76207676043253*^9, 3.762142790932102*^9, 3.7621524449024982`*^9, 
  3.7621557354030867`*^9, 3.762160735919235*^9, 3.7621619468877773`*^9, 
  3.762162652258513*^9, 3.7621634154617357`*^9, 3.762163494564295*^9, 
  3.7621639309362288`*^9, 3.7621693237376337`*^9, 3.762171398511735*^9, 
  3.762173345769411*^9, 3.762174583767894*^9, 3.762177092887784*^9, 
  3.762177974468176*^9, 3.762256379738421*^9},
 CellLabel->"Out[35]=",ExpressionUUID->"008ac235-f122-428e-83fd-e0c37ee33664"]
}, Open  ]]
}, Open  ]],

Cell[CellGroupData[{

Cell["Number of Human Right Violations and Number of gangs", "Section",
 CellChangeTimes->{{3.761369791200091*^9, 
  3.76136983991691*^9}},ExpressionUUID->"0002c700-084c-48aa-bf99-\
819aa90e40c0"],

Cell[CellGroupData[{

Cell[BoxData[{
 RowBox[{"pAvNmbrVRHNgngs", "=", 
  RowBox[{"PearsonCorrelationTest", "[", 
   RowBox[{
    RowBox[{"NgFllNtwrk", "[", 
     RowBox[{"[", 
      RowBox[{"All", ",", "2"}], "]"}], "]"}], ",", 
    RowBox[{"NgFllNtwrk", "[", 
     RowBox[{"[", 
      RowBox[{"All", ",", "6"}], "]"}], "]"}], ",", "\"\<TestDataTable\>\""}],
    "]"}]}], "\[IndentingNewLine]", 
 RowBox[{"SpearmanRankTest", "[", 
  RowBox[{
   RowBox[{"NgFllNtwrk", "[", 
    RowBox[{"[", 
     RowBox[{"All", ",", "2"}], "]"}], "]"}], ",", 
   RowBox[{"NgFllNtwrk", "[", 
    RowBox[{"[", 
     RowBox[{"All", ",", "6"}], "]"}], "]"}], ",", "\"\<TestDataTable\>\""}], 
  "]"}]}], "Input",
 CellChangeTimes->{{3.761295329025138*^9, 3.761295357521394*^9}, {
  3.761365311432961*^9, 3.7613653167138033`*^9}, {3.7613689972459717`*^9, 
  3.7613690066897287`*^9}, {3.76136950896686*^9, 3.7613695136478662`*^9}, {
  3.761575971679533*^9, 3.761575973015691*^9}, {3.762155753841034*^9, 
  3.762155755514892*^9}},
 CellLabel->"In[36]:=",ExpressionUUID->"f4ef42dd-a77c-4a8d-bf0e-2489e37066d6"],

Cell[BoxData[
 StyleBox[
  TagBox[GridBox[{
     {"\<\"\"\>", "\<\"Statistic\"\>", "\<\"P\[Hyphen]Value\"\>"},
     {"\<\"Pearson Correlation\"\>", "0.39383306845478083`", 
      "0.43979303510636164`"}
    },
    AutoDelete->False,
    GridBoxAlignment->{"Columns" -> {{Left}}, "Rows" -> {{Automatic}}},
    GridBoxDividers->{
     "ColumnsIndexed" -> {2 -> GrayLevel[0.7]}, 
      "RowsIndexed" -> {2 -> GrayLevel[0.7]}},
    GridBoxItemSize->{"Columns" -> {{Automatic}}, "Rows" -> {{Automatic}}},
    GridBoxSpacings->{"Columns" -> {{Automatic}}, "Rows" -> {{Automatic}}}],
   "Grid"], "DialogStyle",
  StripOnInput->False]], "Output",
 CellChangeTimes->{
  3.761506321368677*^9, 3.761575696386516*^9, 3.761576204884056*^9, 
   3.761577738708103*^9, 3.761645418645393*^9, 3.7619238702102547`*^9, 
   3.761979559630816*^9, 3.762076762385425*^9, 3.7620770220267572`*^9, 
   3.7621427927373753`*^9, 3.762152444967936*^9, 3.762155758214075*^9, {
   3.762155815401022*^9, 3.7621558410743303`*^9}, 3.76216073600462*^9, 
   3.7621619589787607`*^9, 3.762162652357903*^9, 3.762163415557622*^9, 
   3.7621634946627407`*^9, 3.762163931008728*^9, 3.762169323824795*^9, 
   3.762171398577921*^9, 3.762173345851626*^9, 3.762174583834196*^9, 
   3.7621770929550858`*^9, 3.762177974597534*^9, 3.762256379800674*^9},
 CellLabel->"Out[36]=",ExpressionUUID->"b26adffd-f620-4d9b-9512-4a81cfef8056"],

Cell[BoxData[
 StyleBox[
  TagBox[GridBox[{
     {"\<\"\"\>", "\<\"Statistic\"\>", "\<\"P\[Hyphen]Value\"\>"},
     {"\<\"Spearman Rank\"\>", "0.5428571428571428`", "0.26570262390670557`"}
    },
    AutoDelete->False,
    GridBoxAlignment->{"Columns" -> {{Left}}, "Rows" -> {{Automatic}}},
    GridBoxDividers->{
     "ColumnsIndexed" -> {2 -> GrayLevel[0.7]}, 
      "RowsIndexed" -> {2 -> GrayLevel[0.7]}},
    GridBoxItemSize->{"Columns" -> {{Automatic}}, "Rows" -> {{Automatic}}},
    GridBoxSpacings->{"Columns" -> {{Automatic}}, "Rows" -> {{Automatic}}}],
   "Grid"], "DialogStyle",
  StripOnInput->False]], "Output",
 CellChangeTimes->{
  3.761506321368677*^9, 3.761575696386516*^9, 3.761576204884056*^9, 
   3.761577738708103*^9, 3.761645418645393*^9, 3.7619238702102547`*^9, 
   3.761979559630816*^9, 3.762076762385425*^9, 3.7620770220267572`*^9, 
   3.7621427927373753`*^9, 3.762152444967936*^9, 3.762155758214075*^9, {
   3.762155815401022*^9, 3.7621558410743303`*^9}, 3.76216073600462*^9, 
   3.7621619589787607`*^9, 3.762162652357903*^9, 3.762163415557622*^9, 
   3.7621634946627407`*^9, 3.762163931008728*^9, 3.762169323824795*^9, 
   3.762171398577921*^9, 3.762173345851626*^9, 3.762174583834196*^9, 
   3.7621770929550858`*^9, 3.762177974597534*^9, 3.762256379810294*^9},
 CellLabel->"Out[37]=",ExpressionUUID->"8dcfd2bf-cf81-4ab0-8318-829f0321fa46"]
}, Open  ]]
}, Open  ]],

Cell[CellGroupData[{

Cell["Homicide rate  and Number of gangs", "Section",
 CellChangeTimes->{{3.761369791200091*^9, 3.76136983991691*^9}, 
   3.761546485951273*^9},ExpressionUUID->"08a46298-588c-4914-9c2c-\
396f665620b7"],

Cell[CellGroupData[{

Cell[BoxData[{
 RowBox[{"pAvNmbrVRHNgngs", "=", 
  RowBox[{"PearsonCorrelationTest", "[", 
   RowBox[{
    RowBox[{"NgFllNtwrk", "[", 
     RowBox[{"[", 
      RowBox[{"All", ",", "3"}], "]"}], "]"}], ",", 
    RowBox[{"NgFllNtwrk", "[", 
     RowBox[{"[", 
      RowBox[{"All", ",", "6"}], "]"}], "]"}], ",", "\"\<TestDataTable\>\""}],
    "]"}]}], "\[IndentingNewLine]", 
 RowBox[{"SpearmanRankTest", "[", 
  RowBox[{
   RowBox[{"NgFllNtwrk", "[", 
    RowBox[{"[", 
     RowBox[{"All", ",", "3"}], "]"}], "]"}], ",", 
   RowBox[{"NgFllNtwrk", "[", 
    RowBox[{"[", 
     RowBox[{"All", ",", "6"}], "]"}], "]"}], ",", "\"\<TestDataTable\>\""}], 
  "]"}]}], "Input",
 CellChangeTimes->{{3.761295329025138*^9, 3.761295357521394*^9}, {
  3.761365311432961*^9, 3.7613653167138033`*^9}, {3.7613689972459717`*^9, 
  3.7613690066897287`*^9}, {3.76136950896686*^9, 3.7613695136478662`*^9}, {
  3.761546488766149*^9, 3.761546493418188*^9}, {3.762155850443365*^9, 
  3.762155851956463*^9}},
 CellLabel->"In[38]:=",ExpressionUUID->"aec6d6c1-ec4c-4070-a570-d1daab0431a0"],

Cell[BoxData[
 StyleBox[
  TagBox[GridBox[{
     {"\<\"\"\>", "\<\"Statistic\"\>", "\<\"P\[Hyphen]Value\"\>"},
     {"\<\"Pearson Correlation\"\>", "0.7805165486913117`", 
      "0.06697289155002101`"}
    },
    AutoDelete->False,
    GridBoxAlignment->{"Columns" -> {{Left}}, "Rows" -> {{Automatic}}},
    GridBoxDividers->{
     "ColumnsIndexed" -> {2 -> GrayLevel[0.7]}, 
      "RowsIndexed" -> {2 -> GrayLevel[0.7]}},
    GridBoxItemSize->{"Columns" -> {{Automatic}}, "Rows" -> {{Automatic}}},
    GridBoxSpacings->{"Columns" -> {{Automatic}}, "Rows" -> {{Automatic}}}],
   "Grid"], "DialogStyle",
  StripOnInput->False]], "Output",
 CellChangeTimes->{3.761506321368677*^9, 3.761546494617703*^9, 
  3.761575709046915*^9, 3.7615762096186123`*^9, 3.761577740661762*^9, 
  3.761645420359161*^9, 3.761923873413376*^9, 3.761979559714736*^9, 
  3.7620767643512983`*^9, 3.7621427946700497`*^9, 3.76215244503904*^9, 
  3.7621558539088783`*^9, 3.7621607361181498`*^9, 3.762161962738863*^9, 
  3.762162652455873*^9, 3.762163415646647*^9, 3.762163494763369*^9, 
  3.762163931092032*^9, 3.762169323906283*^9, 3.7621713986303988`*^9, 
  3.762173345935699*^9, 3.76217458389962*^9, 3.762177093019142*^9, 
  3.762177974665873*^9, 3.762256379882176*^9},
 CellLabel->"Out[38]=",ExpressionUUID->"0ad00985-3b46-4607-9524-4fc80dafa7e4"],

Cell[BoxData[
 StyleBox[
  TagBox[GridBox[{
     {"\<\"\"\>", "\<\"Statistic\"\>", "\<\"P\[Hyphen]Value\"\>"},
     {"\<\"Spearman Rank\"\>", "0.9428571428571428`", "0.00480466472303207`"}
    },
    AutoDelete->False,
    GridBoxAlignment->{"Columns" -> {{Left}}, "Rows" -> {{Automatic}}},
    GridBoxDividers->{
     "ColumnsIndexed" -> {2 -> GrayLevel[0.7]}, 
      "RowsIndexed" -> {2 -> GrayLevel[0.7]}},
    GridBoxItemSize->{"Columns" -> {{Automatic}}, "Rows" -> {{Automatic}}},
    GridBoxSpacings->{"Columns" -> {{Automatic}}, "Rows" -> {{Automatic}}}],
   "Grid"], "DialogStyle",
  StripOnInput->False]], "Output",
 CellChangeTimes->{3.761506321368677*^9, 3.761546494617703*^9, 
  3.761575709046915*^9, 3.7615762096186123`*^9, 3.761577740661762*^9, 
  3.761645420359161*^9, 3.761923873413376*^9, 3.761979559714736*^9, 
  3.7620767643512983`*^9, 3.7621427946700497`*^9, 3.76215244503904*^9, 
  3.7621558539088783`*^9, 3.7621607361181498`*^9, 3.762161962738863*^9, 
  3.762162652455873*^9, 3.762163415646647*^9, 3.762163494763369*^9, 
  3.762163931092032*^9, 3.762169323906283*^9, 3.7621713986303988`*^9, 
  3.762173345935699*^9, 3.76217458389962*^9, 3.762177093019142*^9, 
  3.762177974665873*^9, 3.76225637989391*^9},
 CellLabel->"Out[39]=",ExpressionUUID->"1bc4d84b-83b6-4f14-b520-ba8eea2f509c"]
}, Open  ]]
}, Open  ]]
}, Closed]],

Cell[CellGroupData[{

Cell["Pearson Correlations", "Subchapter",
 CellChangeTimes->{{3.761313808825938*^9, 3.76131381784032*^9}, {
  3.7613691436584663`*^9, 3.761369153590229*^9}, {3.761394645783746*^9, 
  3.761394648829562*^9}, {3.762165864182227*^9, 
  3.762165874308379*^9}},ExpressionUUID->"139b8aad-e316-477f-9a3d-\
7aa111b91c6d"],

Cell[CellGroupData[{

Cell["Correlation calculation", "Section",
 CellChangeTimes->{{3.762165905147911*^9, 
  3.7621659227259493`*^9}},ExpressionUUID->"1af6c219-1c0a-469c-bbe7-\
4aeef208d045"],

Cell[CellGroupData[{

Cell[BoxData[
 RowBox[{
  StyleBox[
   RowBox[{"(*", 
    RowBox[{"p", "-", " ", "Person"}], "*)"}], "Text"], "\[IndentingNewLine]",
   "\[IndentingNewLine]", 
  RowBox[{
   RowBox[{
    RowBox[{"pAvNmbrVRHGini", "=", 
     RowBox[{
      RowBox[{"PearsonCorrelationTest", "[", 
       RowBox[{
        RowBox[{"Ginicffnt", "[", 
         RowBox[{"[", 
          RowBox[{"All", ",", "2"}], "]"}], "]"}], ",", 
        RowBox[{"Ginicffnt", "[", 
         RowBox[{"[", 
          RowBox[{"All", ",", "4"}], "]"}], "]"}]}], "]"}], "//", "N"}]}], 
    ";"}], "\[IndentingNewLine]", 
   RowBox[{
    RowBox[{"pAvNmbrRHGini", "=", 
     RowBox[{
      RowBox[{"PearsonCorrelationTest", "[", 
       RowBox[{
        RowBox[{"Ginicffnt", "[", 
         RowBox[{"[", 
          RowBox[{"All", ",", "3"}], "]"}], "]"}], ",", 
        RowBox[{"Ginicffnt", "[", 
         RowBox[{"[", 
          RowBox[{"All", ",", "4"}], "]"}], "]"}]}], "]"}], "//", "N"}]}], 
    ";"}], "\[IndentingNewLine]", 
   RowBox[{
    RowBox[{"pAvNmbrVRHUnemplymnt", "=", 
     RowBox[{
      RowBox[{"PearsonCorrelationTest", "[", 
       RowBox[{
        RowBox[{"Unemplymntrt", "[", 
         RowBox[{"[", 
          RowBox[{"All", ",", "2"}], "]"}], "]"}], ",", 
        RowBox[{"Unemplymntrt", "[", 
         RowBox[{"[", 
          RowBox[{"All", ",", "4"}], "]"}], "]"}]}], "]"}], "//", "N"}]}], 
    ";"}], "\[IndentingNewLine]", 
   RowBox[{
    RowBox[{"pAvNmbrRHUnemplymnt", "=", 
     RowBox[{
      RowBox[{"PearsonCorrelationTest", "[", 
       RowBox[{
        RowBox[{"Unemplymntrt", "[", 
         RowBox[{"[", 
          RowBox[{"All", ",", "3"}], "]"}], "]"}], ",", 
        RowBox[{"Unemplymntrt", "[", 
         RowBox[{"[", 
          RowBox[{"All", ",", "4"}], "]"}], "]"}]}], "]"}], "//", "N"}]}], 
    ";"}], "\[IndentingNewLine]", 
   RowBox[{
    RowBox[{"pVHRHR", "=", 
     RowBox[{
      RowBox[{"PearsonCorrelationTest", "[", 
       RowBox[{
        RowBox[{"Ginicffnt", "[", 
         RowBox[{"[", 
          RowBox[{"All", ",", "2"}], "]"}], "]"}], ",", 
        RowBox[{"Ginicffnt", "[", 
         RowBox[{"[", 
          RowBox[{"All", ",", "3"}], "]"}], "]"}]}], "]"}], "//", "N"}]}], 
    ";"}], "\[IndentingNewLine]", 
   RowBox[{
    RowBox[{"auxintrsctn", "=", 
     RowBox[{"Intersection", "[", 
      RowBox[{
       RowBox[{"Ginicffnt", "[", 
        RowBox[{"[", 
         RowBox[{"All", ",", "1"}], "]"}], "]"}], ",", 
       RowBox[{"Unemplymntrt", "[", 
        RowBox[{"[", 
         RowBox[{"All", ",", "1"}], "]"}], "]"}]}], "]"}]}], ";"}], 
   "\[IndentingNewLine]", 
   RowBox[{
    RowBox[{"auxlenght", "=", 
     RowBox[{"Length", "[", "auxintrsctn", "]"}]}], ";"}], 
   "\[IndentingNewLine]", 
   RowBox[{
    RowBox[{"pUnemplymntGini", "=", 
     RowBox[{"PearsonCorrelationTest", "[", "\[IndentingNewLine]", 
      RowBox[{
       RowBox[{"Table", "[", 
        RowBox[{
         RowBox[{"Unemplymntrt", "[", 
          RowBox[{"[", 
           RowBox[{
            RowBox[{"Extract", "[", 
             RowBox[{
              RowBox[{
               RowBox[{"Position", "[", 
                RowBox[{"Unemplymntrt", ",", 
                 RowBox[{"auxintrsctn", "[", 
                  RowBox[{"[", "kk", "]"}], "]"}]}], "]"}], "[", 
               RowBox[{"[", "1", "]"}], "]"}], ",", "1"}], "]"}], ",", "4"}], 
           "]"}], "]"}], ",", 
         RowBox[{"{", 
          RowBox[{"kk", ",", "1", ",", "auxlenght"}], "}"}]}], "]"}], ",", 
       "\[IndentingNewLine]", 
       RowBox[{"Table", "[", 
        RowBox[{
         RowBox[{"Ginicffnt", "[", 
          RowBox[{"[", 
           RowBox[{
            RowBox[{"Extract", "[", 
             RowBox[{
              RowBox[{
               RowBox[{"Position", "[", 
                RowBox[{"Ginicffnt", ",", 
                 RowBox[{"auxintrsctn", "[", 
                  RowBox[{"[", "kk", "]"}], "]"}]}], "]"}], "[", 
               RowBox[{"[", "1", "]"}], "]"}], ",", "1"}], "]"}], ",", "4"}], 
           "]"}], "]"}], ",", 
         RowBox[{"{", 
          RowBox[{"kk", ",", "1", ",", "auxlenght"}], "}"}]}], "]"}]}], 
      "]"}]}], ";"}], "\[IndentingNewLine]", "\[IndentingNewLine]", 
   RowBox[{
    RowBox[{"pAvNmbrVRH\[CapitalLambda]", "=", 
     RowBox[{
      RowBox[{"PearsonCorrelationTest", "[", 
       RowBox[{
        RowBox[{"\[CapitalLambda]FllNtwrk", "[", 
         RowBox[{"[", 
          RowBox[{"All", ",", "2"}], "]"}], "]"}], ",", 
        RowBox[{"\[CapitalLambda]FllNtwrk", "[", 
         RowBox[{"[", 
          RowBox[{"All", ",", "6"}], "]"}], "]"}]}], "]"}], "//", "N"}]}], 
    ";"}], "\[IndentingNewLine]", 
   RowBox[{
    RowBox[{"pAvNmbrRH\[CapitalLambda]", "=", 
     RowBox[{
      RowBox[{"PearsonCorrelationTest", "[", 
       RowBox[{
        RowBox[{"\[CapitalLambda]FllNtwrk", "[", 
         RowBox[{"[", 
          RowBox[{"All", ",", "3"}], "]"}], "]"}], ",", 
        RowBox[{"\[CapitalLambda]FllNtwrk", "[", 
         RowBox[{"[", 
          RowBox[{"All", ",", "6"}], "]"}], "]"}]}], "]"}], "//", "N"}]}], 
    ";"}], "\[IndentingNewLine]", 
   RowBox[{
    RowBox[{"p\[CapitalLambda]Unemplymnt", "=", 
     RowBox[{
      RowBox[{"PearsonCorrelationTest", "[", 
       RowBox[{
        RowBox[{"\[CapitalLambda]FllNtwrk", "[", 
         RowBox[{"[", 
          RowBox[{"All", ",", "4"}], "]"}], "]"}], ",", 
        RowBox[{"\[CapitalLambda]FllNtwrk", "[", 
         RowBox[{"[", 
          RowBox[{"All", ",", "6"}], "]"}], "]"}]}], "]"}], "//", "N"}]}], 
    ";"}], "\[IndentingNewLine]", 
   RowBox[{
    RowBox[{"p\[CapitalLambda]Gini", "=", 
     RowBox[{
      RowBox[{"PearsonCorrelationTest", "[", 
       RowBox[{
        RowBox[{"\[CapitalLambda]FllNtwrk", "[", 
         RowBox[{"[", 
          RowBox[{"All", ",", "5"}], "]"}], "]"}], ",", 
        RowBox[{"\[CapitalLambda]FllNtwrk", "[", 
         RowBox[{"[", 
          RowBox[{"All", ",", "6"}], "]"}], "]"}]}], "]"}], "//", "N"}]}], 
    ";"}], "\[IndentingNewLine]", 
   RowBox[{
    RowBox[{"pNgngs\[CapitalLambda]", "=", 
     RowBox[{
      RowBox[{"PearsonCorrelationTest", "[", 
       RowBox[{
        RowBox[{"NgFllNtwrk", "[", 
         RowBox[{"[", 
          RowBox[{"All", ",", "6"}], "]"}], "]"}], ",", 
        RowBox[{"\[CapitalLambda]FllNtwrk", "[", 
         RowBox[{"[", 
          RowBox[{"All", ",", "6"}], "]"}], "]"}]}], "]"}], "//", "N"}]}], 
    ";"}], "\[IndentingNewLine]", 
   RowBox[{
    RowBox[{"p\[CapitalLambda]\[Lambda]", "=", 
     RowBox[{
      RowBox[{"PearsonCorrelationTest", "[", 
       RowBox[{
        RowBox[{"\[CapitalLambda]FllNtwrk", "[", 
         RowBox[{"[", 
          RowBox[{"All", ",", "6"}], "]"}], "]"}], ",", 
        RowBox[{"\[Lambda]FllNtwrk", "[", 
         RowBox[{"[", 
          RowBox[{"All", ",", "6"}], "]"}], "]"}]}], "]"}], "//", "N"}]}], 
    ";"}], "\[IndentingNewLine]", "\[IndentingNewLine]", 
   RowBox[{
    RowBox[{"pAvNmbrVRH\[Lambda]", "=", 
     RowBox[{
      RowBox[{"PearsonCorrelationTest", "[", 
       RowBox[{
        RowBox[{"\[Lambda]FllNtwrk", "[", 
         RowBox[{"[", 
          RowBox[{"All", ",", "2"}], "]"}], "]"}], ",", 
        RowBox[{"\[Lambda]FllNtwrk", "[", 
         RowBox[{"[", 
          RowBox[{"All", ",", "6"}], "]"}], "]"}]}], "]"}], "//", "N"}]}], 
    ";"}], "\[IndentingNewLine]", 
   RowBox[{
    RowBox[{"pAvNmbrRH\[Lambda]", "=", 
     RowBox[{
      RowBox[{"PearsonCorrelationTest", "[", 
       RowBox[{
        RowBox[{"\[Lambda]FllNtwrk", "[", 
         RowBox[{"[", 
          RowBox[{"All", ",", "3"}], "]"}], "]"}], ",", 
        RowBox[{"\[Lambda]FllNtwrk", "[", 
         RowBox[{"[", 
          RowBox[{"All", ",", "6"}], "]"}], "]"}]}], "]"}], "//", "N"}]}], 
    ";"}], "\[IndentingNewLine]", 
   RowBox[{
    RowBox[{"p\[Lambda]Unemplymnt", "=", 
     RowBox[{"PearsonCorrelationTest", "[", 
      RowBox[{
       RowBox[{"\[Lambda]FllNtwrk", "[", 
        RowBox[{"[", 
         RowBox[{"All", ",", "4"}], "]"}], "]"}], ",", 
       RowBox[{"\[Lambda]FllNtwrk", "[", 
        RowBox[{"[", 
         RowBox[{"All", ",", "6"}], "]"}], "]"}]}], "]"}]}], ";"}], 
   "\[IndentingNewLine]", 
   RowBox[{
    RowBox[{"p\[Lambda]Gini", "=", 
     RowBox[{
      RowBox[{"PearsonCorrelationTest", "[", 
       RowBox[{
        RowBox[{"\[Lambda]FllNtwrk", "[", 
         RowBox[{"[", 
          RowBox[{"All", ",", "5"}], "]"}], "]"}], ",", 
        RowBox[{"\[Lambda]FllNtwrk", "[", 
         RowBox[{"[", 
          RowBox[{"All", ",", "6"}], "]"}], "]"}]}], "]"}], "//", "N"}]}], 
    ";"}], "\[IndentingNewLine]", 
   RowBox[{
    RowBox[{"pNgngs\[Lambda]", "=", 
     RowBox[{
      RowBox[{"PearsonCorrelationTest", "[", 
       RowBox[{
        RowBox[{"NgFllNtwrk", "[", 
         RowBox[{"[", 
          RowBox[{"All", ",", "6"}], "]"}], "]"}], ",", 
        RowBox[{"\[Lambda]FllNtwrk", "[", 
         RowBox[{"[", 
          RowBox[{"All", ",", "6"}], "]"}], "]"}]}], "]"}], "//", "N"}]}], 
    ";"}], "\[IndentingNewLine]", "\[IndentingNewLine]", 
   RowBox[{
    RowBox[{"pAvNmbrVRHNgngs", "=", 
     RowBox[{
      RowBox[{"PearsonCorrelationTest", "[", 
       RowBox[{
        RowBox[{"NgFllNtwrk", "[", 
         RowBox[{"[", 
          RowBox[{"All", ",", "2"}], "]"}], "]"}], ",", 
        RowBox[{"NgFllNtwrk", "[", 
         RowBox[{"[", 
          RowBox[{"All", ",", "6"}], "]"}], "]"}]}], "]"}], "//", "N"}]}], 
    ";"}], "\[IndentingNewLine]", 
   RowBox[{
    RowBox[{"pAvNmbrRHNgngs", "=", 
     RowBox[{
      RowBox[{"PearsonCorrelationTest", "[", 
       RowBox[{
        RowBox[{"NgFllNtwrk", "[", 
         RowBox[{"[", 
          RowBox[{"All", ",", "3"}], "]"}], "]"}], ",", 
        RowBox[{"NgFllNtwrk", "[", 
         RowBox[{"[", 
          RowBox[{"All", ",", "6"}], "]"}], "]"}]}], "]"}], "//", "N"}]}], 
    ";"}], "\[IndentingNewLine]", 
   RowBox[{
    RowBox[{"pNgngsUnemplymnt", "=", 
     RowBox[{
      RowBox[{"PearsonCorrelationTest", "[", 
       RowBox[{
        RowBox[{"NgFllNtwrk", "[", 
         RowBox[{"[", 
          RowBox[{"All", ",", "4"}], "]"}], "]"}], ",", 
        RowBox[{"NgFllNtwrk", "[", 
         RowBox[{"[", 
          RowBox[{"All", ",", "6"}], "]"}], "]"}]}], "]"}], "//", "N"}]}], 
    ";"}], "\[IndentingNewLine]", 
   RowBox[{
    RowBox[{"pNgngsGini", "=", 
     RowBox[{
      RowBox[{"PearsonCorrelationTest", "[", 
       RowBox[{
        RowBox[{"NgFllNtwrk", "[", 
         RowBox[{"[", 
          RowBox[{"All", ",", "5"}], "]"}], "]"}], ",", 
        RowBox[{"NgFllNtwrk", "[", 
         RowBox[{"[", 
          RowBox[{"All", ",", "6"}], "]"}], "]"}]}], "]"}], "//", "N"}]}], 
    ";"}], "\[IndentingNewLine]", "\[IndentingNewLine]", 
   "\[IndentingNewLine]", 
   StyleBox[
    RowBox[{"(*", 
     RowBox[{"r", "-", " ", "Person"}], "*)"}], "Text"], 
   "\[IndentingNewLine]", "\[IndentingNewLine]", 
   RowBox[{
    RowBox[{"rAvNmbrVRHGini", "=", 
     RowBox[{
      RowBox[{"Correlation", "[", 
       RowBox[{
        RowBox[{"Ginicffnt", "[", 
         RowBox[{"[", 
          RowBox[{"All", ",", "2"}], "]"}], "]"}], ",", 
        RowBox[{"Ginicffnt", "[", 
         RowBox[{"[", 
          RowBox[{"All", ",", "4"}], "]"}], "]"}]}], "]"}], "//", "N"}]}], 
    ";"}], "\[IndentingNewLine]", 
   RowBox[{
    RowBox[{"rAvNmbrRHGini", "=", 
     RowBox[{
      RowBox[{"Correlation", "[", 
       RowBox[{
        RowBox[{"Ginicffnt", "[", 
         RowBox[{"[", 
          RowBox[{"All", ",", "3"}], "]"}], "]"}], ",", 
        RowBox[{"Ginicffnt", "[", 
         RowBox[{"[", 
          RowBox[{"All", ",", "4"}], "]"}], "]"}]}], "]"}], "//", "N"}]}], 
    ";"}], "\[IndentingNewLine]", 
   RowBox[{
    RowBox[{"rAvNmbrVRHUnemplymnt", "=", 
     RowBox[{
      RowBox[{"Correlation", "[", 
       RowBox[{
        RowBox[{"Unemplymntrt", "[", 
         RowBox[{"[", 
          RowBox[{"All", ",", "2"}], "]"}], "]"}], ",", 
        RowBox[{"Unemplymntrt", "[", 
         RowBox[{"[", 
          RowBox[{"All", ",", "4"}], "]"}], "]"}]}], "]"}], "//", "N"}]}], 
    ";"}], "\[IndentingNewLine]", 
   RowBox[{
    RowBox[{"rAvNmbrRHUnemplymnt", "=", 
     RowBox[{
      RowBox[{"Correlation", "[", 
       RowBox[{
        RowBox[{"Unemplymntrt", "[", 
         RowBox[{"[", 
          RowBox[{"All", ",", "3"}], "]"}], "]"}], ",", 
        RowBox[{"Unemplymntrt", "[", 
         RowBox[{"[", 
          RowBox[{"All", ",", "4"}], "]"}], "]"}]}], "]"}], "//", "N"}]}], 
    ";"}], "\[IndentingNewLine]", 
   RowBox[{
    RowBox[{"rVHRHR", "=", 
     RowBox[{
      RowBox[{"Correlation", "[", 
       RowBox[{
        RowBox[{"Ginicffnt", "[", 
         RowBox[{"[", 
          RowBox[{"All", ",", "2"}], "]"}], "]"}], ",", 
        RowBox[{"Ginicffnt", "[", 
         RowBox[{"[", 
          RowBox[{"All", ",", "3"}], "]"}], "]"}]}], "]"}], "//", "N"}]}], 
    ";"}], "\[IndentingNewLine]", 
   RowBox[{
    RowBox[{"auxintrsctn", "=", 
     RowBox[{"Intersection", "[", 
      RowBox[{
       RowBox[{"Ginicffnt", "[", 
        RowBox[{"[", 
         RowBox[{"All", ",", "1"}], "]"}], "]"}], ",", 
       RowBox[{"Unemplymntrt", "[", 
        RowBox[{"[", 
         RowBox[{"All", ",", "1"}], "]"}], "]"}]}], "]"}]}], ";"}], 
   "\[IndentingNewLine]", 
   RowBox[{
    RowBox[{"auxlenght", "=", 
     RowBox[{"Length", "[", "auxintrsctn", "]"}]}], ";"}], 
   "\[IndentingNewLine]", 
   RowBox[{
    RowBox[{"rUnemplymntGini", "=", 
     RowBox[{"Correlation", "[", "\[IndentingNewLine]", 
      RowBox[{
       RowBox[{"Table", "[", 
        RowBox[{
         RowBox[{"Unemplymntrt", "[", 
          RowBox[{"[", 
           RowBox[{
            RowBox[{"Extract", "[", 
             RowBox[{
              RowBox[{
               RowBox[{"Position", "[", 
                RowBox[{"Unemplymntrt", ",", 
                 RowBox[{"auxintrsctn", "[", 
                  RowBox[{"[", "kk", "]"}], "]"}]}], "]"}], "[", 
               RowBox[{"[", "1", "]"}], "]"}], ",", "1"}], "]"}], ",", "4"}], 
           "]"}], "]"}], ",", 
         RowBox[{"{", 
          RowBox[{"kk", ",", "1", ",", "auxlenght"}], "}"}]}], "]"}], ",", 
       "\[IndentingNewLine]", 
       RowBox[{"Table", "[", 
        RowBox[{
         RowBox[{"Ginicffnt", "[", 
          RowBox[{"[", 
           RowBox[{
            RowBox[{"Extract", "[", 
             RowBox[{
              RowBox[{
               RowBox[{"Position", "[", 
                RowBox[{"Ginicffnt", ",", 
                 RowBox[{"auxintrsctn", "[", 
                  RowBox[{"[", "kk", "]"}], "]"}]}], "]"}], "[", 
               RowBox[{"[", "1", "]"}], "]"}], ",", "1"}], "]"}], ",", "4"}], 
           "]"}], "]"}], ",", 
         RowBox[{"{", 
          RowBox[{"kk", ",", "1", ",", "auxlenght"}], "}"}]}], "]"}]}], 
      "]"}]}], ";"}], "\[IndentingNewLine]", "\[IndentingNewLine]", 
   RowBox[{
    RowBox[{"rAvNmbrVRH\[CapitalLambda]", "=", 
     RowBox[{
      RowBox[{"Correlation", "[", 
       RowBox[{
        RowBox[{"\[CapitalLambda]FllNtwrk", "[", 
         RowBox[{"[", 
          RowBox[{"All", ",", "2"}], "]"}], "]"}], ",", 
        RowBox[{"\[CapitalLambda]FllNtwrk", "[", 
         RowBox[{"[", 
          RowBox[{"All", ",", "6"}], "]"}], "]"}]}], "]"}], "//", "N"}]}], 
    ";"}], "\[IndentingNewLine]", 
   RowBox[{
    RowBox[{"rAvNmbrRH\[CapitalLambda]", "=", 
     RowBox[{
      RowBox[{"Correlation", "[", 
       RowBox[{
        RowBox[{"\[CapitalLambda]FllNtwrk", "[", 
         RowBox[{"[", 
          RowBox[{"All", ",", "3"}], "]"}], "]"}], ",", 
        RowBox[{"\[CapitalLambda]FllNtwrk", "[", 
         RowBox[{"[", 
          RowBox[{"All", ",", "6"}], "]"}], "]"}]}], "]"}], "//", "N"}]}], 
    ";"}], "\[IndentingNewLine]", 
   RowBox[{
    RowBox[{"r\[CapitalLambda]Unemplymnt", "=", 
     RowBox[{
      RowBox[{"Correlation", "[", 
       RowBox[{
        RowBox[{"\[CapitalLambda]FllNtwrk", "[", 
         RowBox[{"[", 
          RowBox[{"All", ",", "4"}], "]"}], "]"}], ",", 
        RowBox[{"\[CapitalLambda]FllNtwrk", "[", 
         RowBox[{"[", 
          RowBox[{"All", ",", "6"}], "]"}], "]"}]}], "]"}], "//", "N"}]}], 
    ";"}], "\[IndentingNewLine]", 
   RowBox[{
    RowBox[{"r\[CapitalLambda]Gini", "=", 
     RowBox[{
      RowBox[{"Correlation", "[", 
       RowBox[{
        RowBox[{"\[CapitalLambda]FllNtwrk", "[", 
         RowBox[{"[", 
          RowBox[{"All", ",", "5"}], "]"}], "]"}], ",", 
        RowBox[{"\[CapitalLambda]FllNtwrk", "[", 
         RowBox[{"[", 
          RowBox[{"All", ",", "6"}], "]"}], "]"}]}], "]"}], "//", "N"}]}], 
    ";"}], "\[IndentingNewLine]", 
   RowBox[{
    RowBox[{"rNgngs\[CapitalLambda]", "=", 
     RowBox[{
      RowBox[{"Correlation", "[", 
       RowBox[{
        RowBox[{"NgFllNtwrk", "[", 
         RowBox[{"[", 
          RowBox[{"All", ",", "6"}], "]"}], "]"}], ",", 
        RowBox[{"\[CapitalLambda]FllNtwrk", "[", 
         RowBox[{"[", 
          RowBox[{"All", ",", "6"}], "]"}], "]"}]}], "]"}], "//", "N"}]}], 
    ";"}], "\[IndentingNewLine]", 
   RowBox[{
    RowBox[{"r\[CapitalLambda]\[Lambda]", "=", 
     RowBox[{
      RowBox[{"Correlation", "[", 
       RowBox[{
        RowBox[{"\[CapitalLambda]FllNtwrk", "[", 
         RowBox[{"[", 
          RowBox[{"All", ",", "6"}], "]"}], "]"}], ",", 
        RowBox[{"\[Lambda]FllNtwrk", "[", 
         RowBox[{"[", 
          RowBox[{"All", ",", "6"}], "]"}], "]"}]}], "]"}], "//", "N"}]}], 
    ";"}], "\[IndentingNewLine]", "\[IndentingNewLine]", 
   RowBox[{
    RowBox[{"rAvNmbrVRH\[Lambda]", "=", 
     RowBox[{
      RowBox[{"Correlation", "[", 
       RowBox[{
        RowBox[{"\[Lambda]FllNtwrk", "[", 
         RowBox[{"[", 
          RowBox[{"All", ",", "2"}], "]"}], "]"}], ",", 
        RowBox[{"\[Lambda]FllNtwrk", "[", 
         RowBox[{"[", 
          RowBox[{"All", ",", "6"}], "]"}], "]"}]}], "]"}], "//", "N"}]}], 
    ";"}], "\[IndentingNewLine]", 
   RowBox[{
    RowBox[{"rAvNmbrRH\[Lambda]", "=", 
     RowBox[{
      RowBox[{"Correlation", "[", 
       RowBox[{
        RowBox[{"\[Lambda]FllNtwrk", "[", 
         RowBox[{"[", 
          RowBox[{"All", ",", "3"}], "]"}], "]"}], ",", 
        RowBox[{"\[Lambda]FllNtwrk", "[", 
         RowBox[{"[", 
          RowBox[{"All", ",", "6"}], "]"}], "]"}]}], "]"}], "//", "N"}]}], 
    ";"}], "\[IndentingNewLine]", 
   RowBox[{
    RowBox[{"r\[Lambda]Unemplymnt", "=", 
     RowBox[{"Correlation", "[", 
      RowBox[{
       RowBox[{"\[Lambda]FllNtwrk", "[", 
        RowBox[{"[", 
         RowBox[{"All", ",", "4"}], "]"}], "]"}], ",", 
       RowBox[{"\[Lambda]FllNtwrk", "[", 
        RowBox[{"[", 
         RowBox[{"All", ",", "6"}], "]"}], "]"}]}], "]"}]}], ";"}], 
   "\[IndentingNewLine]", 
   RowBox[{
    RowBox[{"r\[Lambda]Gini", "=", 
     RowBox[{
      RowBox[{"Correlation", "[", 
       RowBox[{
        RowBox[{"\[Lambda]FllNtwrk", "[", 
         RowBox[{"[", 
          RowBox[{"All", ",", "5"}], "]"}], "]"}], ",", 
        RowBox[{"\[Lambda]FllNtwrk", "[", 
         RowBox[{"[", 
          RowBox[{"All", ",", "6"}], "]"}], "]"}]}], "]"}], "//", "N"}]}], 
    ";"}], "\[IndentingNewLine]", 
   RowBox[{
    RowBox[{"rNgngs\[Lambda]", "=", 
     RowBox[{
      RowBox[{"Correlation", "[", 
       RowBox[{
        RowBox[{"NgFllNtwrk", "[", 
         RowBox[{"[", 
          RowBox[{"All", ",", "6"}], "]"}], "]"}], ",", 
        RowBox[{"\[Lambda]FllNtwrk", "[", 
         RowBox[{"[", 
          RowBox[{"All", ",", "6"}], "]"}], "]"}]}], "]"}], "//", "N"}]}], 
    ";"}], "\[IndentingNewLine]", "\[IndentingNewLine]", 
   RowBox[{
    RowBox[{"rAvNmbrVRHNgngs", "=", 
     RowBox[{
      RowBox[{"Correlation", "[", 
       RowBox[{
        RowBox[{"NgFllNtwrk", "[", 
         RowBox[{"[", 
          RowBox[{"All", ",", "2"}], "]"}], "]"}], ",", 
        RowBox[{"NgFllNtwrk", "[", 
         RowBox[{"[", 
          RowBox[{"All", ",", "6"}], "]"}], "]"}]}], "]"}], "//", "N"}]}], 
    ";"}], "\[IndentingNewLine]", 
   RowBox[{
    RowBox[{"rAvNmbrRHNgngs", "=", 
     RowBox[{
      RowBox[{"Correlation", "[", 
       RowBox[{
        RowBox[{"NgFllNtwrk", "[", 
         RowBox[{"[", 
          RowBox[{"All", ",", "3"}], "]"}], "]"}], ",", 
        RowBox[{"NgFllNtwrk", "[", 
         RowBox[{"[", 
          RowBox[{"All", ",", "6"}], "]"}], "]"}]}], "]"}], "//", "N"}]}], 
    ";"}], "\[IndentingNewLine]", 
   RowBox[{
    RowBox[{"rNgngsUnemplymnt", "=", 
     RowBox[{
      RowBox[{"Correlation", "[", 
       RowBox[{
        RowBox[{"NgFllNtwrk", "[", 
         RowBox[{"[", 
          RowBox[{"All", ",", "4"}], "]"}], "]"}], ",", 
        RowBox[{"NgFllNtwrk", "[", 
         RowBox[{"[", 
          RowBox[{"All", ",", "6"}], "]"}], "]"}]}], "]"}], "//", "N"}]}], 
    ";"}], "\[IndentingNewLine]", 
   RowBox[{
    RowBox[{"rNgngsGini", "=", 
     RowBox[{
      RowBox[{"Correlation", "[", 
       RowBox[{
        RowBox[{"NgFllNtwrk", "[", 
         RowBox[{"[", 
          RowBox[{"All", ",", "5"}], "]"}], "]"}], ",", 
        RowBox[{"NgFllNtwrk", "[", 
         RowBox[{"[", 
          RowBox[{"All", ",", "6"}], "]"}], "]"}]}], "]"}], "//", "N"}]}], 
    ";"}], "\[IndentingNewLine]", "\[IndentingNewLine]", 
   RowBox[{
    RowBox[{"Cds", "=", 
     RowBox[{"{", 
      RowBox[{
      "\"\<AvNmbrVRH\>\"", ",", "\"\<Ngngs\>\"", ",", 
       "\"\<\!\(\*StyleBox[SubscriptBox[\"\[Lambda]\", \"L\"],FontSize->16]\)\
\>\"", ",", "\"\<\[Lambda]\>\"", ",", "\"\<Unemplymnt\>\"", ",", 
       "\"\<Gini\>\"", ",", "\"\<HR\>\""}], "}"}]}], ";"}], 
   "\[IndentingNewLine]", 
   RowBox[{
    RowBox[{"pauxCds", "=", 
     RowBox[{"(", GridBox[{
        {"0", "pAvNmbrVRHNgngs", "pAvNmbrVRH\[CapitalLambda]", 
         "pAvNmbrVRH\[Lambda]", "pAvNmbrVRHUnemplymnt", "pAvNmbrVRHGini", 
         "pVHRHR"},
        {"pAvNmbrVRHNgngs", "0", "pNgngs\[CapitalLambda]", "pNgngs\[Lambda]", 
         "pNgngsUnemplymnt", "pNgngsGini", "pAvNmbrRHNgngs"},
        {"pAvNmbrVRH\[CapitalLambda]", "pNgngs\[CapitalLambda]", "0", 
         "p\[CapitalLambda]\[Lambda]", "p\[CapitalLambda]Unemplymnt", 
         "p\[CapitalLambda]Gini", "pAvNmbrRH\[CapitalLambda]"},
        {"pAvNmbrVRH\[Lambda]", "pNgngs\[Lambda]", 
         "p\[CapitalLambda]\[Lambda]", "0", "p\[Lambda]Unemplymnt", 
         "p\[Lambda]Gini", "pAvNmbrRH\[Lambda]"},
        {"pAvNmbrVRHUnemplymnt", "pNgngsUnemplymnt", 
         "p\[CapitalLambda]Unemplymnt", "p\[Lambda]Unemplymnt", "0", 
         "pUnemplymntGini", "pAvNmbrRHUnemplymnt"},
        {"pAvNmbrVRHGini", "pNgngsGini", "p\[CapitalLambda]Gini", 
         "p\[Lambda]Gini", "pUnemplymntGini", "0", "pAvNmbrRHGini"},
        {"pVHRHR", "pAvNmbrRHNgngs", "pAvNmbrRH\[CapitalLambda]", 
         "pAvNmbrRH\[Lambda]", "pAvNmbrRHUnemplymnt", "pAvNmbrRHGini", "0"}
       }], ")"}]}], ";"}], "\[IndentingNewLine]", 
   RowBox[{
    RowBox[{"rauxCds", "=", 
     RowBox[{"(", GridBox[{
        {"0", "rAvNmbrVRHNgngs", "rAvNmbrVRH\[CapitalLambda]", 
         "rAvNmbrVRH\[Lambda]", "rAvNmbrVRHUnemplymnt", "rAvNmbrVRHGini", 
         "rVHRHR"},
        {"rAvNmbrVRHNgngs", "0", "rNgngs\[CapitalLambda]", "rNgngs\[Lambda]", 
         "rNgngsUnemplymnt", "rNgngsGini", "rAvNmbrRHNgngs"},
        {"rAvNmbrVRH\[CapitalLambda]", "rNgngs\[CapitalLambda]", "0", 
         "r\[CapitalLambda]\[Lambda]", "r\[CapitalLambda]Unemplymnt", 
         "r\[CapitalLambda]Gini", "rAvNmbrRH\[CapitalLambda]"},
        {"rAvNmbrVRH\[Lambda]", "rNgngs\[Lambda]", 
         "r\[CapitalLambda]\[Lambda]", "0", "r\[Lambda]Unemplymnt", 
         "r\[Lambda]Gini", "rAvNmbrRH\[Lambda]"},
        {"rAvNmbrVRHUnemplymnt", "rNgngsUnemplymnt", 
         "r\[CapitalLambda]Unemplymnt", "r\[Lambda]Unemplymnt", "0", 
         "rUnemplymntGini", "rAvNmbrRHUnemplymnt"},
        {"rAvNmbrVRHGini", "rNgngsGini", "r\[CapitalLambda]Gini", 
         "r\[Lambda]Gini", "rUnemplymntGini", "0", "rAvNmbrRHGini"},
        {"rVHRHR", "rAvNmbrRHNgngs", "rAvNmbrRH\[CapitalLambda]", 
         "rAvNmbrRH\[Lambda]", "rAvNmbrRHUnemplymnt", "rAvNmbrRHGini", "0"}
       }], ")"}]}], ";"}]}]}]], "Input",
 CellChangeTimes->{{3.761370269003367*^9, 3.7613703380780354`*^9}, {
   3.761370424609436*^9, 3.761370523279636*^9}, {3.761371086209344*^9, 
   3.7613711904144917`*^9}, {3.7613715046970778`*^9, 3.761371508659254*^9}, {
   3.76137331699263*^9, 3.761373334224881*^9}, 3.761373365608235*^9, {
   3.7613734396260967`*^9, 3.761373440891479*^9}, {3.761374338235557*^9, 
   3.7613743818863697`*^9}, {3.761378573762195*^9, 3.7613785773363543`*^9}, {
   3.761390781447507*^9, 3.761390847754292*^9}, {3.7613908787242537`*^9, 
   3.761390966819556*^9}, {3.7613945930875053`*^9, 3.7613945941122293`*^9}, {
   3.761394691006686*^9, 3.761394700399643*^9}, {3.7613947585309067`*^9, 
   3.7613948846553917`*^9}, {3.761394940664279*^9, 3.761394969381093*^9}, {
   3.7614051310398607`*^9, 3.7614051319604177`*^9}, {3.761406233224289*^9, 
   3.761406234636314*^9}, {3.761415770304282*^9, 3.76141599956781*^9}, 
   3.761416043374404*^9, {3.761416107193218*^9, 3.761416129973607*^9}, {
   3.76141689947429*^9, 3.761416955115724*^9}, {3.761420797365399*^9, 
   3.761420852148386*^9}, {3.761453472657547*^9, 3.7614534727872477`*^9}, {
   3.7614535108560953`*^9, 3.761453511381083*^9}, {3.761476009369279*^9, 
   3.761476040911872*^9}, {3.761476874853386*^9, 3.761476875332931*^9}, {
   3.7614779842656097`*^9, 3.761477984856471*^9}, {3.761479531448606*^9, 
   3.7614795318918324`*^9}, {3.761502936191763*^9, 3.761502936484462*^9}, {
   3.761502985207322*^9, 3.761503009621914*^9}, {3.7615064200512877`*^9, 
   3.7615064205759773`*^9}, {3.7615465801172523`*^9, 
   3.7615466488293753`*^9}, {3.761546679034417*^9, 3.7615468797721853`*^9}, {
   3.7615470410380163`*^9, 3.7615470833272543`*^9}, {3.761547130636269*^9, 
   3.761547321335429*^9}, {3.7615476410609627`*^9, 3.761547641554427*^9}, {
   3.76154791138544*^9, 3.761547939752968*^9}, {3.761548366228898*^9, 
   3.7615483667867403`*^9}, {3.761553890918537*^9, 3.7615538943987627`*^9}, {
   3.761554092922503*^9, 3.761554093181712*^9}, {3.761554238284831*^9, 
   3.761554266196143*^9}, {3.761554465582252*^9, 3.761554478293653*^9}, {
   3.761554510127161*^9, 3.761554536563169*^9}, {3.761556267381318*^9, 
   3.761556267792284*^9}, {3.7615574755654573`*^9, 3.761557476148472*^9}, {
   3.761557859391719*^9, 3.761557859869508*^9}, {3.7615579265885477`*^9, 
   3.761557927113619*^9}, {3.761575846543662*^9, 3.761575847068882*^9}, 
   3.761575945048394*^9, {3.761576271743107*^9, 3.76157627217375*^9}, {
   3.7615818136075153`*^9, 3.7615818139897547`*^9}, {3.7616454531816607`*^9, 
   3.761645454198992*^9}, {3.76164551704184*^9, 3.761645517383794*^9}, {
   3.761903831900701*^9, 3.7619038339989243`*^9}, {3.761903864269445*^9, 
   3.761903864909568*^9}, {3.7619783267109737`*^9, 3.761978327126566*^9}, {
   3.762155865093095*^9, 3.762155872095887*^9}, {3.762155903385956*^9, 
   3.762155928404413*^9}, {3.762156010764765*^9, 3.762156061709166*^9}, {
   3.7621561001896133`*^9, 3.76215620284802*^9}, {3.762156240648787*^9, 
   3.762156301930071*^9}, {3.762156332474172*^9, 3.7621563557188063`*^9}, {
   3.7621563865857143`*^9, 3.7621565536651*^9}, {3.7621565867942553`*^9, 
   3.762156603552451*^9}, {3.762156814632272*^9, 3.762156823651607*^9}, {
   3.7621568745066957`*^9, 3.76215689926402*^9}, {3.762156938628243*^9, 
   3.762157081912978*^9}, {3.762157811310863*^9, 3.762157811720787*^9}, {
   3.762157841938755*^9, 3.76215784359128*^9}, {3.7621610478974333`*^9, 
   3.762161048207209*^9}, {3.762162704954545*^9, 3.762162705728448*^9}},
 CellLabel->"In[40]:=",ExpressionUUID->"9346c31c-110e-495d-a05c-84550d1d5eae"],

Cell[BoxData[
 TemplateBox[{
  "PearsonCorrelationTest","nortst",
   "\"At least one of the p-values in \\!\\(\\*RowBox[{\\\"{\\\", \
RowBox[{\\\"0.0012726572795860509`\\\", \\\",\\\", \
\\\"0.6626272662068446`\\\"}], \\\"}\\\"}]\\), resulting from a test for \
normality, is below \\!\\(\\*RowBox[{\\\"0.025`\\\"}]\\). The tests in \\!\\(\
\\*RowBox[{\\\"{\\\", \\\"\\\\\\\"PearsonCorrelation\\\\\\\"\\\", \\\"}\\\"}]\
\\) require that the data is normally distributed.\"",2,40,4,
   27209582597399241988,"Local"},
  "MessageTemplate"]], "Message", "MSG",
 CellChangeTimes->{3.762162738289796*^9, 3.762163419240726*^9, 
  3.762163494862934*^9, 3.762163931174363*^9, 3.762169329984611*^9, 
  3.76217140404552*^9, 3.76217334601581*^9, 3.762174583999762*^9, 
  3.762177093101701*^9, 3.762177974748752*^9, 3.762256379979426*^9},
 CellLabel->
  "During evaluation of \
In[40]:=",ExpressionUUID->"b3f8008f-4dea-483a-aae5-fec1531d011d"],

Cell[BoxData[
 TemplateBox[{
  "PearsonCorrelationTest","nortst",
   "\"At least one of the p-values in \\!\\(\\*RowBox[{\\\"{\\\", \
RowBox[{\\\"0.0010796978990265306`\\\", \\\",\\\", \
\\\"0.6672240244900804`\\\"}], \\\"}\\\"}]\\), resulting from a test for \
normality, is below \\!\\(\\*RowBox[{\\\"0.025`\\\"}]\\). The tests in \\!\\(\
\\*RowBox[{\\\"{\\\", \\\"\\\\\\\"PearsonCorrelation\\\\\\\"\\\", \\\"}\\\"}]\
\\) require that the data is normally distributed.\"",2,42,5,
   27209582597399241988,"Local"},
  "MessageTemplate"]], "Message", "MSG",
 CellChangeTimes->{3.762162738289796*^9, 3.762163419240726*^9, 
  3.762163494862934*^9, 3.762163931174363*^9, 3.762169329984611*^9, 
  3.76217140404552*^9, 3.76217334601581*^9, 3.762174583999762*^9, 
  3.762177093101701*^9, 3.762177974748752*^9, 3.7622563799878817`*^9},
 CellLabel->
  "During evaluation of \
In[40]:=",ExpressionUUID->"b31d4227-91d9-40c2-9fe5-5e715dd19f4c"],

Cell[BoxData[
 TemplateBox[{
  "PearsonCorrelationTest","nortst",
   "\"At least one of the p-values in \\!\\(\\*RowBox[{\\\"{\\\", \
RowBox[{\\\"0.0012726572795860509`\\\", \\\",\\\", \\\"0.08178299714707156`\\\
\"}], \\\"}\\\"}]\\), resulting from a test for normality, is below \
\\!\\(\\*RowBox[{\\\"0.025`\\\"}]\\). The tests in \
\\!\\(\\*RowBox[{\\\"{\\\", \\\"\\\\\\\"PearsonCorrelation\\\\\\\"\\\", \\\"}\
\\\"}]\\) require that the data is normally distributed.\"",2,44,6,
   27209582597399241988,"Local"},
  "MessageTemplate"]], "Message", "MSG",
 CellChangeTimes->{3.762162738289796*^9, 3.762163419240726*^9, 
  3.762163494862934*^9, 3.762163931174363*^9, 3.762169329984611*^9, 
  3.76217140404552*^9, 3.76217334601581*^9, 3.762174583999762*^9, 
  3.762177093101701*^9, 3.762177974748752*^9, 3.762256379992382*^9},
 CellLabel->
  "During evaluation of \
In[40]:=",ExpressionUUID->"b08e9e4a-c221-481d-9023-cc3ded7175a7"]
}, Open  ]],

Cell[BoxData[""], "Input",
 CellChangeTimes->{3.762162722082963*^9},
 CellLabel->"In[89]:=",ExpressionUUID->"3a8b16d9-c949-4d83-8dd7-429b5c96c9ff"]
}, Closed]],

Cell[CellGroupData[{

Cell["p - values", "Section",
 CellChangeTimes->{{3.761903593916301*^9, 
  3.7619035963804903`*^9}},ExpressionUUID->"6419d341-f9ca-4322-94bf-\
43f94d13ec90"],

Cell[CellGroupData[{

Cell["p <= 0.05", "Subsection",
 CellChangeTimes->{{3.76216596563666*^9, 
  3.762165974632218*^9}},ExpressionUUID->"2dad380e-1227-49c2-8413-\
0b2aeb85ea4e"],

Cell[BoxData[{
 RowBox[{
  RowBox[{"nmbrvrbls", "=", "7"}], ";"}], "\[IndentingNewLine]", 
 RowBox[{
  RowBox[{"pCds", "=", 
   RowBox[{"Table", "[", 
    RowBox[{
     RowBox[{
      RowBox[{"pauxCds", "[", 
       RowBox[{"[", 
        RowBox[{"ii", ",", "jj"}], "]"}], "]"}], 
      RowBox[{"(", 
       RowBox[{"1", "-", 
        RowBox[{"HeavisideTheta", "[", 
         RowBox[{
          RowBox[{"pauxCds", "[", 
           RowBox[{"[", 
            RowBox[{"ii", ",", "jj"}], "]"}], "]"}], "-", "0.05"}], "]"}]}], 
       ")"}]}], ",", 
     RowBox[{"{", 
      RowBox[{"ii", ",", "1", ",", "nmbrvrbls"}], "}"}], ",", 
     RowBox[{"{", 
      RowBox[{"jj", ",", "1", ",", "nmbrvrbls"}], "}"}]}], "]"}]}], 
  ";"}], "\[IndentingNewLine]", 
 RowBox[{
  RowBox[{"rCds", "=", 
   RowBox[{"Table", "[", 
    RowBox[{
     RowBox[{
      RowBox[{"rauxCds", "[", 
       RowBox[{"[", 
        RowBox[{"ii", ",", "jj"}], "]"}], "]"}], 
      RowBox[{"HeavisideTheta", "[", 
       RowBox[{
        RowBox[{"rauxCds", "[", 
         RowBox[{"[", 
          RowBox[{"ii", ",", "jj"}], "]"}], "]"}], "-", "0.6"}], "]"}]}], ",", 
     RowBox[{"{", 
      RowBox[{"ii", ",", "1", ",", "nmbrvrbls"}], "}"}], ",", 
     RowBox[{"{", 
      RowBox[{"jj", ",", "1", ",", "nmbrvrbls"}], "}"}]}], "]"}]}], 
  ";"}]}], "Input",
 CellLabel->"In[90]:=",ExpressionUUID->"fee922be-1069-4401-be6e-652e42aee179"],

Cell[CellGroupData[{

Cell["Auxiliary construction", "Subsubsection",
 CellChangeTimes->{{3.7621660564497013`*^9, 
  3.762166065260651*^9}},ExpressionUUID->"87388c10-cce1-40a0-85eb-\
a705fdadd50b"],

Cell[BoxData[{
 RowBox[{
  RowBox[{"VertexCrrltn", "=", 
   RowBox[{"{", "}"}]}], ";"}], "\[IndentingNewLine]", 
 RowBox[{"Do", "[", 
  RowBox[{
   RowBox[{"If", "[", 
    RowBox[{
     RowBox[{
      RowBox[{
       RowBox[{"pCds", "[", 
        RowBox[{"[", 
         RowBox[{"ii", ",", "jj"}], "]"}], "]"}], ">", " ", "0"}], "&&", 
      RowBox[{
       RowBox[{"rCds", "[", 
        RowBox[{"[", 
         RowBox[{"ii", ",", "jj"}], "]"}], "]"}], ">", " ", "0"}]}], ",", 
     RowBox[{"{", "\[IndentingNewLine]", 
      RowBox[{
       RowBox[{"AppendTo", "[", 
        RowBox[{"VertexCrrltn", ",", 
         RowBox[{"UndirectedEdge", "[", 
          RowBox[{"ii", ",", "jj"}], "]"}]}], "]"}], ";"}], 
      "\[IndentingNewLine]", "}"}]}], "]"}], ",", 
   RowBox[{"{", 
    RowBox[{"ii", ",", "1", ",", "nmbrvrbls"}], "}"}], ",", 
   RowBox[{"{", 
    RowBox[{"jj", ",", "1", ",", "nmbrvrbls"}], "}"}]}], 
  "]"}], "\[IndentingNewLine]", 
 RowBox[{
  RowBox[{"SetAttributes", "[", 
   RowBox[{"UndirectedEdge", ",", "Orderless"}], "]"}], 
  ";"}], "\[IndentingNewLine]", 
 RowBox[{
  RowBox[{"VertexCrrltn", "=", 
   RowBox[{"DeleteDuplicates", "[", "VertexCrrltn", "]"}]}], 
  ";"}], "\[IndentingNewLine]", 
 RowBox[{
  RowBox[{"vrtcs", "=", 
   RowBox[{"Flatten", "[", 
    RowBox[{"VertexList", "[", 
     RowBox[{"Graph", "[", "VertexCrrltn", "]"}], "]"}], "]"}]}], 
  ";"}], "\[IndentingNewLine]", 
 RowBox[{
  RowBox[{
   RowBox[{"nmbvrtcs", "=", 
    RowBox[{"Length", "[", "vrtcs", "]"}]}], ";"}], 
  "\[IndentingNewLine]"}], "\[IndentingNewLine]", 
 RowBox[{
  RowBox[{"pVertexCrrltn", "=", 
   RowBox[{"Table", "[", 
    RowBox[{
     RowBox[{
      RowBox[{
       RowBox[{"Round", "[", 
        RowBox[{"N", "[", 
         RowBox[{
          RowBox[{"10000", 
           RowBox[{"pCds", "[", 
            RowBox[{"[", 
             RowBox[{
              RowBox[{
               RowBox[{"VertexCrrltn", "[", 
                RowBox[{"[", "ii", "]"}], "]"}], "[", 
               RowBox[{"[", "1", "]"}], "]"}], ",", 
              RowBox[{
               RowBox[{"VertexCrrltn", "[", 
                RowBox[{"[", "ii", "]"}], "]"}], "[", 
               RowBox[{"[", "2", "]"}], "]"}]}], "]"}], "]"}]}], ",", "5"}], 
         "]"}], "]"}], "/", "10000"}], "//", "N"}], " ", ",", 
     RowBox[{"{", 
      RowBox[{"ii", ",", "1", ",", 
       RowBox[{"Length", "[", "VertexCrrltn", "]"}]}], "}"}]}], "]"}]}], 
  ";"}], "\[IndentingNewLine]", 
 RowBox[{
  RowBox[{
   RowBox[{"EdgesCrrltn", "=", 
    RowBox[{"Table", "[", 
     RowBox[{
      RowBox[{"rCds", "[", 
       RowBox[{"[", 
        RowBox[{
         RowBox[{
          RowBox[{"VertexCrrltn", "[", 
           RowBox[{"[", "ii", "]"}], "]"}], "[", 
          RowBox[{"[", "1", "]"}], "]"}], ",", 
         RowBox[{
          RowBox[{"VertexCrrltn", "[", 
           RowBox[{"[", "ii", "]"}], "]"}], "[", 
          RowBox[{"[", "2", "]"}], "]"}]}], "]"}], "]"}], ",", 
      RowBox[{"{", 
       RowBox[{"ii", ",", "1", ",", 
        RowBox[{"Length", "[", "VertexCrrltn", "]"}]}], "}"}]}], "]"}]}], 
   ";"}], "\[IndentingNewLine]", "\[IndentingNewLine]", 
  RowBox[{"(*", " ", 
   RowBox[{
    RowBox[{
    "To", " ", "make", " ", "use", " ", "of", " ", "LaTeX", " ", "fonts"}], 
    ",", " ", 
    RowBox[{
     RowBox[{"see", " ", 
      RowBox[{"https", ":"}]}], "//", 
     RowBox[{
      RowBox[{
       RowBox[{
        RowBox[{"github", ".", "com"}], "/", "szhorvat"}], "/", "MaTeX"}], 
      "\[IndentingNewLine]", 
      RowBox[{"Needs", "[", "\"\<PacletManager`\>\"", "]"}], 
      "\[IndentingNewLine]", 
      RowBox[{
      "PacletInstall", "[", "\"\<~/Downloads/MaTeX-1.7.4.paclet\>\"", 
       "]"}]}]}]}], "\[IndentingNewLine]", "*)"}], 
  "\[IndentingNewLine]"}], "\[IndentingNewLine]", 
 RowBox[{"<<", "MaTeX`"}], "\[IndentingNewLine]", 
 RowBox[{
  RowBox[{
   RowBox[{"Cds", "=", 
    RowBox[{"{", 
     RowBox[{
      RowBox[{"MaTeX", "[", 
       RowBox[{"\"\<\\mathrm{HR\\,Violations}\>\"", ",", 
        RowBox[{"Magnification", "\[Rule]", "1"}]}], "]"}], ",", 
      RowBox[{"MaTeX", "[", 
       RowBox[{"\"\<N_\\mathrm{g}\>\"", ",", 
        RowBox[{"Magnification", "\[Rule]", "1.25"}]}], "]"}], ",", 
      RowBox[{"MaTeX", "[", 
       RowBox[{"\"\<\\lambda_\\mathrm{L}\>\"", ",", 
        RowBox[{"Magnification", "\[Rule]", "1.25"}]}], "]"}], ",", 
      RowBox[{"MaTeX", "[", 
       RowBox[{"\"\<\\lambda_{\\mathrm{L}_2}\>\"", ",", 
        RowBox[{"Magnification", "\[Rule]", "1.25"}]}], "]"}], ",", 
      RowBox[{"MaTeX", "[", 
       RowBox[{"\"\<\\mathrm{Unemployment\\,Rate}\>\"", ",", 
        RowBox[{"Magnification", "\[Rule]", "1"}]}], "]"}], ",", 
      RowBox[{"MaTeX", "[", 
       RowBox[{"\"\<\\mathrm{Gini\\,Coefficient}\>\"", ",", 
        RowBox[{"Magnification", "\[Rule]", "1"}]}], "]"}], ",", 
      RowBox[{"MaTeX", "[", 
       RowBox[{"\"\<\\mathrm{Homicide\\,Rate}\>\"", ",", 
        RowBox[{"Magnification", "\[Rule]", "1"}]}], "]"}]}], "}"}]}], ";"}], 
  "\[IndentingNewLine]"}], "\[IndentingNewLine]", 
 RowBox[{
  RowBox[{"pVbertexCrrltn", "=", 
   RowBox[{"Table", "[", 
    RowBox[{
     RowBox[{"MaTeX", "[", 
      RowBox[{"\"\<p=\>\"", "<>", 
       RowBox[{"ToString", "[", 
        RowBox[{"pVertexCrrltn", "[", 
         RowBox[{"[", "ii", "]"}], "]"}], "]"}]}], "]"}], ",", 
     RowBox[{"{", 
      RowBox[{"ii", ",", "1", ",", 
       RowBox[{"Length", "[", "pVertexCrrltn", "]"}]}], "}"}]}], "]"}]}], 
  ";"}], "\[IndentingNewLine]", 
 RowBox[{
  RowBox[{"placing", "=", 
   RowBox[{"{", 
    RowBox[{
    "Above", ",", "Below", ",", "Below", ",", "Below", ",", "Below", ",", 
     "Above", ",", "Above"}], "}"}]}], ";"}], "\[IndentingNewLine]", 
 RowBox[{
  RowBox[{"edgepstns", "=", 
   RowBox[{"{", 
    RowBox[{
    "\"\<Middle\>\"", ",", "\"\<Middle\>\"", ",", "\"\<Middle\>\"", ",", 
     "\"\<Middle\>\"", ",", "\"\<Middle\>\"", ",", "\"\<Middle\>\"", ",", 
     "\"\<Middle\>\"", ",", "\"\<Middle\>\"", ",", "\"\<Middle\>\"", ",", 
     "\"\<Middle\>\"", ",", "\"\<Middle\>\"", ",", "\"\<Middle\>\""}], 
    "}"}]}], ";"}]}], "Input",
 CellChangeTimes->{{3.7613916414897118`*^9, 3.761391758910892*^9}, {
   3.76139184705534*^9, 3.761391853280737*^9}, {3.7613922117579203`*^9, 
   3.761392249469324*^9}, 3.7613923592267*^9, 3.761392405990449*^9, {
   3.7613927776784983`*^9, 3.761392792357131*^9}, {3.761393634375959*^9, 
   3.761393702172641*^9}, {3.7613938188005733`*^9, 3.761393940010777*^9}, {
   3.761393977347548*^9, 3.7613940767258797`*^9}, {3.761394146161126*^9, 
   3.761394182979562*^9}, {3.761394232667296*^9, 3.761394244213208*^9}, {
   3.761395062907064*^9, 3.761395074565207*^9}, {3.7613953103441687`*^9, 
   3.761395325100524*^9}, {3.761397401934866*^9, 3.76139740226339*^9}, {
   3.761405084935952*^9, 3.7614051194593077`*^9}, 3.7614066391921673`*^9, {
   3.761414814667142*^9, 3.761414855578333*^9}, {3.761415309873227*^9, 
   3.7614153426682034`*^9}, {3.76141537386448*^9, 3.761415374914962*^9}, {
   3.761415437860304*^9, 3.761415510198284*^9}, {3.761415559507888*^9, 
   3.7614155604252157`*^9}, {3.761415655121172*^9, 3.7614156976642427`*^9}, {
   3.761416243786735*^9, 3.761416250768869*^9}, {3.761416295884848*^9, 
   3.7614162960985937`*^9}, 3.76141668564554*^9, {3.761416801448613*^9, 
   3.7614168065049047`*^9}, {3.761416837395482*^9, 3.761416866365889*^9}, {
   3.761417116680513*^9, 3.7614171588411503`*^9}, {3.761417263841442*^9, 
   3.761417363445848*^9}, 3.761417404626205*^9, {3.761417482144156*^9, 
   3.7614174859490337`*^9}, {3.7614175232353897`*^9, 3.761417605874445*^9}, {
   3.761417664470257*^9, 3.761417708331519*^9}, {3.761417739799163*^9, 
   3.761417780328074*^9}, {3.761417821000162*^9, 3.761417831341909*^9}, {
   3.761417883605092*^9, 3.7614179459264297`*^9}, {3.761418345486624*^9, 
   3.761418376551793*^9}, {3.7614187978689013`*^9, 3.7614188020501757`*^9}, 
   3.761420870683964*^9, {3.7614529289112463`*^9, 3.7614529354483557`*^9}, {
   3.761452999255488*^9, 3.761453007164653*^9}, {3.761453227853077*^9, 
   3.7614532294747*^9}, 3.761453282938623*^9, {3.761453362091921*^9, 
   3.761453362844179*^9}, {3.7614542049515057`*^9, 3.7614542187797937`*^9}, {
   3.761454460592658*^9, 3.761454487429467*^9}, {3.761475469629455*^9, 
   3.761475470309998*^9}, {3.761476171795293*^9, 3.76147621239721*^9}, {
   3.761476285755919*^9, 3.7614763041041403`*^9}, {3.76147633750259*^9, 
   3.761476352954685*^9}, {3.761476422200955*^9, 3.761476429966919*^9}, {
   3.76147651489865*^9, 3.7614765156244793`*^9}, {3.761476548460381*^9, 
   3.761476551317683*^9}, {3.761476598760085*^9, 3.761476603440215*^9}, {
   3.761476637111743*^9, 3.761476654017071*^9}, {3.761476689928401*^9, 
   3.761476694570994*^9}, {3.761476748480147*^9, 3.761476779874379*^9}, {
   3.7614768125458403`*^9, 3.7614768143943*^9}, {3.761476870359754*^9, 
   3.7614768705575857`*^9}, {3.761477244098213*^9, 3.7614772469902067`*^9}, 
   3.761477279758738*^9, {3.761477414263373*^9, 3.7614774166601048`*^9}, {
   3.761477461613546*^9, 3.761477525130423*^9}, {3.76147784872582*^9, 
   3.76147792704959*^9}, {3.761477959247238*^9, 3.761477979701171*^9}, {
   3.761502923901181*^9, 3.7615029295396338`*^9}, {3.761502969848672*^9, 
   3.761502974680025*^9}, {3.7615030609926243`*^9, 3.7615031228866997`*^9}, {
   3.761503193882031*^9, 3.76150319749149*^9}, 3.761503232030355*^9, {
   3.7615034998507853`*^9, 3.761503530303897*^9}, {3.761503582025419*^9, 
   3.761503582696724*^9}, {3.76150364661112*^9, 3.761503670560782*^9}, 
   3.7615037626633663`*^9, {3.7615038172956257`*^9, 3.761503850788869*^9}, {
   3.761506396302647*^9, 3.7615064120317287`*^9}, {3.761547025627018*^9, 
   3.761547039139402*^9}, {3.76154733221516*^9, 3.761547391478623*^9}, {
   3.7615474661656*^9, 3.7615474703082933`*^9}, 3.761547600214458*^9, {
   3.761547634627205*^9, 3.761547635232802*^9}, {3.761547727287812*^9, 
   3.761547744420586*^9}, 3.761547776687887*^9, 3.761547832924005*^9, {
   3.7615478653903313`*^9, 3.761547915479659*^9}, {3.761548019488717*^9, 
   3.761548027186047*^9}, 3.761548057823716*^9, {3.761548148048195*^9, 
   3.7615481521767387`*^9}, {3.761548231785026*^9, 3.7615482322281933`*^9}, {
   3.761548444247408*^9, 3.761548474344696*^9}, {3.7615485235251713`*^9, 
   3.761548543794139*^9}, 3.761548596514277*^9, {3.7615486398217487`*^9, 
   3.7615486543969383`*^9}, 3.761548695590097*^9, {3.761548727697832*^9, 
   3.761548728605769*^9}, 3.761550268088477*^9, {3.761551195392666*^9, 
   3.761551204299706*^9}, 3.761553802556761*^9, 3.761556073194149*^9, {
   3.76155612443542*^9, 3.761556276300264*^9}, {3.761556326707073*^9, 
   3.761556335097085*^9}, {3.7615566370423813`*^9, 3.761556669236745*^9}, {
   3.761556909692567*^9, 3.761556910716268*^9}, {3.761556983272106*^9, 
   3.76155698385919*^9}, {3.761557016758466*^9, 3.7615570172622538`*^9}, {
   3.761557073473221*^9, 3.761557100853608*^9}, {3.761557358839012*^9, 
   3.7615573635006037`*^9}, {3.761557450809367*^9, 3.761557504688965*^9}, {
   3.761557666125078*^9, 3.761557667829363*^9}, {3.761575841630403*^9, 
   3.761575842094364*^9}, 3.761576329859873*^9, 3.761576395631098*^9, {
   3.761581574356331*^9, 3.7615816013376207`*^9}, {3.7615817876718187`*^9, 
   3.761581788008912*^9}, {3.761581818207659*^9, 3.761581818363976*^9}, {
   3.761978362316638*^9, 3.761978362648117*^9}, {3.761980128022717*^9, 
   3.761980144604022*^9}, 3.762152466769451*^9, {3.762162755866576*^9, 
   3.762162774819606*^9}, 3.7621628470937347`*^9, {3.76216598422794*^9, 
   3.762165984544602*^9}, {3.7621660245254908`*^9, 3.762166034476438*^9}, {
   3.762166094257676*^9, 3.762166095486014*^9}, {3.762166466848222*^9, 
   3.7621664721330757`*^9}},
 EmphasizeSyntaxErrors->True,
 CellLabel->"In[93]:=",ExpressionUUID->"4e0a52af-933d-44ea-888c-a858f0b549e3"]
}, Closed]],

Cell[CellGroupData[{

Cell["Correlation Network", "Subsubsection",
 CellChangeTimes->{{3.7621660564497013`*^9, 3.762166065260651*^9}, {
  3.762166102699768*^9, 
  3.762166118651308*^9}},ExpressionUUID->"91d5d592-bf70-4c87-bf29-\
d8fe7b1e01b2"],

Cell[CellGroupData[{

Cell[BoxData[{
 RowBox[{
  RowBox[{"crrltnFLLNTWRK", "=", 
   RowBox[{"Graph", "[", 
    RowBox[{"VertexCrrltn", ",", 
     RowBox[{"VertexLabels", "\[Rule]", 
      RowBox[{"Table", "[", 
       RowBox[{
        RowBox[{
         RowBox[{"vrtcs", "[", 
          RowBox[{"[", "ii", "]"}], "]"}], "\[Rule]", 
         RowBox[{"Placed", "[", 
          RowBox[{
           RowBox[{"Cds", "[", 
            RowBox[{"[", 
             RowBox[{"vrtcs", "[", 
              RowBox[{"[", "ii", "]"}], "]"}], "]"}], "]"}], ",", 
           RowBox[{"placing", "[", 
            RowBox[{"[", "ii", "]"}], "]"}]}], "]"}]}], ",", 
        RowBox[{"{", 
         RowBox[{"ii", ",", "1", ",", "nmbvrtcs"}], "}"}]}], "]"}]}], ",", 
     "\[IndentingNewLine]", 
     RowBox[{"EdgeStyle", "\[Rule]", 
      RowBox[{"Table", "[", 
       RowBox[{
        RowBox[{
         RowBox[{"VertexCrrltn", "[", 
          RowBox[{"[", "ii", "]"}], "]"}], "\[Rule]", 
         RowBox[{"{", 
          RowBox[{"Gray", ",", 
           RowBox[{"Thickness", "[", "0.005", "]"}]}], "}"}]}], ",", 
        RowBox[{"{", 
         RowBox[{"ii", ",", "1", ",", 
          RowBox[{"Length", "[", "VertexCrrltn", "]"}]}], "}"}]}], "]"}]}], 
     ",", "\[IndentingNewLine]", 
     RowBox[{"VertexSize", "\[Rule]", "Medium"}], ",", 
     RowBox[{"VertexStyle", "\[Rule]", " ", 
      RowBox[{"Directive", "[", 
       RowBox[{"Red", ",", 
        RowBox[{"EdgeForm", "[", "None", "]"}]}], "]"}]}], ",", 
     RowBox[{"GraphLayout", "\[Rule]", "\"\<CircularEmbedding\>\""}], ",", 
     RowBox[{"EdgeLabels", "\[Rule]", " ", 
      RowBox[{"Table", "[", 
       RowBox[{
        RowBox[{
         RowBox[{"VertexCrrltn", "[", 
          RowBox[{"[", "ii", "]"}], "]"}], "\[Rule]", 
         RowBox[{"Placed", "[", 
          RowBox[{
           RowBox[{"pVbertexCrrltn", "[", 
            RowBox[{"[", "ii", "]"}], "]"}], ",", 
           RowBox[{"edgepstns", "[", 
            RowBox[{"[", "ii", "]"}], "]"}]}], "]"}]}], ",", 
        RowBox[{"{", 
         RowBox[{"ii", ",", "1", ",", 
          RowBox[{"Length", "[", "VertexCrrltn", "]"}]}], "}"}]}], "]"}]}]}], 
    "]"}]}], "\[IndentingNewLine]"}], "\[IndentingNewLine]", 
 RowBox[{
  RowBox[{"Export", "[", 
   RowBox[{"\"\<PrsnFLLNTWRKp0p05.eps\>\"", ",", "crrltnFLLNTWRK"}], "]"}], 
  ";"}]}], "Input",
 CellChangeTimes->{{3.7621749462701187`*^9, 3.762174949664802*^9}, {
  3.762175326148437*^9, 3.7621753294952374`*^9}},
 CellLabel->
  "In[106]:=",ExpressionUUID->"c60dd05e-eaee-4464-be64-a594e1a10766"],

Cell[BoxData[
 GraphicsBox[
  NamespaceBox["NetworkGraphics",
   DynamicModuleBox[{Typeset`graph = HoldComplete[
     Graph[{1, 4, 5, 6, 7, 3}, {
      Null, {{1, 2}, {1, 3}, {1, 4}, {1, 5}, {6, 2}, {6, 4}, {3, 4}, {4, 
       5}}}, {EdgeLabels -> {UndirectedEdge[1, 5] -> Placed[
           Graphics[{
             Thickness[0.017815784785319793`], 
             Style[{
               
               FilledCurve[{{{1, 4, 3}, {1, 3, 3}, {1, 3, 3}, {1, 3, 3}, {1, 
                 3, 3}, {1, 3, 3}, {1, 3, 3}, {1, 3, 3}, {1, 3, 3}, {1, 3, 
                 3}, {0, 1, 0}, {1, 3, 3}, {1, 3, 3}, {1, 3, 3}, {1, 3, 3}, {
                 0, 1, 0}, {0, 1, 0}, {1, 3, 3}, {1, 3, 3}, {1, 3, 3}, {1, 3, 
                 3}, {1, 3, 3}, {1, 3, 3}}, {{1, 4, 3}, {1, 3, 3}, {1, 3, 
                 3}, {0, 1, 0}, {1, 3, 3}, {1, 3, 3}, {1, 3, 3}, {1, 3, 
                 3}}}, {CompressedData["
1:eJxTTMoPSmViYGBwAGIQXXP/xy3j01IO4Zxi7cbxig4w/opvLyvOTFB26Ivo
9mcMkHCY0t4adVlG1SFKNULm3B4ROL8fJL9BEM7f6rXBYo4ln0OnjeeutEXK
Di9qH2ef1+F1KD+8zXWmr7IDjyOf14xMHodTh53WZtapQMzfwAHXL7NRbD7T
AxY4377Esfa0DBOcL9okM8Xg8n/7OYuUd/45ruJgYgwCf+wZQOCBskOzeC1r
5rEf9rc1Zdf8Z1Z2mDUTCCS/2f8HgX5FOJ8/NuC+UTmCD/M/xP5v9itB/ndQ
dAAbb/wDzq950fRr2s6fcP566W26p978tE9NAwI3RQcW/V9cl3h+24O1XYbJ
/7WvBIWrNcx9DA4/374+YLlYxeHLvo9b06exwPkan1RezjrJBuefAYEedgcz
m71B0xwRfJcJzUJpXcpwvvuao8sZfig5LLm1/LGhM7sD2L7dSlD/sEHU+SjB
/aMKsseTD+5fcDzlcMPDAxxPK7kcrrvZ3Dzb8wbOB4fj/+dwfuGDq0Xpak8w
+DNA5tzkcCiA8qdD+TfA5j2xBwVX2jN2B+6qfB7GAy/gfAOQ8za/hfO9t/of
T277aA8OJzEOB3A8M3yB82HxD+NvA6W/n2wOMP2w8IHxYekNnQ9OZ3M44XyY
f8DxxYbgg/WlscH54PBmZoLzt4Ps38kIidcwbjh/DjhceeD8GFA+suGF6mdz
eOAa7zjrohg0PbBB8uFrcYeD3fuaTBazO7QqsKuemSLmcIP3tliqGZcDyLiZ
O0Wg+YsfzgfTP0XgfFh+ftOW2220W9oBPb8DAFrzw6k=
                 
                 "], CompressedData["
1:eJxTTMoPSmViYGAQB2IQrfFJ5eUsTVEHdRDdKeUwEwR+Cjt82fdxa/o3cYcd
wVYR/48LOpwBgTWiDi9qH2ef1+GH8/siuv0ZN3DA+Qe79zWZLGZ3SE8DgmOS
cL77mqPLGX4g+DGqETLnZKQcAp54XjK9zO6wXkiHL71OCmL+G3aHN2253Ua7
pRxmgB3EA3EXp5LD0lvLHxs68zoIV04qObtFyaEXZP8Hfoe9+TVvZ6YqQ/UJ
OFTe/3HLeLeyQ/Dbyx9nOAo6eIDtV3ZoV2BXPXNFyOHn29cHLBerOIiAzFki
AudHgdy1RwzOf+Aa7zhro7hDBsg/05Th/A+L1iucjVCC8+9oyq75b6wIsT9a
DGIui6wDevgCANiKq/I=
                 "]}], 
               
               FilledCurve[{{{1, 4, 3}, {0, 1, 0}, {1, 3, 3}, {1, 3, 3}, {0, 
                1, 0}, {1, 3, 3}}, {{1, 4, 3}, {0, 1, 0}, {1, 3, 3}, {1, 3, 
                3}, {0, 1, 0}, {1, 3, 3}}}, CompressedData["
1:eJxTTMoPSmVmYGBgAmJ+KC09L07z9AIjh5XfXlacOaDkAOOLVE4qOWui7HAG
BHIQ/CeJC6+Z2CP4JsZAUKwG57/I0v42XRbBP7FrRy/bBlUMPn9swH2j40pw
PsgY42Alh5TYO27MEmpwPsx8GB9mP4w/EwQyEXyY+9H56P470L2vyWSxDJxf
cf/HLeNuWbh/YXyYfTA+zD0wPsy/MD7MP+j83ohuf8YNMnD+jmCriP/HpeH+
hfFh5sP4MPthfJh/YXyY+9H5MP8BAG3zyEo=
                "]], 
               
               FilledCurve[{{{1, 4, 3}, {1, 3, 3}, {1, 3, 3}, {1, 3, 3}, {1, 
                3, 3}, {1, 3, 3}, {1, 3, 3}, {1, 3, 3}}, {{1, 4, 3}, {1, 3, 
                3}, {1, 3, 3}, {1, 3, 3}, {1, 3, 3}, {1, 3, 3}, {1, 3, 3}, {1,
                 3, 3}}}, CompressedData["
1:eJxTTMoPSmVmYGBgAmJJKC0xL07z9AdrB+cJzUJpVkoOML7PCXbb2aYqDn++
lT6Y89Da4efb1wcsldUcltzfxzen2NrBxBgIPqs7pKcBwTcrBxbOLvnkd5oO
6k+a552VsnIQ6fF6xVKi5XBTuibRqNUSzt9fK2uRfsUCzndsenR8xm9zhx8g
8w9rOqiB9HeZO9T9tio4d0Ld4RZIv6m5w5xFyjv/uKs53BD65HhezNxhgypI
oQqcD3M/jN+iwK565oq8wwa9vMWMOuYO02cCQaSMA5ebainTLHMH9zVHlzP8
kHCQBvlXwMLBDcSPEIX477EFxH/GIg7LX3jo/W+0hPPtQe7ttoLzwf5RsXZQ
2LVgX+o6MYczIFBj7fDANd5xVqEkJDxeWTuIVE4qOcsiCw/fD4vWK5y9oeCA
Hv71IH9zWDvc1pRd878Zwa++/+OW8WsFOP/Lvo9b083kHOpZjvYbPrdykAfZ
7yftYFMZscJ0rRXEPXxiEP5bSwdQNKWpicL9A+MXrOm+naGA4IPDJ8rC4WD3
viYTZjGovIVDOyg8TaQdSraK/j79z9zhPsh/gnJwPsw/MD7M/TB+SuwdN+YK
FTgfHC82ag79wSUq0/UtHPwuToz5t1jdARysyRYOk9tboy7baDoUg9VbONR8
2hCQ/UsT7n4Y//vOW11/vyL44PBYbuWwHpQ+cjUdQMnM5KGVw6MI8e0XE9Th
4WegtVL4AosanA9J3yoY4Q8AtH9W6w==
                "]], 
               
               FilledCurve[{{{1, 4, 3}, {1, 3, 3}, {1, 3, 3}, {1, 3, 3}}}, {{{
                30.693799999999996`, 5.871880000000001}, {30.693799999999996`,
                 6.2171899999999996`}, {30.407799999999995`, 
                6.456250000000001}, {30.121899999999997`, 
                6.456250000000001}, {29.774999999999995`, 
                6.456250000000001}, {29.537499999999994`, 6.17031}, {
                29.537499999999994`, 5.88438}, {29.537499999999994`, 
                5.539059999999999}, {29.823399999999992`, 
                5.300000000000001}, {30.109399999999994`, 
                5.300000000000001}, {30.4547, 5.300000000000001}, {
                30.693799999999996`, 5.585939999999999}, {30.693799999999996`,
                 5.871880000000001}}}], 
               
               FilledCurve[{{{1, 4, 3}, {1, 3, 3}, {1, 3, 3}, {1, 3, 3}, {1, 
                3, 3}, {1, 3, 3}, {1, 3, 3}, {1, 3, 3}}, {{1, 4, 3}, {1, 3, 
                3}, {1, 3, 3}, {1, 3, 3}, {1, 3, 3}, {1, 3, 3}, {1, 3, 3}, {1,
                 3, 3}}}, CompressedData["
1:eJxTTMoPSmVmYGBgAmJJKH1TuibRqNXJwXlCs1CalZIDjO9zgt12tqmKgzeI
rnVy+Pn29QFLZTWH+TY6V2a5OTmYGAPBZ3WH/yDA7uTAwtkln/xO0+H+Pr45
xrMcHUR6vF6xlGg57LzV9TfVH8Ff3X07g+G7A5z/hnefwcwuB4cfIPMPQ/UH
OTjU/bYqOHdCHaJf3cFhziLlnX/c1RzMrx3NNZFwcNig+qR53lkVOB/mfhi/
RYFd9cwVeQewMiUHh+kzgSBSxuFifjz7uUgHB/c1R5cz/JBwuA3y71QHBzcQ
P0IU4r9/DhD/GYs4yDt+TD7j6wjng917CcEH+0feyUFh14J9qevEHMDC3k4O
D1zjHWcVSkL80+TkIFI5qeQsiyw8fD8sWq9w9oaCA3r4g4LFRNDJ4bam7Jr/
zQh+9f0ft4xfK8D5X/Z93JpuJufA479+SiqDk4M8yH4/aYdszp8L0h87QtzD
JwbhNzs6pIGAmijcPzA+y+JJVoyyCD44fHY6OBzs3tdkwiwGkZ/r4NAOCk8T
aYf25eGnjHocHO6D/CcoB+fD/APjw9wP46fE3nFjrlCB8zfo5S1mtFFzmPKN
LX7GEgcHv4sTY/4tVndIB7ljn4PD5PbWqMs2mhD1PI4ONZ82BGT/0oS7H8Y/
rmk16XQ7gg8OjweODutBEZ+r6SD8yfF82l9Hh0cR4tsvJqjDw89Aa6XwBRY1
OB+SvlUwwh8AL7pHJQ==
                "]], 
               
               FilledCurve[{{{1, 4, 3}, {1, 3, 3}, {1, 3, 3}, {1, 3, 3}, {1, 
                3, 3}, {1, 3, 3}, {1, 3, 3}, {1, 3, 3}}, {{1, 4, 3}, {1, 3, 
                3}, {1, 3, 3}, {1, 3, 3}, {1, 3, 3}, {1, 3, 3}, {1, 3, 3}, {1,
                 3, 3}}}, CompressedData["
1:eJxTTMoPSmVmYGBgAmJJKM3jv35KaoWrg/OEZqE0KyUHGN/nBLvtbFMVh7rf
VgXnClwdfr59fcBSWc3hYn48+zlLVwcTYyD4rA6hf7s4sHB2ySe/03QQ+eR4
Pq3XxUGkx+sVS4mWwxvefQYznRD8B/v45hi/cobzFRw/Jp+pdXb4ATL/sKaD
MEi/qzPE3hPqEP1Szg5zFinv/OOu5pDN+XNBOrezwwbVJ83zzqrA+TD3w/gt
CuyqZ67IO0SIb7/IIObsMH0mEETKOLAsnmTF6Ovs4L7m6HKGHxIOvCD/djg7
uIH4EaIQ/310hvjLWMQhpERl+n8HFzgf7N6jCD7YP0KuDgq7FuxLXSfmkAYC
dq4OD1zjHWcVSkLCo9TVQaRyUslZFll4+H5YtF7h7A0FB/TwP1Ara5HO4upw
W1N2zf9mBL/6/o9bxq8V4Pwv+z5uTTeTc3BoenR8xmcXB3mQ/X7SDvNsdK7M
uuYCcQ+fGIRf5gJxl5oo3D8wvsW1o7kmAgg+OHzWOjsc7N7XZMIsBpGf4OzQ
DgpPE2mHnbe6/qbWOzvcB/lPUA7Oh/kHxoe5H8ZPib3jxlyhAudv0MtbzGij
5nBC02rS6enODn4XJ8b8W6zuAIqmmRudHSa3t0ZdttGEqP/v7FDzaUNA9i9N
uPth/D8xuUf/VSH44PC47OKwHpQ+cjUdXFVLmWZ9cHF4BEoICerw8DPQWil8
gUUNzoekbxWM8AcAflBMQg==
                "]], 
               
               FilledCurve[{{{1, 4, 3}, {1, 3, 3}, {1, 3, 3}, {1, 3, 3}, {1, 
                3, 3}, {1, 3, 3}, {1, 3, 3}, {1, 3, 3}}, {{1, 4, 3}, {1, 3, 
                3}, {1, 3, 3}, {1, 3, 3}, {1, 3, 3}, {1, 3, 3}, {1, 3, 3}, {1,
                 3, 3}}}, CompressedData["
1:eJxTTMoPSmVmYGBgAmJJKF28VfT36TgPB+cJzUJpVkoOML7PCXbb2aYqDk8S
F14zCfdw+Pn29QFLZTUH82tHc00UPBxMjIHgs7rDTBB46O7Awtkln/xO06Ey
YoXp2WJ3B5Eer1csJVoOISUq0/9rIPiuqqVMsy64wflty8NPGaW4OfwAmX9Y
06ECpF/bzaHut1XBuRPqEP0Mbg5zFinv/OOu5nAxP5793EdXhw2qT5rnnVWB
82Huh/FbFNhVz1yRdzhQK2uR/sfVYTrInZEyDjmcPxekG7s5uK85upzhh4RD
Cci/eW4ObiB+hKiDBch/N9wg/jMWcdh5q+tvqro7nA927xoEH+yfH+4OCrsW
7EtdJ+ZwBgRUPBweuMY7ziqUhIRHtIeDSOWkkrMssvDw/bBovcLZGwoO6OGv
BvLWK3eH25qya/43I/jV93/cMn6tAOd/2fdxa7qZnMOyFx56/2+6O8iD7PeT
dmBZPMmKcS/UPXxiEH6su0MaCKiJwv0D48+z0bky65sbnA8On8luDge79zWZ
MItB5MvcHNpB4Wki7aDg+DH5TKqbw32Q/wTl4HyYf2B8mPth/JTYO27MFSpw
/ga9vMWMNmoOehMW/DCsc3Pwuzgx5t9idQcGEJjh5jC5vTXqso0mRP1TN4ea
TxsCsn9pwt0P4ycevqydmojgg8Njp7vDelD6yNV0WNN9O4PhurvDowjx7RcT
1OHhZ6C1UvgCixqcD0nfKhjhDwCGmlq/
                "]], 
               
               FilledCurve[{{{1, 4, 3}, {1, 3, 3}, {0, 1, 0}, {1, 3, 3}, {1, 
                 3, 3}, {1, 3, 3}, {1, 3, 3}, {1, 3, 3}, {1, 3, 3}, {1, 3, 
                 3}, {1, 3, 3}, {1, 3, 3}}, {{1, 4, 3}, {1, 3, 3}, {1, 3, 
                 3}, {1, 3, 3}, {1, 3, 3}, {1, 3, 3}, {1, 3, 
                 3}}}, {CompressedData["
1:eJxTTMoPSmViYGBQBmIQvfyFh97/QG+HMyDwRs4Bxu+08dyVtkjJYYNe3mLG
I14OZjZ7g6YdVHHI4fy5IF0bwXdoenR8xmJPOD/x8GXt1EJPB+Vrj4IZ3ihB
zEv0dFj57WXFGQcEf29+zduZTxH89apPmue91XCQd/yYfEbWy8EcZN5DTQfz
a0dzTQoQ/DXdtzMYliP44eLbLzLc83I4cdhpbeY8TYc/MblH//3ycvDYXytr
8VzDwV21lGnWCwS/ZKvo79PrMPkbwParo8qnqzv4nGC3nX3Uy8HEGAg+qznc
kK5JNHqL4IPDQ9gbzhf45Hg+TdfbgYWzSz7ZTx3O/w8GCP7k9taoyzaaEP2f
vRxEerxesZRoOcy30bkyKw/BT08DgnWecD7L4klWjE89HB5FAD2eoA7ng+NL
SQnO3xFsFfFfXdxhCyj+5nhC3GcsAg9fGB8WvzA+LP7ftOV2G+2WcEBPHwD/
3vBs
                 "], CompressedData["
1:eJxTTMoPSmViYGAQA2IQfQYErng5zJkJBD/lHGD8ivs/bhl3y8D56WkgIOVw
XNNq0untXg5f9n3cmj5NwuFCfjz7uYleDlUg9d5iDupPmuedjfJyiFGNkDlX
I+og7/gx+Ywsgu9zgt129l5POB9sXr+nw45gq4j/6hIO9/fxzTFugvElHfbX
ylqkl3jC7b8pXZNolOrp8KYtt9totwyc/37ReoWzHApwfjXIPa8VHbbo5S1m
nOPp4AEyyF3FQeCT4/k0VS84P+HwZe3USgQf7L6lXg5782vezkxVhti/B+r/
aUrw8LijKbvm/2ZFON8YBJoVHNDDEwAVHJ/F
                 "]}]}, 
              Thickness[0.017815784785319793`]]}, {
            ImageSize -> {56.13102864259029, 16.338709838107096`}, 
             BaselinePosition -> Scaled[0.32439307852814453`], 
             ImageSize -> {57., 17.}, PlotRange -> {{0., 56.13}, {0., 16.34}},
              AspectRatio -> Automatic}], "Middle"], UndirectedEdge[1, 4] -> 
         Placed[
           Graphics[{
             Thickness[0.017815784785319793`], 
             Style[{
               
               FilledCurve[{{{1, 4, 3}, {1, 3, 3}, {1, 3, 3}, {1, 3, 3}, {1, 
                 3, 3}, {1, 3, 3}, {1, 3, 3}, {1, 3, 3}, {1, 3, 3}, {1, 3, 
                 3}, {0, 1, 0}, {1, 3, 3}, {1, 3, 3}, {1, 3, 3}, {1, 3, 3}, {
                 0, 1, 0}, {0, 1, 0}, {1, 3, 3}, {1, 3, 3}, {1, 3, 3}, {1, 3, 
                 3}, {1, 3, 3}, {1, 3, 3}}, {{1, 4, 3}, {1, 3, 3}, {1, 3, 
                 3}, {0, 1, 0}, {1, 3, 3}, {1, 3, 3}, {1, 3, 3}, {1, 3, 
                 3}}}, {CompressedData["
1:eJxTTMoPSmViYGBwAGIQXXP/xy3j01IO4Zxi7cbxig4w/opvLyvOTFB26Ivo
9mcMkHCY0t4adVlG1SFKNULm3B4ROL8fJL9BEM7f6rXBYo4ln0OnjeeutEXK
Di9qH2ef1+F1KD+8zXWmr7IDjyOf14xMHodTh53WZtapQMzfwAHXL7NRbD7T
AxY4377Esfa0DBOcL9okM8Xg8n/7OYuUd/45ruJgYgwCf+wZQOCBskOzeC1r
5rEf9rc1Zdf8Z1Z2mDUTCCS/2f8HgX5FOJ8/NuC+UTmCD/M/xP5v9itB/ndQ
dAAbb/wDzq950fRr2s6fcP566W26p978tE9NAwI3RQcW/V9cl3h+24O1XYbJ
/7WvBIWrNcx9DA4/374+YLlYxeHLvo9b06exwPkan1RezjrJBuefAYEedgcz
m71B0xwRfJcJzUJpXcpwvvuao8sZfig5LLm1/LGhM7sD2L7dSlD/sEHU+SjB
/aMKsseTD+5fcDzlcMPDAxxPK7kcrrvZ3Dzb8wbOB4fj/+dwfuGDq0Xpak8w
+DNA5tzkcCiA8qdD+TfA5j2xBwVX2jN2B+6qfB7GAy/gfAOQ8za/hfO9t/of
T277aA8OJzEOB3A8M3yB82HxD+NvA6W/n2wOMP2w8IHxYekNnQ9OZ3M44XyY
f8DxxYbgg/WlscH54PBmZoLzt4Ps38kIidcwbjh/DjhceeD8GFA+suGF6mdz
eOAa7zjrohg0PbBB8uFrcYeD3fuaTBazO7QqsKuemSLmcIP3tliqGZcDyLiZ
O0Wg+YsfzgfTP0XgfFh+ftOW2220W9oBPb8DAFrzw6k=
                 
                 "], CompressedData["
1:eJxTTMoPSmViYGAQB2IQrfFJ5eUsTVEHdRDdKeUwEwR+Cjt82fdxa/o3cYcd
wVYR/48LOpwBgTWiDi9qH2ef1+GH8/siuv0ZN3DA+Qe79zWZLGZ3SE8DgmOS
cL77mqPLGX4g+DGqETLnZKQcAp54XjK9zO6wXkiHL71OCmL+G3aHN2253Ua7
pRxmgB3EA3EXp5LD0lvLHxs68zoIV04qObtFyaEXZP8Hfoe9+TVvZ6YqQ/UJ
OFTe/3HLeLeyQ/Dbyx9nOAo6eIDtV3ZoV2BXPXNFyOHn29cHLBerOIiAzFki
AudHgdy1RwzOf+Aa7zhro7hDBsg/05Th/A+L1iucjVCC8+9oyq75b6wIsT9a
DGIui6wDevgCANiKq/I=
                 "]}], 
               
               FilledCurve[{{{1, 4, 3}, {0, 1, 0}, {1, 3, 3}, {1, 3, 3}, {0, 
                1, 0}, {1, 3, 3}}, {{1, 4, 3}, {0, 1, 0}, {1, 3, 3}, {1, 3, 
                3}, {0, 1, 0}, {1, 3, 3}}}, CompressedData["
1:eJxTTMoPSmVmYGBgAmJ+KC09L07z9AIjh5XfXlacOaDkAOOLVE4qOWui7HAG
BHIQ/CeJC6+Z2CP4JsZAUKwG57/I0v42XRbBP7FrRy/bBlUMPn9swH2j40pw
PsgY42Alh5TYO27MEmpwPsx8GB9mP4w/EwQyEXyY+9H56P470L2vyWSxDJxf
cf/HLeNuWbh/YXyYfTA+zD0wPsy/MD7MP+j83ohuf8YNMnD+jmCriP/HpeH+
hfFh5sP4MPthfJh/YXyY+9H5MP8BAG3zyEo=
                "]], 
               
               FilledCurve[{{{1, 4, 3}, {1, 3, 3}, {1, 3, 3}, {1, 3, 3}, {1, 
                3, 3}, {1, 3, 3}, {1, 3, 3}, {1, 3, 3}}, {{1, 4, 3}, {1, 3, 
                3}, {1, 3, 3}, {1, 3, 3}, {1, 3, 3}, {1, 3, 3}, {1, 3, 3}, {1,
                 3, 3}}}, CompressedData["
1:eJxTTMoPSmVmYGBgAmJJKC0xL07z9AdrB+cJzUJpVkoOML7PCXbb2aYqDn++
lT6Y89Da4efb1wcsldUcltzfxzen2NrBxBgIPqs7pKcBwTcrBxbOLvnkd5oO
6k+a552VsnIQ6fF6xVKi5XBTuibRqNUSzt9fK2uRfsUCzndsenR8xm9zhx8g
8w9rOqiB9HeZO9T9tio4d0Ld4RZIv6m5w5xFyjv/uKs53BD65HhezNxhgypI
oQqcD3M/jN+iwK565oq8wwa9vMWMOuYO02cCQaSMA5ebainTLHMH9zVHlzP8
kHCQBvlXwMLBDcSPEIX477EFxH/GIg7LX3jo/W+0hPPtQe7ttoLzwf5RsXZQ
2LVgX+o6MYczIFBj7fDANd5xVqEkJDxeWTuIVE4qOcsiCw/fD4vWK5y9oeCA
Hv71IH9zWDvc1pRd878Zwa++/+OW8WsFOP/Lvo9b083kHOpZjvYbPrdykAfZ
7yftYFMZscJ0rRXEPXxiEP5bSwdQNKWpicL9A+MXrOm+naGA4IPDJ8rC4WD3
viYTZjGovIVDOyg8TaQdSraK/j79z9zhPsh/gnJwPsw/MD7M/TB+SuwdN+YK
FTgfHC82ag79wSUq0/UtHPwuToz5t1jdARysyRYOk9tboy7baDoUg9VbONR8
2hCQ/UsT7n4Y//vOW11/vyL44PBYbuWwHpQ+cjUdQMnM5KGVw6MI8e0XE9Th
4WegtVL4AosanA9J3yoY4Q8AtH9W6w==
                "]], 
               
               FilledCurve[{{{1, 4, 3}, {1, 3, 3}, {1, 3, 3}, {1, 3, 3}}}, {{{
                30.693799999999996`, 5.871880000000001}, {30.693799999999996`,
                 6.2171899999999996`}, {30.407799999999995`, 
                6.456250000000001}, {30.121899999999997`, 
                6.456250000000001}, {29.774999999999995`, 
                6.456250000000001}, {29.537499999999994`, 6.17031}, {
                29.537499999999994`, 5.88438}, {29.537499999999994`, 
                5.539059999999999}, {29.823399999999992`, 
                5.300000000000001}, {30.109399999999994`, 
                5.300000000000001}, {30.4547, 5.300000000000001}, {
                30.693799999999996`, 5.585939999999999}, {30.693799999999996`,
                 5.871880000000001}}}], 
               
               FilledCurve[{{{1, 4, 3}, {1, 3, 3}, {1, 3, 3}, {1, 3, 3}, {1, 
                3, 3}, {1, 3, 3}, {1, 3, 3}, {1, 3, 3}}, {{1, 4, 3}, {1, 3, 
                3}, {1, 3, 3}, {1, 3, 3}, {1, 3, 3}, {1, 3, 3}, {1, 3, 3}, {1,
                 3, 3}}}, CompressedData["
1:eJxTTMoPSmVmYGBgAmJJKH1TuibRqNXJwXlCs1CalZIDjO9zgt12tqmKgzeI
rnVy+Pn29QFLZTWH+TY6V2a5OTmYGAPBZ3WH/yDA7uTAwtkln/xO0+H+Pr45
xrMcHUR6vF6xlGg57LzV9TfVH8Ff3X07g+G7A5z/hnefwcwuB4cfIPMPQ/UH
OTjU/bYqOHdCHaJf3cFhziLlnX/c1RzMrx3NNZFwcNig+qR53lkVOB/mfhi/
RYFd9cwVeQewMiUHh+kzgSBSxuFifjz7uUgHB/c1R5cz/JBwuA3y71QHBzcQ
P0IU4r9/DhD/GYs4yDt+TD7j6wjng917CcEH+0feyUFh14J9qevEHMDC3k4O
D1zjHWcVSkL80+TkIFI5qeQsiyw8fD8sWq9w9oaCA3r4g4LFRNDJ4bam7Jr/
zQh+9f0ft4xfK8D5X/Z93JpuJufA479+SiqDk4M8yH4/aYdszp8L0h87QtzD
JwbhNzs6pIGAmijcPzA+y+JJVoyyCD44fHY6OBzs3tdkwiwGkZ/r4NAOCk8T
aYf25eGnjHocHO6D/CcoB+fD/APjw9wP46fE3nFjrlCB8zfo5S1mtFFzmPKN
LX7GEgcHv4sTY/4tVndIB7ljn4PD5PbWqMs2mhD1PI4ONZ82BGT/0oS7H8Y/
rmk16XQ7gg8OjweODutBEZ+r6SD8yfF82l9Hh0cR4tsvJqjDw89Aa6XwBRY1
OB+SvlUwwh8AL7pHJQ==
                "]], 
               
               FilledCurve[{{{0, 2, 0}, {0, 1, 0}, {0, 1, 0}, {1, 3, 3}, {1, 
                 3, 3}, {0, 1, 0}, {0, 1, 0}, {0, 1, 0}, {0, 1, 0}, {1, 3, 
                 3}, {0, 1, 0}, {0, 1, 0}, {1, 3, 3}, {1, 3, 3}, {0, 1, 0}, {
                 0, 1, 0}, {1, 3, 3}, {0, 1, 0}, {0, 1, 0}}, {{0, 2, 0}, {0, 
                 1, 0}, {0, 1, 0}}}, {CompressedData["
1:eJxTTMoPSmViYGBQAGIw7fgx+Uyvq4P6J5WXszRlHWD8ivs/bhl3yzk4ND06
PuOzCwZfZvkLDz15LTg/4JZ0TeIkBP/Pt9IHczZqOehNWPDD8B6Cvwyo7f9F
BF/kk+P5tLMIfo/XKxaTgy4OcxYp7/yTruUQIb79IsM3J7j9MD7MvU8SF14z
aXfB4BuDwGUJOL8votufUUDcoW15+CmjFheHVgV21TNTxBzOgIAIgp+eBgTf
nDH4JmADRR0SDl/WTpV0cagCucdbFOKfiQj+lG9s8TP2IPg7b3X9TX2O4CeC
9Ce6oqpvcYWbD+PD7Af7Nw3Bt7h2NNfkB8K9sPCG+Q/Gh/kfxkePXxgfAHF5
5/Y=
                 "], {{41.1172, 7.635939999999998}, {38.2203, 
                 7.635939999999998}, {41.1172, 12.1297}, {41.1172, 
                 7.635939999999998}}}], 
               
               FilledCurve[{{{0, 2, 0}, {1, 3, 3}, {1, 3, 3}, {0, 1, 0}, {1, 
                3, 3}, {1, 3, 3}, {1, 3, 3}, {1, 3, 3}, {1, 3, 3}, {1, 3, 
                3}, {1, 3, 3}, {1, 3, 3}, {1, 3, 3}, {1, 3, 3}, {1, 3, 3}, {0,
                 1, 0}, {0, 1, 0}, {0, 1, 0}, {0, 1, 0}}}, CompressedData["
1:eJxTTMoPSmVmYGBgBGI9IGYC4je8+wxmBnk4fNn3cWu6maxDcInK9P8GCP7+
WlmLdB0Ph9Q0EJBxML92NNdEwcMhHcQ9JglRL+DhcLB7X5MJs6SD7oQFPwzZ
oPqnSTg8SVx4zWS9O5w/EwQa3VHl093gfB7/9VNSJ7g5yO9asC91naSDzwl2
29lv3RzetOV2G+2WcbglXZNoJOru8B8E7ss63ATx/7o78McG3DdyV3KA+eeO
puya/83KcP6jCPHtFx+owvmnDjutzZyn4XBC02rS6ePuDiI9Xq9YSrQcSraK
/j4thuArOH5MPpPqBudHAo1h+OfqkBx7x41ZQgPOnzGBv8qMWw3OFwWpv6Li
AKJMHN3gfC+Qf1wRfJj5ML7IJ8fzab1ukHDRV4XzA0Ee/4Tgv8jS/jZ9rhok
vArcHP5+K30wR1Adbj6MzwACFgj+GRAwQfDB+g3coO5Xh5jv6+aw2fzHoZRV
0PCZ7+bw4+3rA5aHNR1UnzTPO8vkDudP+cYWP6MFwd+ol7eY8Yo71HwNOB8W
/jA+OB3cVIaET6c7JD2JKTk82Mc3x9jI3SGcU6zduF8BHp5ua44uZ4gQg/NN
jEFA1EEN5B4tDzgfPT0DAOTEQNo=
                "]], 
               
               FilledCurve[{{{1, 4, 3}, {1, 3, 3}, {1, 3, 3}, {1, 3, 3}, {0, 
                 1, 0}, {1, 3, 3}, {1, 3, 3}, {0, 1, 0}, {1, 3, 3}, {1, 3, 
                 3}, {1, 3, 3}, {1, 3, 3}, {1, 3, 3}}, {{1, 4, 3}, {1, 3, 
                 3}, {1, 3, 3}, {1, 3, 3}, {1, 3, 3}, {1, 3, 3}, {1, 3, 
                 3}}}, {CompressedData["
1:eJxTTMoPSmViYGBQAWIQvfyFh97/QG+HB67xjrMKlRxg/PNXw97o39ZwWNN9
O4NhuZeDSI/XK5YSLYf631YF5xQQ/OASlen/KzzhfJbFk6wYn3o4SEy9wpnh
pAHnT2lvjbosowrn88cG3Df6ruig+qR53tkioP7KSSVnl8g75HD+XJDO7QXn
76+VtUivQfDT04Bgm5eD8rVHwQwyig5nQOCKl4MxCAQrwfkzQaATIW8Ckr8s
7jDlG1v8DBMvhxjVCJlzNaIOISD33/CE88H2bUHw7ZseHZ+R7OkQ8vbyxxkL
RR2EPjmeT7P1hJjrI+4wz0bnyiw3BB8UDCaBnhD7jMUdLK4dzTXpgJmH4DOA
gIMknA/RL+WQePiydmqhp0O7ArvqGRNpiD88EXxw/CiiyXN6QsIlTQrO3xFs
FfFfXRLOh7hHzEHe8WPymVAYX8ThPe8+g5m3EPwEkP0zveB8WHpQ/6Tyclan
lAN6egEAWBjqYA==
                 "], CompressedData["
1:eJxTTMoPSmViYGAQA2IQfSE/nv3cRS+HRpaj/YbTVRxg/PQ0IJim5HBc02rS
6eleDsrXHgUz+Cg4zJgJBIIIfvzhy9qpGz3hfItrR3NNOjwdjEGgWdFBfOoV
zowqTwf+2ID7Rt8VHZa/8ND7n+jpEM4p1m58XwnO9704MeYfswqcD3aPuCqc
fwYEctTg/L/fSh/MmajucBHk3k5Ph9fFW0V/d2s43JCuSTRa6ukgPS9O87SB
JsQf5zwdzG32Bk17qOlQ/9uq4JyCF5wP9l85gr9BL28x4xIviP4NGg4mIH9s
9nLwA7lPWQMePjscmh4d/6EG5wfeAlr8CRF+sPAEAGN8mKw=
                 "]}]}, 
              Thickness[0.017815784785319793`]]}, {
            ImageSize -> {56.13102864259029, 16.338709838107096`}, 
             BaselinePosition -> Scaled[0.32439307852814453`], 
             ImageSize -> {57., 17.}, PlotRange -> {{0., 56.13}, {0., 16.34}},
              AspectRatio -> Automatic}], "Middle"], UndirectedEdge[3, 6] -> 
         Placed[
           Graphics[{
             Thickness[0.017815784785319793`], 
             Style[{
               
               FilledCurve[{{{1, 4, 3}, {1, 3, 3}, {1, 3, 3}, {1, 3, 3}, {1, 
                 3, 3}, {1, 3, 3}, {1, 3, 3}, {1, 3, 3}, {1, 3, 3}, {1, 3, 
                 3}, {0, 1, 0}, {1, 3, 3}, {1, 3, 3}, {1, 3, 3}, {1, 3, 3}, {
                 0, 1, 0}, {0, 1, 0}, {1, 3, 3}, {1, 3, 3}, {1, 3, 3}, {1, 3, 
                 3}, {1, 3, 3}, {1, 3, 3}}, {{1, 4, 3}, {1, 3, 3}, {1, 3, 
                 3}, {0, 1, 0}, {1, 3, 3}, {1, 3, 3}, {1, 3, 3}, {1, 3, 
                 3}}}, {CompressedData["
1:eJxTTMoPSmViYGBwAGIQXXP/xy3j01IO4Zxi7cbxig4w/opvLyvOTFB26Ivo
9mcMkHCY0t4adVlG1SFKNULm3B4ROL8fJL9BEM7f6rXBYo4ln0OnjeeutEXK
Di9qH2ef1+F1KD+8zXWmr7IDjyOf14xMHodTh53WZtapQMzfwAHXL7NRbD7T
AxY4377Esfa0DBOcL9okM8Xg8n/7OYuUd/45ruJgYgwCf+wZQOCBskOzeC1r
5rEf9rc1Zdf8Z1Z2mDUTCCS/2f8HgX5FOJ8/NuC+UTmCD/M/xP5v9itB/ndQ
dAAbb/wDzq950fRr2s6fcP566W26p978tE9NAwI3RQcW/V9cl3h+24O1XYbJ
/7WvBIWrNcx9DA4/374+YLlYxeHLvo9b06exwPkan1RezjrJBuefAYEedgcz
m71B0xwRfJcJzUJpXcpwvvuao8sZfig5LLm1/LGhM7sD2L7dSlD/sEHU+SjB
/aMKsseTD+5fcDzlcMPDAxxPK7kcrrvZ3Dzb8wbOB4fj/+dwfuGDq0Xpak8w
+DNA5tzkcCiA8qdD+TfA5j2xBwVX2jN2B+6qfB7GAy/gfAOQ8za/hfO9t/of
T277aA8OJzEOB3A8M3yB82HxD+NvA6W/n2wOMP2w8IHxYekNnQ9OZ3M44XyY
f8DxxYbgg/WlscH54PBmZoLzt4Ps38kIidcwbjh/DjhceeD8GFA+suGF6mdz
eOAa7zjrohg0PbBB8uFrcYeD3fuaTBazO7QqsKuemSLmcIP3tliqGZcDyLiZ
O0Wg+YsfzgfTP0XgfFh+ftOW2220W9oBPb8DAFrzw6k=
                 
                 "], CompressedData["
1:eJxTTMoPSmViYGAQB2IQrfFJ5eUsTVEHdRDdKeUwEwR+Cjt82fdxa/o3cYcd
wVYR/48LOpwBgTWiDi9qH2ef1+GH8/siuv0ZN3DA+Qe79zWZLGZ3SE8DgmOS
cL77mqPLGX4g+DGqETLnZKQcAp54XjK9zO6wXkiHL71OCmL+G3aHN2253Ua7
pRxmgB3EA3EXp5LD0lvLHxs68zoIV04qObtFyaEXZP8Hfoe9+TVvZ6YqQ/UJ
OFTe/3HLeLeyQ/Dbyx9nOAo6eIDtV3ZoV2BXPXNFyOHn29cHLBerOIiAzFki
AudHgdy1RwzOf+Aa7zhro7hDBsg/05Th/A+L1iucjVCC8+9oyq75b6wIsT9a
DGIui6wDevgCANiKq/I=
                 "]}], 
               
               FilledCurve[{{{1, 4, 3}, {0, 1, 0}, {1, 3, 3}, {1, 3, 3}, {0, 
                1, 0}, {1, 3, 3}}, {{1, 4, 3}, {0, 1, 0}, {1, 3, 3}, {1, 3, 
                3}, {0, 1, 0}, {1, 3, 3}}}, CompressedData["
1:eJxTTMoPSmVmYGBgAmJ+KC09L07z9AIjh5XfXlacOaDkAOOLVE4qOWui7HAG
BHIQ/CeJC6+Z2CP4JsZAUKwG57/I0v42XRbBP7FrRy/bBlUMPn9swH2j40pw
PsgY42Alh5TYO27MEmpwPsx8GB9mP4w/EwQyEXyY+9H56P470L2vyWSxDJxf
cf/HLeNuWbh/YXyYfTA+zD0wPsy/MD7MP+j83ohuf8YNMnD+jmCriP/HpeH+
hfFh5sP4MPthfJh/YXyY+9H5MP8BAG3zyEo=
                "]], 
               
               FilledCurve[{{{1, 4, 3}, {1, 3, 3}, {1, 3, 3}, {1, 3, 3}, {1, 
                3, 3}, {1, 3, 3}, {1, 3, 3}, {1, 3, 3}}, {{1, 4, 3}, {1, 3, 
                3}, {1, 3, 3}, {1, 3, 3}, {1, 3, 3}, {1, 3, 3}, {1, 3, 3}, {1,
                 3, 3}}}, CompressedData["
1:eJxTTMoPSmVmYGBgAmJJKC0xL07z9AdrB+cJzUJpVkoOML7PCXbb2aYqDn++
lT6Y89Da4efb1wcsldUcltzfxzen2NrBxBgIPqs7pKcBwTcrBxbOLvnkd5oO
6k+a552VsnIQ6fF6xVKi5XBTuibRqNUSzt9fK2uRfsUCzndsenR8xm9zhx8g
8w9rOqiB9HeZO9T9tio4d0Ld4RZIv6m5w5xFyjv/uKs53BD65HhezNxhgypI
oQqcD3M/jN+iwK565oq8wwa9vMWMOuYO02cCQaSMA5ebainTLHMH9zVHlzP8
kHCQBvlXwMLBDcSPEIX477EFxH/GIg7LX3jo/W+0hPPtQe7ttoLzwf5RsXZQ
2LVgX+o6MYczIFBj7fDANd5xVqEkJDxeWTuIVE4qOcsiCw/fD4vWK5y9oeCA
Hv71IH9zWDvc1pRd878Zwa++/+OW8WsFOP/Lvo9b083kHOpZjvYbPrdykAfZ
7yftYFMZscJ0rRXEPXxiEP5bSwdQNKWpicL9A+MXrOm+naGA4IPDJ8rC4WD3
viYTZjGovIVDOyg8TaQdSraK/j79z9zhPsh/gnJwPsw/MD7M/TB+SuwdN+YK
FTgfHC82ag79wSUq0/UtHPwuToz5t1jdARysyRYOk9tboy7baDoUg9VbONR8
2hCQ/UsT7n4Y//vOW11/vyL44PBYbuWwHpQ+cjUdQMnM5KGVw6MI8e0XE9Th
4WegtVL4AosanA9J3yoY4Q8AtH9W6w==
                "]], 
               
               FilledCurve[{{{1, 4, 3}, {1, 3, 3}, {1, 3, 3}, {1, 3, 3}}}, {{{
                30.693799999999996`, 5.871880000000001}, {30.693799999999996`,
                 6.2171899999999996`}, {30.407799999999995`, 
                6.456250000000001}, {30.121899999999997`, 
                6.456250000000001}, {29.774999999999995`, 
                6.456250000000001}, {29.537499999999994`, 6.17031}, {
                29.537499999999994`, 5.88438}, {29.537499999999994`, 
                5.539059999999999}, {29.823399999999992`, 
                5.300000000000001}, {30.109399999999994`, 
                5.300000000000001}, {30.4547, 5.300000000000001}, {
                30.693799999999996`, 5.585939999999999}, {30.693799999999996`,
                 5.871880000000001}}}], 
               FilledCurve[{{{1, 4, 3}, {1, 3, 3}, {1, 3, 3}, {1, 3, 3}, {1, 
                3, 3}, {1, 3, 3}, {1, 3, 3}, {1, 3, 3}}, {{1, 4, 3}, {1, 3, 
                3}, {1, 3, 3}, {1, 3, 3}, {1, 3, 3}, {1, 3, 3}, {1, 3, 3}, {1,
                 3, 3}}}, CompressedData["
1:eJxTTMoPSmVmYGBgAmJJKH1TuibRqNXJwXlCs1CalZIDjO9zgt12tqmKgzeI
rnVy+Pn29QFLZTWH+TY6V2a5OTmYGAPBZ3WH/yDA7uTAwtkln/xO0+H+Pr45
xrMcHUR6vF6xlGg57LzV9TfVH8Ff3X07g+G7A5z/hnefwcwuB4cfIPMPQ/UH
OTjU/bYqOHdCHaJf3cFhziLlnX/c1RzMrx3NNZFwcNig+qR53lkVOB/mfhi/
RYFd9cwVeQewMiUHh+kzgSBSxuFifjz7uUgHB/c1R5cz/JBwuA3y71QHBzcQ
P0IU4r9/DhD/GYs4yDt+TD7j6wjng917CcEH+0feyUFh14J9qevEHMDC3k4O
D1zjHWcVSkL80+TkIFI5qeQsiyw8fD8sWq9w9oaCA3r4g4LFRNDJ4bam7Jr/
zQh+9f0ft4xfK8D5X/Z93JpuJufA479+SiqDk4M8yH4/aYdszp8L0h87QtzD
JwbhNzs6pIGAmijcPzA+y+JJVoyyCD44fHY6OBzs3tdkwiwGkZ/r4NAOCk8T
aYf25eGnjHocHO6D/CcoB+fD/APjw9wP46fE3nFjrlCB8zfo5S1mtFFzmPKN
LX7GEgcHv4sTY/4tVndIB7ljn4PD5PbWqMs2mhD1PI4ONZ82BGT/0oS7H8Y/
rmk16XQ7gg8OjweODutBEZ+r6SD8yfF82l9Hh0cR4tsvJqjDw89Aa6XwBRY1
OB+SvlUwwh8AL7pHJQ==
                "]], 
               
               FilledCurve[{{{1, 4, 3}, {1, 3, 3}, {1, 3, 3}, {1, 3, 3}, {1, 
                3, 3}, {1, 3, 3}, {1, 3, 3}, {1, 3, 3}, {1, 3, 3}, {1, 3, 
                3}, {1, 3, 3}, {1, 3, 3}, {0, 1, 0}, {1, 3, 3}, {1, 3, 3}, {0,
                 1, 0}, {1, 3, 3}, {1, 3, 3}, {1, 3, 3}, {1, 3, 3}, {1, 3, 
                3}, {1, 3, 3}, {1, 3, 3}, {1, 3, 3}}}, CompressedData["
1:eJxTTMoPSmVmYGBgBGJXIGYCYh7/9VNSK1wd3rTldhtFyzrA+GuFdPjS7yk4
7LzV9TeV3dUhPQ0Ipik5sC6eZMVY6uJQfnib68y/Sg4X8+PZz/10ccgAyys7
PElceM3E39VBtMfrFUuIKpx/YteOXjYDdTg/4JZ0TaKQpsOyFx56/y+6OIiA
1JdoOUSKb7/IYIfgC39yPJ+21BnOn/KNLX6GibPDfzDQgPMlpl7hzHBSh/NZ
OLvkk/3UHCoiVpieTXZ2eJGl/W26rJqD6pPmeWer0PizEHywf/c7O+xwaHp0
vALBh7kfxjcxBoLP6nD9db+tCs55aDiAnGlSieAzgEABgs8CCr9cBJ8XFN4Z
MPdrQOhFzg7mNnuDpj3UhISvoQucn3D4snaqJYIP9l82gr+m+3YGw3kXh1RQ
fLQh+DD3w/gb9PIWM+5Rg9h3ysUhDQxUHfQmLPhhOM8F4u4EFUh6KHBxAHnX
OFgZEr42Lg4rv72sOOOg7JDD+XNBurCLQ+X9H7eMrZUdvE+w285+6uzwYdF6
hbMayg6gYJxx2tmh08ZzV5oSVP6os8MZEJBB8Pfm17yd+VQJzgfrX6HkcBOY
TIzOIvjuqqVMs14g+CVbRX+f1nOB88Hu3YDgg/33CpZeFeB8cPikycL5O4Kt
Iv6ri0Pis8nFIUY1QuZcjSgkHCwQfLB975zh/JkgUOjs0KrArnpmihgkvbo6
Q/LTbkkHXVB4ljlD8lOdJDx+p4P0RUrB+fdd4x1nCcrA+Qag8C6Guq/JGepe
OYcvGwKyZ4Uj+L9jco/+M0Lws0HxwQ113x5ZOB8c3m+k4XyFXQv2pa4Th6Tj
ydD0bCwCj18YH5w/PyL4sPJB/ZPKy1mdEg7o5QcAVATHcA==
                "]], 
               
               FilledCurve[{{{0, 2, 0}, {0, 1, 0}, {1, 3, 3}, {0, 1, 0}, {0, 
                1, 0}, {0, 1, 0}, {1, 3, 3}, {1, 3, 3}, {0, 1, 0}, {0, 1, 
                0}, {1, 3, 3}, {1, 3, 3}, {1, 3, 3}, {0, 1, 0}, {1, 3, 3}, {0,
                 1, 0}}}, CompressedData["
1:eJxTTMoPSmVmYGBgBGJ5IGYC4v8g0O7hMGeR8s4/6ZoOML5Ij9crli+aDhbX
juaaSLjD+Z82BGTPineD86d8Y4ufEePm8OPt6wOWzloOaSAQ5ubQwHK033C7
lsMZEDBB8L1OsNvOZnVzCLwlXZP4SdXhSeLCaybqCH5FxArTs9puDo8ixLdf
TFBzSDh8WTvV0s3hwtWwN/q31R1EPjmeT/N1czh12GltppyGw0wQiHRzkJh6
hTPDScNhg17eYsYzCH4iSP9DBB/sHhUPOP9XTO7Rf03uDj9B7l+s4nAxP579
XCTQv5WTSs5uUXY4oWk16fR+Nwf3NUeXM8yQh/ND3l7+OGOhGJz/pi2320ga
wTcxBgERSHj8Q+PbuWPwFXYt2JfKJ4bKX4fg90V0+zMKSML5e/Nr3s4UVYC4
P8kdEg43lRzUnjTPO7vKHRKeRSoO6PELACAI2tA=
                "]], 
               
               FilledCurve[{{{0, 2, 0}, {0, 1, 0}, {1, 3, 3}, {0, 1, 0}, {1, 
                3, 3}, {1, 3, 3}, {0, 1, 0}, {1, 3, 3}, {0, 1, 0}, {1, 3, 
                3}, {0, 1, 0}, {0, 1, 0}, {1, 3, 3}, {1, 3, 
                3}}}, CompressedData["
1:eJxTTMoPSmVmYGBgBGJZIGYC4v8gIO7tYGIMAqIOMH6rArvqmSliDu6qpUyz
XnjB+RJTr3BmJCH48o4fk8/EejnsCLaK+K8uDuevFdLhS78nAeeb2+wNmvZQ
E85n4eyST87TgvNFerxesZRoOey41fU31R7Bf8+7z2CmlJfDk8SF10zOazqk
pwHBOU+H9apPmue91XAAKTMxxORPbm+Numyj4bC/VtYiPQTBdwH5ZwGCP+Ub
W/yML54O56+GvdG/jeDD3A/jw/wHDp/3nnD/X8yPZz+XieCLg8LHCpMPC1/7
pkfHZyR7OlTd/3HL2FvU4cOGgOxZ3xH85S889P5resH5YPfHIPglW0V/n36H
4KPHHwChWsbY
                "]]}, 
              Thickness[0.017815784785319793`]]}, {
            ImageSize -> {56.13102864259029, 16.338709838107096`}, 
             BaselinePosition -> Scaled[0.32439307852814453`], 
             ImageSize -> {57., 17.}, PlotRange -> {{0., 56.13}, {0., 16.34}},
              AspectRatio -> Automatic}], "Middle"], UndirectedEdge[3, 4] -> 
         Placed[
           Graphics[{
             Thickness[0.017815784785319793`], 
             Style[{
               
               FilledCurve[{{{1, 4, 3}, {1, 3, 3}, {1, 3, 3}, {1, 3, 3}, {1, 
                 3, 3}, {1, 3, 3}, {1, 3, 3}, {1, 3, 3}, {1, 3, 3}, {1, 3, 
                 3}, {0, 1, 0}, {1, 3, 3}, {1, 3, 3}, {1, 3, 3}, {1, 3, 3}, {
                 0, 1, 0}, {0, 1, 0}, {1, 3, 3}, {1, 3, 3}, {1, 3, 3}, {1, 3, 
                 3}, {1, 3, 3}, {1, 3, 3}}, {{1, 4, 3}, {1, 3, 3}, {1, 3, 
                 3}, {0, 1, 0}, {1, 3, 3}, {1, 3, 3}, {1, 3, 3}, {1, 3, 
                 3}}}, {CompressedData["
1:eJxTTMoPSmViYGBwAGIQXXP/xy3j01IO4Zxi7cbxig4w/opvLyvOTFB26Ivo
9mcMkHCY0t4adVlG1SFKNULm3B4ROL8fJL9BEM7f6rXBYo4ln0OnjeeutEXK
Di9qH2ef1+F1KD+8zXWmr7IDjyOf14xMHodTh53WZtapQMzfwAHXL7NRbD7T
AxY4377Esfa0DBOcL9okM8Xg8n/7OYuUd/45ruJgYgwCf+wZQOCBskOzeC1r
5rEf9rc1Zdf8Z1Z2mDUTCCS/2f8HgX5FOJ8/NuC+UTmCD/M/xP5v9itB/ndQ
dAAbb/wDzq950fRr2s6fcP566W26p978tE9NAwI3RQcW/V9cl3h+24O1XYbJ
/7WvBIWrNcx9DA4/374+YLlYxeHLvo9b06exwPkan1RezjrJBuefAYEedgcz
m71B0xwRfJcJzUJpXcpwvvuao8sZfig5LLm1/LGhM7sD2L7dSlD/sEHU+SjB
/aMKsseTD+5fcDzlcMPDAxxPK7kcrrvZ3Dzb8wbOB4fj/+dwfuGDq0Xpak8w
+DNA5tzkcCiA8qdD+TfA5j2xBwVX2jN2B+6qfB7GAy/gfAOQ8za/hfO9t/of
T277aA8OJzEOB3A8M3yB82HxD+NvA6W/n2wOMP2w8IHxYekNnQ9OZ3M44XyY
f8DxxYbgg/WlscH54PBmZoLzt4Ps38kIidcwbjh/DjhceeD8GFA+suGF6mdz
eOAa7zjrohg0PbBB8uFrcYeD3fuaTBazO7QqsKuemSLmcIP3tliqGZcDyLiZ
O0Wg+YsfzgfTP0XgfFh+ftOW2220W9oBPb8DAFrzw6k=
                 
                 "], CompressedData["
1:eJxTTMoPSmViYGAQB2IQrfFJ5eUsTVEHdRDdKeUwEwR+Cjt82fdxa/o3cYcd
wVYR/48LOpwBgTWiDi9qH2ef1+GH8/siuv0ZN3DA+Qe79zWZLGZ3SE8DgmOS
cL77mqPLGX4g+DGqETLnZKQcAp54XjK9zO6wXkiHL71OCmL+G3aHN2253Ua7
pRxmgB3EA3EXp5LD0lvLHxs68zoIV04qObtFyaEXZP8Hfoe9+TVvZ6YqQ/UJ
OFTe/3HLeLeyQ/Dbyx9nOAo6eIDtV3ZoV2BXPXNFyOHn29cHLBerOIiAzFki
AudHgdy1RwzOf+Aa7zhro7hDBsg/05Th/A+L1iucjVCC8+9oyq75b6wIsT9a
DGIui6wDevgCANiKq/I=
                 "]}], 
               FilledCurve[{{{1, 4, 3}, {0, 1, 0}, {1, 3, 3}, {1, 3, 3}, {0, 
                1, 0}, {1, 3, 3}}, {{1, 4, 3}, {0, 1, 0}, {1, 3, 3}, {1, 3, 
                3}, {0, 1, 0}, {1, 3, 3}}}, CompressedData["
1:eJxTTMoPSmVmYGBgAmJ+KC09L07z9AIjh5XfXlacOaDkAOOLVE4qOWui7HAG
BHIQ/CeJC6+Z2CP4JsZAUKwG57/I0v42XRbBP7FrRy/bBlUMPn9swH2j40pw
PsgY42Alh5TYO27MEmpwPsx8GB9mP4w/EwQyEXyY+9H56P470L2vyWSxDJxf
cf/HLeNuWbh/YXyYfTA+zD0wPsy/MD7MP+j83ohuf8YNMnD+jmCriP/HpeH+
hfFh5sP4MPthfJh/YXyY+9H5MP8BAG3zyEo=
                "]], 
               
               FilledCurve[{{{1, 4, 3}, {1, 3, 3}, {1, 3, 3}, {1, 3, 3}, {1, 
                3, 3}, {1, 3, 3}, {1, 3, 3}, {1, 3, 3}}, {{1, 4, 3}, {1, 3, 
                3}, {1, 3, 3}, {1, 3, 3}, {1, 3, 3}, {1, 3, 3}, {1, 3, 3}, {1,
                 3, 3}}}, CompressedData["
1:eJxTTMoPSmVmYGBgAmJJKC0xL07z9AdrB+cJzUJpVkoOML7PCXbb2aYqDn++
lT6Y89Da4efb1wcsldUcltzfxzen2NrBxBgIPqs7pKcBwTcrBxbOLvnkd5oO
6k+a552VsnIQ6fF6xVKi5XBTuibRqNUSzt9fK2uRfsUCzndsenR8xm9zhx8g
8w9rOqiB9HeZO9T9tio4d0Ld4RZIv6m5w5xFyjv/uKs53BD65HhezNxhgypI
oQqcD3M/jN+iwK565oq8wwa9vMWMOuYO02cCQaSMA5ebainTLHMH9zVHlzP8
kHCQBvlXwMLBDcSPEIX477EFxH/GIg7LX3jo/W+0hPPtQe7ttoLzwf5RsXZQ
2LVgX+o6MYczIFBj7fDANd5xVqEkJDxeWTuIVE4qOcsiCw/fD4vWK5y9oeCA
Hv71IH9zWDvc1pRd878Zwa++/+OW8WsFOP/Lvo9b083kHOpZjvYbPrdykAfZ
7yftYFMZscJ0rRXEPXxiEP5bSwdQNKWpicL9A+MXrOm+naGA4IPDJ8rC4WD3
viYTZjGovIVDOyg8TaQdSraK/j79z9zhPsh/gnJwPsw/MD7M/TB+SuwdN+YK
FTgfHC82ag79wSUq0/UtHPwuToz5t1jdARysyRYOk9tboy7baDoUg9VbONR8
2hCQ/UsT7n4Y//vOW11/vyL44PBYbuWwHpQ+cjUdQMnM5KGVw6MI8e0XE9Th
4WegtVL4AosanA9J3yoY4Q8AtH9W6w==
                "]], 
               
               FilledCurve[{{{1, 4, 3}, {1, 3, 3}, {1, 3, 3}, {1, 3, 3}}}, {{{
                30.693799999999996`, 5.871880000000001}, {30.693799999999996`,
                 6.2171899999999996`}, {30.407799999999995`, 
                6.456250000000001}, {30.121899999999997`, 
                6.456250000000001}, {29.774999999999995`, 
                6.456250000000001}, {29.537499999999994`, 6.17031}, {
                29.537499999999994`, 5.88438}, {29.537499999999994`, 
                5.539059999999999}, {29.823399999999992`, 
                5.300000000000001}, {30.109399999999994`, 
                5.300000000000001}, {30.4547, 5.300000000000001}, {
                30.693799999999996`, 5.585939999999999}, {30.693799999999996`,
                 5.871880000000001}}}], 
               
               FilledCurve[{{{1, 4, 3}, {1, 3, 3}, {1, 3, 3}, {1, 3, 3}, {1, 
                3, 3}, {1, 3, 3}, {1, 3, 3}, {1, 3, 3}}, {{1, 4, 3}, {1, 3, 
                3}, {1, 3, 3}, {1, 3, 3}, {1, 3, 3}, {1, 3, 3}, {1, 3, 3}, {1,
                 3, 3}}}, CompressedData["
1:eJxTTMoPSmVmYGBgAmJJKH1TuibRqNXJwXlCs1CalZIDjO9zgt12tqmKgzeI
rnVy+Pn29QFLZTWH+TY6V2a5OTmYGAPBZ3WH/yDA7uTAwtkln/xO0+H+Pr45
xrMcHUR6vF6xlGg57LzV9TfVH8Ff3X07g+G7A5z/hnefwcwuB4cfIPMPQ/UH
OTjU/bYqOHdCHaJf3cFhziLlnX/c1RzMrx3NNZFwcNig+qR53lkVOB/mfhi/
RYFd9cwVeQewMiUHh+kzgSBSxuFifjz7uUgHB/c1R5cz/JBwuA3y71QHBzcQ
P0IU4r9/DhD/GYs4yDt+TD7j6wjng917CcEH+0feyUFh14J9qevEHMDC3k4O
D1zjHWcVSkL80+TkIFI5qeQsiyw8fD8sWq9w9oaCA3r4g4LFRNDJ4bam7Jr/
zQh+9f0ft4xfK8D5X/Z93JpuJufA479+SiqDk4M8yH4/aYdszp8L0h87QtzD
JwbhNzs6pIGAmijcPzA+y+JJVoyyCD44fHY6OBzs3tdkwiwGkZ/r4NAOCk8T
aYf25eGnjHocHO6D/CcoB+fD/APjw9wP46fE3nFjrlCB8zfo5S1mtFFzmPKN
LX7GEgcHv4sTY/4tVndIB7ljn4PD5PbWqMs2mhD1PI4ONZ82BGT/0oS7H8Y/
rmk16XQ7gg8OjweODutBEZ+r6SD8yfF82l9Hh0cR4tsvJqjDw89Aa6XwBRY1
OB+SvlUwwh8AL7pHJQ==
                "]], 
               
               FilledCurve[{{{1, 4, 3}, {1, 3, 3}, {1, 3, 3}, {1, 3, 3}, {1, 
                3, 3}, {1, 3, 3}, {1, 3, 3}, {1, 3, 3}}, {{1, 4, 3}, {1, 3, 
                3}, {1, 3, 3}, {1, 3, 3}, {1, 3, 3}, {1, 3, 3}, {1, 3, 3}, {1,
                 3, 3}}}, CompressedData["
1:eJxTTMoPSmVmYGBgAmJJKM3jv35KaoWrg/OEZqE0KyUHGN/nBLvtbFMVh7rf
VgXnClwdfr59fcBSWc3hYn48+zlLVwcTYyD4rA6hf7s4sHB2ySe/03QQ+eR4
Pq3XxUGkx+sVS4mWwxvefQYznRD8B/v45hi/cobzFRw/Jp+pdXb4ATL/sKaD
MEi/qzPE3hPqEP1Szg5zFinv/OOu5pDN+XNBOrezwwbVJ83zzqrA+TD3w/gt
CuyqZ67IO0SIb7/IIObsMH0mEETKOLAsnmTF6Ovs4L7m6HKGHxIOvCD/djg7
uIH4EaIQ/310hvjLWMQhpERl+n8HFzgf7N6jCD7YP0KuDgq7FuxLXSfmkAYC
dq4OD1zjHWcVSkLCo9TVQaRyUslZFll4+H5YtF7h7A0FB/TwP1Ara5HO4upw
W1N2zf9mBL/6/o9bxq8V4Pwv+z5uTTeTc3BoenR8xmcXB3mQ/X7SDvNsdK7M
uuYCcQ+fGIRf5gJxl5oo3D8wvsW1o7kmAgg+OHzWOjsc7N7XZMIsBpGf4OzQ
DgpPE2mHnbe6/qbWOzvcB/lPUA7Oh/kHxoe5H8ZPib3jxlyhAudv0MtbzGij
5nBC02rS6enODn4XJ8b8W6zuAIqmmRudHSa3t0ZdttGEqP/v7FDzaUNA9i9N
uPth/D8xuUf/VSH44PC47OKwHpQ+cjUdXFVLmWZ9cHF4BEoICerw8DPQWil8
gUUNzoekbxWM8AcAflBMQg==
                "]], 
               
               FilledCurve[{{{1, 4, 3}, {1, 3, 3}, {0, 1, 0}, {1, 3, 3}, {1, 
                 3, 3}, {1, 3, 3}, {1, 3, 3}, {1, 3, 3}, {1, 3, 3}, {1, 3, 
                 3}, {1, 3, 3}, {1, 3, 3}}, {{1, 4, 3}, {1, 3, 3}, {1, 3, 
                 3}, {1, 3, 3}, {1, 3, 3}, {1, 3, 3}, {1, 3, 
                 3}}}, {CompressedData["
1:eJxTTMoPSmViYGBQBmIQXbxV9PfpOA+HMyDwRs4Bxu+08dyVtkjJoe63VcG5
C+4OZjZ7g6YdVHGwuHY018QCwefxXz8ldYMbnK83YcEPwzo3B+Vrj4IZ3ig5
lIDMy3NzWPntZcUZBwR/b37N25lPEfz1qk+a573VcHjDu89gppa7gznIvIea
DiyLJ1kx1iL4lRErTM9uRvDVgNrOvnJ3OHHYaW3mPE2H45pWk06zezh47K+V
tXiu4SDyyfF82ld3ON+h6dHxGbsx+RvA9qujyqerO0hMvcKZccndwcQYCD6r
OSx74aH3/yeCbw4KDwUPOP/+Pr45xlYeDiycXfLJfupw/n8wQPAnt7dGXbbR
hOhn8HAQ6fF6xVKi5ZDD+XNBerU7nA82d7cbnH8xP5793EdXh0cR4tsvJqjD
+eD4UlKC83cEW0X8VxeHxN8KN4g5xiLw8IXxYfEL48Pi/01bbrfRbgkH9PQB
AJhX9L8=
                 "], CompressedData["
1:eJxTTMoPSmViYGAQA2IQPRMEHro7zAHRP+UcYPyK+z9uGXfLwPnpaSAg5TDl
G1v8jCPuDl/2fdyaPk3CYZ6NzpVZ89wdqkDqvcUcPm0IyJ6V7u4Qoxohc65G
1OEN7z6DmVoIvsTUK5wZp9zgfLB5c9wcdgRbRfxXl3BY0307g6Efxpd06PF6
xWLS6Aa3f9kLD73/hW4Ob9pyu412y8D57xetVzjLoQDnV4Pc81rRoe63VcG5
FW4OHvtrZS3cVRwe7OObY2zkDufrTljww7ANwQe7b5O7w978mrczU5Uh9p+E
+n+aEjw87mjKrvm/WRHONwaBZgUH9PAEAMSinqA=
                 "]}], 
               FilledCurve[CompressedData["
1:eJxTTMoPymNmYGBgBGIpIIaxWZDYzFDMAOUzoInTgk1Pu6jFBgDBVwJ/
                
                "], CompressedData["
1:eJx11G1IU1EYAOBpQ5NIyzSHm073wdoUS11Zo+hdaXruLGwzGmKp2bSw1MDw
A6UPqdAKzUy3JTb1h0Ul9iNSSxNElPwImfgjiJkIZjZs/hDFau3c684loxcO
47mXvefjfc8NP1egNWzicDgerqFxDU/XEKod2aMJGujSqfTOoVBw+2htpX+O
SgSHb84MGUcouMEdrIlulMAln1VLbgTr+mWvDOMkIs4asEYYHiB46R/pm/tb
DBMFGd7jFxHE4tCx5j2a9LlwZBeT7zmCTulsZbNdBtfWVIXj0wiS3leE7J+T
gdHkCgfr00FvJjjNFHGx/unesS0aiDvYq234Iie+jtcTpyAe6um675WiYPJv
1gDXp1qYna+AH50peWYnRby4wZl4P6us6XwLFCQPex96fEoBu2stK9ENFKzY
F/oPDMiB21an8jhOgaD5rHykUw7bltQfc6Ss46VXPc39iFhXJGl0liBorPUr
2xehgFdR+W0e6a7zoH8VcI/6xlWeRGT+URzJ//cxnB/+dWaqVmZBrJtaxd0/
5+TEdH2sIuLegnK7ycD62fJ8ySiIAJdpTMs6CNcxjbV7/X5nUmwxiSImbx4C
J44aEehx/RoQxOP+qhYz5/gZQf2dW2lWgQTavyZFOeUUsQzPV8aa7ptWCqYT
MtRmhwiKXgeujXRQgNvEVCWCRLzeYQrEUzM6TlM42Pp8m2I/UMz6CsOIbfj/
24XEqXarw6gOIZYtSebNVcHQ9an6l+EJBTtK64rGzvOY+1FBQViPpc/QsXO9
jylIl+oF4+WBMJvVMqV0IuLFrX17TGbW3ThfHGLmawmCUtxP/PX3Aj5z38QI
AvB8XD48xPcrEkHii8F2zkow4LbPVbKOwv13gjWdvxgx+7vC/9vbQ4gNOThC
Sf3o/cqFJL/bFfi+8FjT/ehIYtb7LpSYrq9NQMz0E4/pbz0CJf0ggDlfT4rY
XT+33d+f77cv3415y4ON36c/CLzuKQ==
                "]]}, 
              Thickness[0.017815784785319793`]]}, {
            ImageSize -> {56.13102864259029, 16.338709838107096`}, 
             BaselinePosition -> Scaled[0.32439307852814453`], 
             ImageSize -> {57., 17.}, PlotRange -> {{0., 56.13}, {0., 16.34}},
              AspectRatio -> Automatic}], "Middle"], UndirectedEdge[5, 6] -> 
         Placed[
           Graphics[{
             Thickness[0.017815784785319793`], 
             Style[{
               
               FilledCurve[{{{1, 4, 3}, {1, 3, 3}, {1, 3, 3}, {1, 3, 3}, {1, 
                 3, 3}, {1, 3, 3}, {1, 3, 3}, {1, 3, 3}, {1, 3, 3}, {1, 3, 
                 3}, {0, 1, 0}, {1, 3, 3}, {1, 3, 3}, {1, 3, 3}, {1, 3, 3}, {
                 0, 1, 0}, {0, 1, 0}, {1, 3, 3}, {1, 3, 3}, {1, 3, 3}, {1, 3, 
                 3}, {1, 3, 3}, {1, 3, 3}}, {{1, 4, 3}, {1, 3, 3}, {1, 3, 
                 3}, {0, 1, 0}, {1, 3, 3}, {1, 3, 3}, {1, 3, 3}, {1, 3, 
                 3}}}, {CompressedData["
1:eJxTTMoPSmViYGBwAGIQXXP/xy3j01IO4Zxi7cbxig4w/opvLyvOTFB26Ivo
9mcMkHCY0t4adVlG1SFKNULm3B4ROL8fJL9BEM7f6rXBYo4ln0OnjeeutEXK
Di9qH2ef1+F1KD+8zXWmr7IDjyOf14xMHodTh53WZtapQMzfwAHXL7NRbD7T
AxY4377Esfa0DBOcL9okM8Xg8n/7OYuUd/45ruJgYgwCf+wZQOCBskOzeC1r
5rEf9rc1Zdf8Z1Z2mDUTCCS/2f8HgX5FOJ8/NuC+UTmCD/M/xP5v9itB/ndQ
dAAbb/wDzq950fRr2s6fcP566W26p978tE9NAwI3RQcW/V9cl3h+24O1XYbJ
/7WvBIWrNcx9DA4/374+YLlYxeHLvo9b06exwPkan1RezjrJBuefAYEedgcz
m71B0xwRfJcJzUJpXcpwvvuao8sZfig5LLm1/LGhM7sD2L7dSlD/sEHU+SjB
/aMKsseTD+5fcDzlcMPDAxxPK7kcrrvZ3Dzb8wbOB4fj/+dwfuGDq0Xpak8w
+DNA5tzkcCiA8qdD+TfA5j2xBwVX2jN2B+6qfB7GAy/gfAOQ8za/hfO9t/of
T277aA8OJzEOB3A8M3yB82HxD+NvA6W/n2wOMP2w8IHxYekNnQ9OZ3M44XyY
f8DxxYbgg/WlscH54PBmZoLzt4Ps38kIidcwbjh/DjhceeD8GFA+suGF6mdz
eOAa7zjrohg0PbBB8uFrcYeD3fuaTBazO7QqsKuemSLmcIP3tliqGZcDyLiZ
O0Wg+YsfzgfTP0XgfFh+ftOW2220W9oBPb8DAFrzw6k=
                 
                 "], CompressedData["
1:eJxTTMoPSmViYGAQB2IQrfFJ5eUsTVEHdRDdKeUwEwR+Cjt82fdxa/o3cYcd
wVYR/48LOpwBgTWiDi9qH2ef1+GH8/siuv0ZN3DA+Qe79zWZLGZ3SE8DgmOS
cL77mqPLGX4g+DGqETLnZKQcAp54XjK9zO6wXkiHL71OCmL+G3aHN2253Ua7
pRxmgB3EA3EXp5LD0lvLHxs68zoIV04qObtFyaEXZP8Hfoe9+TVvZ6YqQ/UJ
OFTe/3HLeLeyQ/Dbyx9nOAo6eIDtV3ZoV2BXPXNFyOHn29cHLBerOIiAzFki
AudHgdy1RwzOf+Aa7zhro7hDBsg/05Th/A+L1iucjVCC8+9oyq75b6wIsT9a
DGIui6wDevgCANiKq/I=
                 "]}], 
               
               FilledCurve[{{{1, 4, 3}, {0, 1, 0}, {1, 3, 3}, {1, 3, 3}, {0, 
                1, 0}, {1, 3, 3}}, {{1, 4, 3}, {0, 1, 0}, {1, 3, 3}, {1, 3, 
                3}, {0, 1, 0}, {1, 3, 3}}}, CompressedData["
1:eJxTTMoPSmVmYGBgAmJ+KC09L07z9AIjh5XfXlacOaDkAOOLVE4qOWui7HAG
BHIQ/CeJC6+Z2CP4JsZAUKwG57/I0v42XRbBP7FrRy/bBlUMPn9swH2j40pw
PsgY42Alh5TYO27MEmpwPsx8GB9mP4w/EwQyEXyY+9H56P470L2vyWSxDJxf
cf/HLeNuWbh/YXyYfTA+zD0wPsy/MD7MP+j83ohuf8YNMnD+jmCriP/HpeH+
hfFh5sP4MPthfJh/YXyY+9H5MP8BAG3zyEo=
                "]], 
               
               FilledCurve[{{{1, 4, 3}, {1, 3, 3}, {1, 3, 3}, {1, 3, 3}, {1, 
                3, 3}, {1, 3, 3}, {1, 3, 3}, {1, 3, 3}}, {{1, 4, 3}, {1, 3, 
                3}, {1, 3, 3}, {1, 3, 3}, {1, 3, 3}, {1, 3, 3}, {1, 3, 3}, {1,
                 3, 3}}}, CompressedData["
1:eJxTTMoPSmVmYGBgAmJJKC0xL07z9AdrB+cJzUJpVkoOML7PCXbb2aYqDn++
lT6Y89Da4efb1wcsldUcltzfxzen2NrBxBgIPqs7pKcBwTcrBxbOLvnkd5oO
6k+a552VsnIQ6fF6xVKi5XBTuibRqNUSzt9fK2uRfsUCzndsenR8xm9zhx8g
8w9rOqiB9HeZO9T9tio4d0Ld4RZIv6m5w5xFyjv/uKs53BD65HhezNxhgypI
oQqcD3M/jN+iwK565oq8wwa9vMWMOuYO02cCQaSMA5ebainTLHMH9zVHlzP8
kHCQBvlXwMLBDcSPEIX477EFxH/GIg7LX3jo/W+0hPPtQe7ttoLzwf5RsXZQ
2LVgX+o6MYczIFBj7fDANd5xVqEkJDxeWTuIVE4qOcsiCw/fD4vWK5y9oeCA
Hv71IH9zWDvc1pRd878Zwa++/+OW8WsFOP/Lvo9b083kHOpZjvYbPrdykAfZ
7yftYFMZscJ0rRXEPXxiEP5bSwdQNKWpicL9A+MXrOm+naGA4IPDJ8rC4WD3
viYTZjGovIVDOyg8TaQdSraK/j79z9zhPsh/gnJwPsw/MD7M/TB+SuwdN+YK
FTgfHC82ag79wSUq0/UtHPwuToz5t1jdARysyRYOk9tboy7baDoUg9VbONR8
2hCQ/UsT7n4Y//vOW11/vyL44PBYbuWwHpQ+cjUdQMnM5KGVw6MI8e0XE9Th
4WegtVL4AosanA9J3yoY4Q8AtH9W6w==
                "]], 
               
               FilledCurve[{{{1, 4, 3}, {1, 3, 3}, {1, 3, 3}, {1, 3, 3}}}, {{{
                30.693799999999996`, 5.871880000000001}, {30.693799999999996`,
                 6.2171899999999996`}, {30.407799999999995`, 
                6.456250000000001}, {30.121899999999997`, 
                6.456250000000001}, {29.774999999999995`, 
                6.456250000000001}, {29.537499999999994`, 6.17031}, {
                29.537499999999994`, 5.88438}, {29.537499999999994`, 
                5.539059999999999}, {29.823399999999992`, 
                5.300000000000001}, {30.109399999999994`, 
                5.300000000000001}, {30.4547, 5.300000000000001}, {
                30.693799999999996`, 5.585939999999999}, {30.693799999999996`,
                 5.871880000000001}}}], 
               
               FilledCurve[{{{1, 4, 3}, {1, 3, 3}, {1, 3, 3}, {1, 3, 3}, {1, 
                3, 3}, {1, 3, 3}, {1, 3, 3}, {1, 3, 3}}, {{1, 4, 3}, {1, 3, 
                3}, {1, 3, 3}, {1, 3, 3}, {1, 3, 3}, {1, 3, 3}, {1, 3, 3}, {1,
                 3, 3}}}, CompressedData["
1:eJxTTMoPSmVmYGBgAmJJKH1TuibRqNXJwXlCs1CalZIDjO9zgt12tqmKgzeI
rnVy+Pn29QFLZTWH+TY6V2a5OTmYGAPBZ3WH/yDA7uTAwtkln/xO0+H+Pr45
xrMcHUR6vF6xlGg57LzV9TfVH8Ff3X07g+G7A5z/hnefwcwuB4cfIPMPQ/UH
OTjU/bYqOHdCHaJf3cFhziLlnX/c1RzMrx3NNZFwcNig+qR53lkVOB/mfhi/
RYFd9cwVeQewMiUHh+kzgSBSxuFifjz7uUgHB/c1R5cz/JBwuA3y71QHBzcQ
P0IU4r9/DhD/GYs4yDt+TD7j6wjng917CcEH+0feyUFh14J9qevEHMDC3k4O
D1zjHWcVSkL80+TkIFI5qeQsiyw8fD8sWq9w9oaCA3r4g4LFRNDJ4bam7Jr/
zQh+9f0ft4xfK8D5X/Z93JpuJufA479+SiqDk4M8yH4/aYdszp8L0h87QtzD
JwbhNzs6pIGAmijcPzA+y+JJVoyyCD44fHY6OBzs3tdkwiwGkZ/r4NAOCk8T
aYf25eGnjHocHO6D/CcoB+fD/APjw9wP46fE3nFjrlCB8zfo5S1mtFFzmPKN
LX7GEgcHv4sTY/4tVndIB7ljn4PD5PbWqMs2mhD1PI4ONZ82BGT/0oS7H8Y/
rmk16XQ7gg8OjweODutBEZ+r6SD8yfF82l9Hh0cR4tsvJqjDw89Aa6XwBRY1
OB+SvlUwwh8AL7pHJQ==
                "]], 
               
               FilledCurve[{{{1, 4, 3}, {1, 3, 3}, {1, 3, 3}, {1, 3, 3}, {1, 
                3, 3}, {1, 3, 3}, {1, 3, 3}, {1, 3, 3}}, {{1, 4, 3}, {1, 3, 
                3}, {1, 3, 3}, {1, 3, 3}, {1, 3, 3}, {1, 3, 3}, {1, 3, 3}, {1,
                 3, 3}}}, CompressedData["
1:eJxTTMoPSmVmYGBgAmJJKM3jv35KaoWrg/OEZqE0KyUHGN/nBLvtbFMVh7rf
VgXnClwdfr59fcBSWc3hYn48+zlLVwcTYyD4rA6hf7s4sHB2ySe/03QQ+eR4
Pq3XxUGkx+sVS4mWwxvefQYznRD8B/v45hi/cobzFRw/Jp+pdXb4ATL/sKaD
MEi/qzPE3hPqEP1Szg5zFinv/OOu5pDN+XNBOrezwwbVJ83zzqrA+TD3w/gt
CuyqZ67IO0SIb7/IIObsMH0mEETKOLAsnmTF6Ovs4L7m6HKGHxIOvCD/djg7
uIH4EaIQ/310hvjLWMQhpERl+n8HFzgf7N6jCD7YP0KuDgq7FuxLXSfmkAYC
dq4OD1zjHWcVSkLCo9TVQaRyUslZFll4+H5YtF7h7A0FB/TwP1Ara5HO4upw
W1N2zf9mBL/6/o9bxq8V4Pwv+z5uTTeTc3BoenR8xmcXB3mQ/X7SDvNsdK7M
uuYCcQ+fGIRf5gJxl5oo3D8wvsW1o7kmAgg+OHzWOjsc7N7XZMIsBpGf4OzQ
DgpPE2mHnbe6/qbWOzvcB/lPUA7Oh/kHxoe5H8ZPib3jxlyhAudv0MtbzGij
5nBC02rS6enODn4XJ8b8W6zuAIqmmRudHSa3t0ZdttGEqP/v7FDzaUNA9i9N
uPth/D8xuUf/VSH44PC47OKwHpQ+cjUdXFVLmWZ9cHF4BEoICerw8DPQWil8
gUUNzoekbxWM8AcAflBMQg==
                "]], 
               
               FilledCurve[{{{0, 2, 0}, {1, 3, 3}, {1, 3, 3}, {0, 1, 0}, {1, 
                3, 3}, {1, 3, 3}, {1, 3, 3}, {1, 3, 3}, {1, 3, 3}, {1, 3, 
                3}, {1, 3, 3}, {1, 3, 3}, {1, 3, 3}, {1, 3, 3}, {1, 3, 3}, {0,
                 1, 0}, {0, 1, 0}, {0, 1, 0}, {0, 1, 0}}}, CompressedData["
1:eJxTTMoPSmVmYGBgBGI9IGYC4je8+wxmBnk4fNn3cWu6maxDcInK9P8GCP7+
WlmLdB0Ph9Q0EJBxML92NNdEwcMhHcQ9JglRL+DhcLB7X5MJs6SD7oQFPwzZ
oPqnSTg8SVx4zWS9O5w/EwQa3VHl093gfB7/9VNSJ7g5yO9asC91naSDzwl2
29lv3RzetOV2G+2WcbglXZNoJOru8B8E7ss63ATx/7o78McG3DdyV3KA+eeO
puya/83KcP6jCPHtFx+owvmnDjutzZyn4XBC02rS6ePuDiI9Xq9YSrQcSraK
/j4thuArOH5MPpPqBudHAo1h+OfqkBx7x41ZQgPOnzGBv8qMWw3OFwWpv6Li
AKJMHN3gfC+Qf1wRfJj5ML7IJ8fzab1ukHDRV4XzA0Ee/4Tgv8jS/jZ9rhok
vArcHP5+K30wR1Adbj6MzwACFgj+GRAwQfDB+g3coO5Xh5jv6+aw2fzHoZRV
0PCZ7+bw4+3rA5aHNR1UnzTPO8vkDudP+cYWP6MFwd+ol7eY8Yo71HwNOB8W
/jA+OB3cVIaET6c7JD2JKTk82Mc3x9jI3SGcU6zduF8BHp5ua44uZ4gQg/NN
jEFA1EEN5B4tDzgfPT0DAOTEQNo=
                "]], 
               
               FilledCurve[{{{0, 2, 0}, {1, 3, 3}, {1, 3, 3}, {0, 1, 0}, {1, 
                3, 3}, {1, 3, 3}, {1, 3, 3}, {1, 3, 3}, {1, 3, 3}, {1, 3, 
                3}, {1, 3, 3}, {1, 3, 3}, {1, 3, 3}, {1, 3, 3}, {1, 3, 3}, {0,
                 1, 0}, {0, 1, 0}, {0, 1, 0}, {0, 1, 0}}}, CompressedData["
1:eJxTTMoPSmVmYGBgBGI9IGYCYnnHj8lnXL0dvuz7uDXdTNahfXn4KSMVBP/D
hoDsWfLeDqlpICDjkMP5c0G6sLdDOoh7TBKinsXb4WD3viYTZkmHhMOXtVN/
ekH0T5NwkJh6hTNjEYJ/BgRKEHxxkHyUJ5xv3/To+IxmTwf5XQv2pa6TdKj/
bVVw7oGnw5u23G6j3TIOPP7rp6RyeDn8B4H7sg78IP4HLwf+2ID7Ru5KDjD/
3NGUXfO/WRnOfxQhvv3iA1U4/9Rhp7WZ8zQc/sTkHv23y8tBpMfrFUuJlsPy
Fx56/zkR/OASlen/IzzhfBBl8tHDITn2jhuzhAacP2MCf5UZtxqcLwpiXFFx
2F8ra5Fu4gnn14L8Y4Hgw8yH8d1US5lmNXg6PElceM1EXxXOD7wlXZP4CcF/
kaX9bfpcNUh4JXs6/P1W+mCOoDrcfBjfGAS0EXxwuKkj+GD9yp5Q96tDzHfw
dNhs/uNQyioNh1+g8Jnk6fDj7esDloc1HUDByPANwT+uaTXpdLkXnA9293Ev
qPkacD4s/GH8mSBwUxkSPjVekPQkpuQg8MnxfJqql0M4p1i7cb8CPDzd1hxd
zhAhBuebgD0m6hAOco+cN5yPnp4BdUVIAQ==
                "]]}, 
              Thickness[0.017815784785319793`]]}, {
            ImageSize -> {56.13102864259029, 16.338709838107096`}, 
             BaselinePosition -> Scaled[0.32439307852814453`], 
             ImageSize -> {57., 17.}, PlotRange -> {{0., 56.13}, {0., 16.34}},
              AspectRatio -> Automatic}], "Middle"], UndirectedEdge[1, 6] -> 
         Placed[
           Graphics[{
             Thickness[0.017815784785319793`], 
             Style[{
               
               FilledCurve[{{{1, 4, 3}, {1, 3, 3}, {1, 3, 3}, {1, 3, 3}, {1, 
                 3, 3}, {1, 3, 3}, {1, 3, 3}, {1, 3, 3}, {1, 3, 3}, {1, 3, 
                 3}, {0, 1, 0}, {1, 3, 3}, {1, 3, 3}, {1, 3, 3}, {1, 3, 3}, {
                 0, 1, 0}, {0, 1, 0}, {1, 3, 3}, {1, 3, 3}, {1, 3, 3}, {1, 3, 
                 3}, {1, 3, 3}, {1, 3, 3}}, {{1, 4, 3}, {1, 3, 3}, {1, 3, 
                 3}, {0, 1, 0}, {1, 3, 3}, {1, 3, 3}, {1, 3, 3}, {1, 3, 
                 3}}}, {CompressedData["
1:eJxTTMoPSmViYGBwAGIQXXP/xy3j01IO4Zxi7cbxig4w/opvLyvOTFB26Ivo
9mcMkHCY0t4adVlG1SFKNULm3B4ROL8fJL9BEM7f6rXBYo4ln0OnjeeutEXK
Di9qH2ef1+F1KD+8zXWmr7IDjyOf14xMHodTh53WZtapQMzfwAHXL7NRbD7T
AxY4377Esfa0DBOcL9okM8Xg8n/7OYuUd/45ruJgYgwCf+wZQOCBskOzeC1r
5rEf9rc1Zdf8Z1Z2mDUTCCS/2f8HgX5FOJ8/NuC+UTmCD/M/xP5v9itB/ndQ
dAAbb/wDzq950fRr2s6fcP566W26p978tE9NAwI3RQcW/V9cl3h+24O1XYbJ
/7WvBIWrNcx9DA4/374+YLlYxeHLvo9b06exwPkan1RezjrJBuefAYEedgcz
m71B0xwRfJcJzUJpXcpwvvuao8sZfig5LLm1/LGhM7sD2L7dSlD/sEHU+SjB
/aMKsseTD+5fcDzlcMPDAxxPK7kcrrvZ3Dzb8wbOB4fj/+dwfuGDq0Xpak8w
+DNA5tzkcCiA8qdD+TfA5j2xBwVX2jN2B+6qfB7GAy/gfAOQ8za/hfO9t/of
T277aA8OJzEOB3A8M3yB82HxD+NvA6W/n2wOMP2w8IHxYekNnQ9OZ3M44XyY
f8DxxYbgg/WlscH54PBmZoLzt4Ps38kIidcwbjh/DjhceeD8GFA+suGF6mdz
eOAa7zjrohg0PbBB8uFrcYeD3fuaTBazO7QqsKuemSLmcIP3tliqGZcDyLiZ
O0Wg+YsfzgfTP0XgfFh+ftOW2220W9oBPb8DAFrzw6k=
                 
                 "], CompressedData["
1:eJxTTMoPSmViYGAQB2IQrfFJ5eUsTVEHdRDdKeUwEwR+Cjt82fdxa/o3cYcd
wVYR/48LOpwBgTWiDi9qH2ef1+GH8/siuv0ZN3DA+Qe79zWZLGZ3SE8DgmOS
cL77mqPLGX4g+DGqETLnZKQcAp54XjK9zO6wXkiHL71OCmL+G3aHN2253Ua7
pRxmgB3EA3EXp5LD0lvLHxs68zoIV04qObtFyaEXZP8Hfoe9+TVvZ6YqQ/UJ
OFTe/3HLeLeyQ/Dbyx9nOAo6eIDtV3ZoV2BXPXNFyOHn29cHLBerOIiAzFki
AudHgdy1RwzOf+Aa7zhro7hDBsg/05Th/A+L1iucjVCC8+9oyq75b6wIsT9a
DGIui6wDevgCANiKq/I=
                 "]}], 
               
               FilledCurve[{{{1, 4, 3}, {0, 1, 0}, {1, 3, 3}, {1, 3, 3}, {0, 
                1, 0}, {1, 3, 3}}, {{1, 4, 3}, {0, 1, 0}, {1, 3, 3}, {1, 3, 
                3}, {0, 1, 0}, {1, 3, 3}}}, CompressedData["
1:eJxTTMoPSmVmYGBgAmJ+KC09L07z9AIjh5XfXlacOaDkAOOLVE4qOWui7HAG
BHIQ/CeJC6+Z2CP4JsZAUKwG57/I0v42XRbBP7FrRy/bBlUMPn9swH2j40pw
PsgY42Alh5TYO27MEmpwPsx8GB9mP4w/EwQyEXyY+9H56P470L2vyWSxDJxf
cf/HLeNuWbh/YXyYfTA+zD0wPsy/MD7MP+j83ohuf8YNMnD+jmCriP/HpeH+
hfFh5sP4MPthfJh/YXyY+9H5MP8BAG3zyEo=
                "]], 
               
               FilledCurve[{{{1, 4, 3}, {1, 3, 3}, {1, 3, 3}, {1, 3, 3}, {1, 
                3, 3}, {1, 3, 3}, {1, 3, 3}, {1, 3, 3}}, {{1, 4, 3}, {1, 3, 
                3}, {1, 3, 3}, {1, 3, 3}, {1, 3, 3}, {1, 3, 3}, {1, 3, 3}, {1,
                 3, 3}}}, CompressedData["
1:eJxTTMoPSmVmYGBgAmJJKC0xL07z9AdrB+cJzUJpVkoOML7PCXbb2aYqDn++
lT6Y89Da4efb1wcsldUcltzfxzen2NrBxBgIPqs7pKcBwTcrBxbOLvnkd5oO
6k+a552VsnIQ6fF6xVKi5XBTuibRqNUSzt9fK2uRfsUCzndsenR8xm9zhx8g
8w9rOqiB9HeZO9T9tio4d0Ld4RZIv6m5w5xFyjv/uKs53BD65HhezNxhgypI
oQqcD3M/jN+iwK565oq8wwa9vMWMOuYO02cCQaSMA5ebainTLHMH9zVHlzP8
kHCQBvlXwMLBDcSPEIX477EFxH/GIg7LX3jo/W+0hPPtQe7ttoLzwf5RsXZQ
2LVgX+o6MYczIFBj7fDANd5xVqEkJDxeWTuIVE4qOcsiCw/fD4vWK5y9oeCA
Hv71IH9zWDvc1pRd878Zwa++/+OW8WsFOP/Lvo9b083kHOpZjvYbPrdykAfZ
7yftYFMZscJ0rRXEPXxiEP5bSwdQNKWpicL9A+MXrOm+naGA4IPDJ8rC4WD3
viYTZjGovIVDOyg8TaQdSraK/j79z9zhPsh/gnJwPsw/MD7M/TB+SuwdN+YK
FTgfHC82ag79wSUq0/UtHPwuToz5t1jdARysyRYOk9tboy7baDoUg9VbONR8
2hCQ/UsT7n4Y//vOW11/vyL44PBYbuWwHpQ+cjUdQMnM5KGVw6MI8e0XE9Th
4WegtVL4AosanA9J3yoY4Q8AtH9W6w==
                "]], 
               
               FilledCurve[{{{1, 4, 3}, {1, 3, 3}, {1, 3, 3}, {1, 3, 3}}}, {{{
                30.693799999999996`, 5.871880000000001}, {30.693799999999996`,
                 6.2171899999999996`}, {30.407799999999995`, 
                6.456250000000001}, {30.121899999999997`, 
                6.456250000000001}, {29.774999999999995`, 
                6.456250000000001}, {29.537499999999994`, 6.17031}, {
                29.537499999999994`, 5.88438}, {29.537499999999994`, 
                5.539059999999999}, {29.823399999999992`, 
                5.300000000000001}, {30.109399999999994`, 
                5.300000000000001}, {30.4547, 5.300000000000001}, {
                30.693799999999996`, 5.585939999999999}, {30.693799999999996`,
                 5.871880000000001}}}], 
               
               FilledCurve[{{{1, 4, 3}, {1, 3, 3}, {1, 3, 3}, {1, 3, 3}, {1, 
                3, 3}, {1, 3, 3}, {1, 3, 3}, {1, 3, 3}}, {{1, 4, 3}, {1, 3, 
                3}, {1, 3, 3}, {1, 3, 3}, {1, 3, 3}, {1, 3, 3}, {1, 3, 3}, {1,
                 3, 3}}}, CompressedData["
1:eJxTTMoPSmVmYGBgAmJJKH1TuibRqNXJwXlCs1CalZIDjO9zgt12tqmKgzeI
rnVy+Pn29QFLZTWH+TY6V2a5OTmYGAPBZ3WH/yDA7uTAwtkln/xO0+H+Pr45
xrMcHUR6vF6xlGg57LzV9TfVH8Ff3X07g+G7A5z/hnefwcwuB4cfIPMPQ/UH
OTjU/bYqOHdCHaJf3cFhziLlnX/c1RzMrx3NNZFwcNig+qR53lkVOB/mfhi/
RYFd9cwVeQewMiUHh+kzgSBSxuFifjz7uUgHB/c1R5cz/JBwuA3y71QHBzcQ
P0IU4r9/DhD/GYs4yDt+TD7j6wjng917CcEH+0feyUFh14J9qevEHMDC3k4O
D1zjHWcVSkL80+TkIFI5qeQsiyw8fD8sWq9w9oaCA3r4g4LFRNDJ4bam7Jr/
zQh+9f0ft4xfK8D5X/Z93JpuJufA479+SiqDk4M8yH4/aYdszp8L0h87QtzD
JwbhNzs6pIGAmijcPzA+y+JJVoyyCD44fHY6OBzs3tdkwiwGkZ/r4NAOCk8T
aYf25eGnjHocHO6D/CcoB+fD/APjw9wP46fE3nFjrlCB8zfo5S1mtFFzmPKN
LX7GEgcHv4sTY/4tVndIB7ljn4PD5PbWqMs2mhD1PI4ONZ82BGT/0oS7H8Y/
rmk16XQ7gg8OjweODutBEZ+r6SD8yfF82l9Hh0cR4tsvJqjDw89Aa6XwBRY1
OB+SvlUwwh8AL7pHJQ==
                "]], 
               
               FilledCurve[{{{1, 4, 3}, {1, 3, 3}, {1, 3, 3}, {1, 3, 3}, {1, 
                3, 3}, {1, 3, 3}, {1, 3, 3}, {1, 3, 3}}, {{1, 4, 3}, {1, 3, 
                3}, {1, 3, 3}, {1, 3, 3}, {1, 3, 3}, {1, 3, 3}, {1, 3, 3}, {1,
                 3, 3}}}, CompressedData["
1:eJxTTMoPSmVmYGBgAmJJKM3jv35KaoWrg/OEZqE0KyUHGN/nBLvtbFMVh7rf
VgXnClwdfr59fcBSWc3hYn48+zlLVwcTYyD4rA6hf7s4sHB2ySe/03QQ+eR4
Pq3XxUGkx+sVS4mWwxvefQYznRD8B/v45hi/cobzFRw/Jp+pdXb4ATL/sKaD
MEi/qzPE3hPqEP1Szg5zFinv/OOu5pDN+XNBOrezwwbVJ83zzqrA+TD3w/gt
CuyqZ67IO0SIb7/IIObsMH0mEETKOLAsnmTF6Ovs4L7m6HKGHxIOvCD/djg7
uIH4EaIQ/310hvjLWMQhpERl+n8HFzgf7N6jCD7YP0KuDgq7FuxLXSfmkAYC
dq4OD1zjHWcVSkLCo9TVQaRyUslZFll4+H5YtF7h7A0FB/TwP1Ara5HO4upw
W1N2zf9mBL/6/o9bxq8V4Pwv+z5uTTeTc3BoenR8xmcXB3mQ/X7SDvNsdK7M
uuYCcQ+fGIRf5gJxl5oo3D8wvsW1o7kmAgg+OHzWOjsc7N7XZMIsBpGf4OzQ
DgpPE2mHnbe6/qbWOzvcB/lPUA7Oh/kHxoe5H8ZPib3jxlyhAudv0MtbzGij
5nBC02rS6enODn4XJ8b8W6zuAIqmmRudHSa3t0ZdttGEqP/v7FDzaUNA9i9N
uPth/D8xuUf/VSH44PC47OKwHpQ+cjUdXFVLmWZ9cHF4BEoICerw8DPQWil8
gUUNzoekbxWM8AcAflBMQg==
                "]], 
               
               FilledCurve[{{{1, 4, 3}, {1, 3, 3}, {1, 3, 3}, {1, 3, 3}, {1, 
                3, 3}, {1, 3, 3}, {1, 3, 3}, {1, 3, 3}}, {{1, 4, 3}, {1, 3, 
                3}, {1, 3, 3}, {1, 3, 3}, {1, 3, 3}, {1, 3, 3}, {1, 3, 3}, {1,
                 3, 3}}}, CompressedData["
1:eJxTTMoPSmVmYGBgAmJJKF28VfT36TgPB+cJzUJpVkoOML7PCXbb2aYqDk8S
F14zCfdw+Pn29QFLZTUH82tHc00UPBxMjIHgs7rDTBB46O7Awtkln/xO06Ey
YoXp2WJ3B5Eer1csJVoOISUq0/9rIPiuqqVMsy64wflty8NPGaW4OfwAmX9Y
06ECpF/bzaHut1XBuRPqEP0Mbg5zFinv/OOu5nAxP5793EdXhw2qT5rnnVWB
82Huh/FbFNhVz1yRdzhQK2uR/sfVYTrInZEyDjmcPxekG7s5uK85upzhh4RD
Cci/eW4ObiB+hKiDBch/N9wg/jMWcdh5q+tvqro7nA927xoEH+yfH+4OCrsW
7EtdJ+ZwBgRUPBweuMY7ziqUhIRHtIeDSOWkkrMssvDw/bBovcLZGwoO6OGv
BvLWK3eH25qya/43I/jV93/cMn6tAOd/2fdxa7qZnMOyFx56/2+6O8iD7PeT
dmBZPMmKcS/UPXxiEH6su0MaCKiJwv0D48+z0bky65sbnA8On8luDge79zWZ
MItB5MvcHNpB4Wki7aDg+DH5TKqbw32Q/wTl4HyYf2B8mPth/JTYO27MFSpw
/ga9vMWMNmoOehMW/DCsc3Pwuzgx5t9idQcGEJjh5jC5vTXqso0mRP1TN4ea
TxsCsn9pwt0P4ycevqydmojgg8Njp7vDelD6yNV0WNN9O4PhurvDowjx7RcT
1OHhZ6C1UvgCixqcD0nfKhjhDwCGmlq/
                "]], 
               
               FilledCurve[{{{0, 2, 0}, {0, 1, 0}, {1, 3, 3}, {0, 1, 0}, {1, 
                3, 3}, {1, 3, 3}, {0, 1, 0}, {1, 3, 3}, {0, 1, 0}, {1, 3, 
                3}, {0, 1, 0}, {0, 1, 0}, {1, 3, 3}, {1, 3, 
                3}}}, CompressedData["
1:eJxTTMoPSmVmYGBgBGJZIGYC4v8gIO7tYGIMAqIOMH6rArvqmSliDu6qpUyz
XnjB+RJTr3BmJCH48o4fk8/EejnsCLaK+K8uDuevFdLhS78nAeeb2+wNmvZQ
E85n4eyST87TgvNFerxesZRoOey41fU31R7Bf8+7z2CmlJfDk8SF10zOazqk
pwHBOU+H9apPmue91XAAKTMxxORPbm+Numyj4bC/VtYiPQTBdwH5ZwGCP+Ub
W/yML54O56+GvdG/jeDD3A/jw/wHDp/3nnD/X8yPZz+XieCLg8LHCpMPC1/7
pkfHZyR7OlTd/3HL2FvU4cOGgOxZ3xH85S889P5resH5YPfHIPglW0V/n36H
4KPHHwChWsbY
                "]]}, 
              Thickness[0.017815784785319793`]]}, {
            ImageSize -> {56.13102864259029, 16.338709838107096`}, 
             BaselinePosition -> Scaled[0.32439307852814453`], 
             ImageSize -> {57., 17.}, PlotRange -> {{0., 56.13}, {0., 16.34}},
              AspectRatio -> Automatic}], "Middle"], UndirectedEdge[6, 7] -> 
         Placed[
           Graphics[{
             Thickness[0.017815784785319793`], 
             Style[{
               
               FilledCurve[{{{1, 4, 3}, {1, 3, 3}, {1, 3, 3}, {1, 3, 3}, {1, 
                 3, 3}, {1, 3, 3}, {1, 3, 3}, {1, 3, 3}, {1, 3, 3}, {1, 3, 
                 3}, {0, 1, 0}, {1, 3, 3}, {1, 3, 3}, {1, 3, 3}, {1, 3, 3}, {
                 0, 1, 0}, {0, 1, 0}, {1, 3, 3}, {1, 3, 3}, {1, 3, 3}, {1, 3, 
                 3}, {1, 3, 3}, {1, 3, 3}}, {{1, 4, 3}, {1, 3, 3}, {1, 3, 
                 3}, {0, 1, 0}, {1, 3, 3}, {1, 3, 3}, {1, 3, 3}, {1, 3, 
                 3}}}, {CompressedData["
1:eJxTTMoPSmViYGBwAGIQXXP/xy3j01IO4Zxi7cbxig4w/opvLyvOTFB26Ivo
9mcMkHCY0t4adVlG1SFKNULm3B4ROL8fJL9BEM7f6rXBYo4ln0OnjeeutEXK
Di9qH2ef1+F1KD+8zXWmr7IDjyOf14xMHodTh53WZtapQMzfwAHXL7NRbD7T
AxY4377Esfa0DBOcL9okM8Xg8n/7OYuUd/45ruJgYgwCf+wZQOCBskOzeC1r
5rEf9rc1Zdf8Z1Z2mDUTCCS/2f8HgX5FOJ8/NuC+UTmCD/M/xP5v9itB/ndQ
dAAbb/wDzq950fRr2s6fcP566W26p978tE9NAwI3RQcW/V9cl3h+24O1XYbJ
/7WvBIWrNcx9DA4/374+YLlYxeHLvo9b06exwPkan1RezjrJBuefAYEedgcz
m71B0xwRfJcJzUJpXcpwvvuao8sZfig5LLm1/LGhM7sD2L7dSlD/sEHU+SjB
/aMKsseTD+5fcDzlcMPDAxxPK7kcrrvZ3Dzb8wbOB4fj/+dwfuGDq0Xpak8w
+DNA5tzkcCiA8qdD+TfA5j2xBwVX2jN2B+6qfB7GAy/gfAOQ8za/hfO9t/of
T277aA8OJzEOB3A8M3yB82HxD+NvA6W/n2wOMP2w8IHxYekNnQ9OZ3M44XyY
f8DxxYbgg/WlscH54PBmZoLzt4Ps38kIidcwbjh/DjhceeD8GFA+suGF6mdz
eOAa7zjrohg0PbBB8uFrcYeD3fuaTBazO7QqsKuemSLmcIP3tliqGZcDyLiZ
O0Wg+YsfzgfTP0XgfFh+ftOW2220W9oBPb8DAFrzw6k=
                 
                 "], CompressedData["
1:eJxTTMoPSmViYGAQB2IQrfFJ5eUsTVEHdRDdKeUwEwR+Cjt82fdxa/o3cYcd
wVYR/48LOpwBgTWiDi9qH2ef1+GH8/siuv0ZN3DA+Qe79zWZLGZ3SE8DgmOS
cL77mqPLGX4g+DGqETLnZKQcAp54XjK9zO6wXkiHL71OCmL+G3aHN2253Ua7
pRxmgB3EA3EXp5LD0lvLHxs68zoIV04qObtFyaEXZP8Hfoe9+TVvZ6YqQ/UJ
OFTe/3HLeLeyQ/Dbyx9nOAo6eIDtV3ZoV2BXPXNFyOHn29cHLBerOIiAzFki
AudHgdy1RwzOf+Aa7zhro7hDBsg/05Th/A+L1iucjVCC8+9oyq75b6wIsT9a
DGIui6wDevgCANiKq/I=
                 "]}], 
               FilledCurve[{{{1, 4, 3}, {0, 1, 0}, {1, 3, 3}, {1, 3, 3}, {0, 
                1, 0}, {1, 3, 3}}, {{1, 4, 3}, {0, 1, 0}, {1, 3, 3}, {1, 3, 
                3}, {0, 1, 0}, {1, 3, 3}}}, CompressedData["
1:eJxTTMoPSmVmYGBgAmJ+KC09L07z9AIjh5XfXlacOaDkAOOLVE4qOWui7HAG
BHIQ/CeJC6+Z2CP4JsZAUKwG57/I0v42XRbBP7FrRy/bBlUMPn9swH2j40pw
PsgY42Alh5TYO27MEmpwPsx8GB9mP4w/EwQyEXyY+9H56P470L2vyWSxDJxf
cf/HLeNuWbh/YXyYfTA+zD0wPsy/MD7MP+j83ohuf8YNMnD+jmCriP/HpeH+
hfFh5sP4MPthfJh/YXyY+9H5MP8BAG3zyEo=
                "]], 
               
               FilledCurve[{{{1, 4, 3}, {1, 3, 3}, {1, 3, 3}, {1, 3, 3}, {1, 
                3, 3}, {1, 3, 3}, {1, 3, 3}, {1, 3, 3}}, {{1, 4, 3}, {1, 3, 
                3}, {1, 3, 3}, {1, 3, 3}, {1, 3, 3}, {1, 3, 3}, {1, 3, 3}, {1,
                 3, 3}}}, CompressedData["
1:eJxTTMoPSmVmYGBgAmJJKC0xL07z9AdrB+cJzUJpVkoOML7PCXbb2aYqDn++
lT6Y89Da4efb1wcsldUcltzfxzen2NrBxBgIPqs7pKcBwTcrBxbOLvnkd5oO
6k+a552VsnIQ6fF6xVKi5XBTuibRqNUSzt9fK2uRfsUCzndsenR8xm9zhx8g
8w9rOqiB9HeZO9T9tio4d0Ld4RZIv6m5w5xFyjv/uKs53BD65HhezNxhgypI
oQqcD3M/jN+iwK565oq8wwa9vMWMOuYO02cCQaSMA5ebainTLHMH9zVHlzP8
kHCQBvlXwMLBDcSPEIX477EFxH/GIg7LX3jo/W+0hPPtQe7ttoLzwf5RsXZQ
2LVgX+o6MYczIFBj7fDANd5xVqEkJDxeWTuIVE4qOcsiCw/fD4vWK5y9oeCA
Hv71IH9zWDvc1pRd878Zwa++/+OW8WsFOP/Lvo9b083kHOpZjvYbPrdykAfZ
7yftYFMZscJ0rRXEPXxiEP5bSwdQNKWpicL9A+MXrOm+naGA4IPDJ8rC4WD3
viYTZjGovIVDOyg8TaQdSraK/j79z9zhPsh/gnJwPsw/MD7M/TB+SuwdN+YK
FTgfHC82ag79wSUq0/UtHPwuToz5t1jdARysyRYOk9tboy7baDoUg9VbONR8
2hCQ/UsT7n4Y//vOW11/vyL44PBYbuWwHpQ+cjUdQMnM5KGVw6MI8e0XE9Th
4WegtVL4AosanA9J3yoY4Q8AtH9W6w==
                "]], 
               
               FilledCurve[{{{1, 4, 3}, {1, 3, 3}, {1, 3, 3}, {1, 3, 3}}}, {{{
                30.693799999999996`, 5.871880000000001}, {30.693799999999996`,
                 6.2171899999999996`}, {30.407799999999995`, 
                6.456250000000001}, {30.121899999999997`, 
                6.456250000000001}, {29.774999999999995`, 
                6.456250000000001}, {29.537499999999994`, 6.17031}, {
                29.537499999999994`, 5.88438}, {29.537499999999994`, 
                5.539059999999999}, {29.823399999999992`, 
                5.300000000000001}, {30.109399999999994`, 
                5.300000000000001}, {30.4547, 5.300000000000001}, {
                30.693799999999996`, 5.585939999999999}, {30.693799999999996`,
                 5.871880000000001}}}], 
               
               FilledCurve[{{{1, 4, 3}, {1, 3, 3}, {1, 3, 3}, {1, 3, 3}, {1, 
                3, 3}, {1, 3, 3}, {1, 3, 3}, {1, 3, 3}}, {{1, 4, 3}, {1, 3, 
                3}, {1, 3, 3}, {1, 3, 3}, {1, 3, 3}, {1, 3, 3}, {1, 3, 3}, {1,
                 3, 3}}}, CompressedData["
1:eJxTTMoPSmVmYGBgAmJJKH1TuibRqNXJwXlCs1CalZIDjO9zgt12tqmKgzeI
rnVy+Pn29QFLZTWH+TY6V2a5OTmYGAPBZ3WH/yDA7uTAwtkln/xO0+H+Pr45
xrMcHUR6vF6xlGg57LzV9TfVH8Ff3X07g+G7A5z/hnefwcwuB4cfIPMPQ/UH
OTjU/bYqOHdCHaJf3cFhziLlnX/c1RzMrx3NNZFwcNig+qR53lkVOB/mfhi/
RYFd9cwVeQewMiUHh+kzgSBSxuFifjz7uUgHB/c1R5cz/JBwuA3y71QHBzcQ
P0IU4r9/DhD/GYs4yDt+TD7j6wjng917CcEH+0feyUFh14J9qevEHMDC3k4O
D1zjHWcVSkL80+TkIFI5qeQsiyw8fD8sWq9w9oaCA3r4g4LFRNDJ4bam7Jr/
zQh+9f0ft4xfK8D5X/Z93JpuJufA479+SiqDk4M8yH4/aYdszp8L0h87QtzD
JwbhNzs6pIGAmijcPzA+y+JJVoyyCD44fHY6OBzs3tdkwiwGkZ/r4NAOCk8T
aYf25eGnjHocHO6D/CcoB+fD/APjw9wP46fE3nFjrlCB8zfo5S1mtFFzmPKN
LX7GEgcHv4sTY/4tVndIB7ljn4PD5PbWqMs2mhD1PI4ONZ82BGT/0oS7H8Y/
rmk16XQ7gg8OjweODutBEZ+r6SD8yfF82l9Hh0cR4tsvJqjDw89Aa6XwBRY1
OB+SvlUwwh8AL7pHJQ==
                "]], 
               
               FilledCurve[{{{1, 4, 3}, {1, 3, 3}, {1, 3, 3}, {1, 3, 3}, {1, 
                3, 3}, {1, 3, 3}, {1, 3, 3}, {1, 3, 3}}, {{1, 4, 3}, {1, 3, 
                3}, {1, 3, 3}, {1, 3, 3}, {1, 3, 3}, {1, 3, 3}, {1, 3, 3}, {1,
                 3, 3}}}, CompressedData["
1:eJxTTMoPSmVmYGBgAmJJKM3jv35KaoWrg/OEZqE0KyUHGN/nBLvtbFMVh7rf
VgXnClwdfr59fcBSWc3hYn48+zlLVwcTYyD4rA6hf7s4sHB2ySe/03QQ+eR4
Pq3XxUGkx+sVS4mWwxvefQYznRD8B/v45hi/cobzFRw/Jp+pdXb4ATL/sKaD
MEi/qzPE3hPqEP1Szg5zFinv/OOu5pDN+XNBOrezwwbVJ83zzqrA+TD3w/gt
CuyqZ67IO0SIb7/IIObsMH0mEETKOLAsnmTF6Ovs4L7m6HKGHxIOvCD/djg7
uIH4EaIQ/310hvjLWMQhpERl+n8HFzgf7N6jCD7YP0KuDgq7FuxLXSfmkAYC
dq4OD1zjHWcVSkLCo9TVQaRyUslZFll4+H5YtF7h7A0FB/TwP1Ara5HO4upw
W1N2zf9mBL/6/o9bxq8V4Pwv+z5uTTeTc3BoenR8xmcXB3mQ/X7SDvNsdK7M
uuYCcQ+fGIRf5gJxl5oo3D8wvsW1o7kmAgg+OHzWOjsc7N7XZMIsBpGf4OzQ
DgpPE2mHnbe6/qbWOzvcB/lPUA7Oh/kHxoe5H8ZPib3jxlyhAudv0MtbzGij
5nBC02rS6enODn4XJ8b8W6zuAIqmmRudHSa3t0ZdttGEqP/v7FDzaUNA9i9N
uPth/D8xuUf/VSH44PC47OKwHpQ+cjUdXFVLmWZ9cHF4BEoICerw8DPQWil8
gUUNzoekbxWM8AcAflBMQg==
                "]], 
               
               FilledCurve[{{{1, 4, 3}, {1, 3, 3}, {1, 3, 3}, {1, 3, 3}, {1, 
                3, 3}, {1, 3, 3}, {1, 3, 3}, {1, 3, 3}}, {{1, 4, 3}, {1, 3, 
                3}, {1, 3, 3}, {1, 3, 3}, {1, 3, 3}, {1, 3, 3}, {1, 3, 3}, {1,
                 3, 3}}}, CompressedData["
1:eJxTTMoPSmVmYGBgAmJJKF28VfT36TgPB+cJzUJpVkoOML7PCXbb2aYqDk8S
F14zCfdw+Pn29QFLZTUH82tHc00UPBxMjIHgs7rDTBB46O7Awtkln/xO06Ey
YoXp2WJ3B5Eer1csJVoOISUq0/9rIPiuqqVMsy64wflty8NPGaW4OfwAmX9Y
06ECpF/bzaHut1XBuRPqEP0Mbg5zFinv/OOu5nAxP5793EdXhw2qT5rnnVWB
82Huh/FbFNhVz1yRdzhQK2uR/sfVYTrInZEyDjmcPxekG7s5uK85upzhh4RD
Cci/eW4ObiB+hKiDBch/N9wg/jMWcdh5q+tvqro7nA927xoEH+yfH+4OCrsW
7EtdJ+ZwBgRUPBweuMY7ziqUhIRHtIeDSOWkkrMssvDw/bBovcLZGwoO6OGv
BvLWK3eH25qya/43I/jV93/cMn6tAOd/2fdxa7qZnMOyFx56/2+6O8iD7PeT
dmBZPMmKcS/UPXxiEH6su0MaCKiJwv0D48+z0bky65sbnA8On8luDge79zWZ
MItB5MvcHNpB4Wki7aDg+DH5TKqbw32Q/wTl4HyYf2B8mPth/JTYO27MFSpw
/ga9vMWMNmoOehMW/DCsc3Pwuzgx5t9idQcGEJjh5jC5vTXqso0mRP1TN4ea
TxsCsn9pwt0P4ycevqydmojgg8Njp7vDelD6yNV0WNN9O4PhurvDowjx7RcT
1OHhZ6C1UvgCixqcD0nfKhjhDwCGmlq/
                "]], 
               
               FilledCurve[{{{0, 2, 0}, {1, 3, 3}, {1, 3, 3}, {0, 1, 0}, {1, 
                3, 3}, {1, 3, 3}, {1, 3, 3}, {1, 3, 3}, {1, 3, 3}, {1, 3, 
                3}, {1, 3, 3}, {1, 3, 3}, {1, 3, 3}, {1, 3, 3}, {1, 3, 3}, {0,
                 1, 0}, {0, 1, 0}, {0, 1, 0}, {0, 1, 0}}}, CompressedData["
1:eJxTTMoPSmVmYGBgBGI9IGYCYnnHj8lnXL0dvuz7uDXdTNahfXn4KSMVBP/D
hoDsWfLeDqlpICDjkMP5c0G6sLdDOoh7TBKinsXb4WD3viYTZkmHhMOXtVN/
ekH0T5NwkJh6hTNjEYJ/BgRKEHxxkHyUJ5xv3/To+IxmTwf5XQv2pa6TdKj/
bVVw7oGnw5u23G6j3TIOPP7rp6RyeDn8B4H7sg78IP4HLwf+2ID7Ru5KDjD/
3NGUXfO/WRnOfxQhvv3iA1U4/9Rhp7WZ8zQc/sTkHv23y8tBpMfrFUuJlsPy
Fx56/zkR/OASlen/IzzhfBBl8tHDITn2jhuzhAacP2MCf5UZtxqcLwpiXFFx
2F8ra5Fu4gnn14L8Y4Hgw8yH8d1US5lmNXg6PElceM1EXxXOD7wlXZP4CcF/
kaX9bfpcNUh4JXs6/P1W+mCOoDrcfBjfGAS0EXxwuKkj+GD9yp5Q96tDzHfw
dNhs/uNQyioNh1+g8Jnk6fDj7esDloc1HUDByPANwT+uaTXpdLkXnA9293Ev
qPkacD4s/GH8mSBwUxkSPjVekPQkpuQg8MnxfJqql0M4p1i7cb8CPDzd1hxd
zhAhBuebgD0m6hAOco+cN5yPnp4BdUVIAQ==
                "]]}, 
              Thickness[0.017815784785319793`]]}, {
            ImageSize -> {56.13102864259029, 16.338709838107096`}, 
             BaselinePosition -> Scaled[0.32439307852814453`], 
             ImageSize -> {57., 17.}, PlotRange -> {{0., 56.13}, {0., 16.34}},
              AspectRatio -> Automatic}], "Middle"], UndirectedEdge[1, 7] -> 
         Placed[
           Graphics[{
             Thickness[0.030562347188264054`], 
             Style[{
               
               FilledCurve[{{{1, 4, 3}, {1, 3, 3}, {1, 3, 3}, {1, 3, 3}, {1, 
                 3, 3}, {1, 3, 3}, {1, 3, 3}, {1, 3, 3}, {1, 3, 3}, {1, 3, 
                 3}, {0, 1, 0}, {1, 3, 3}, {1, 3, 3}, {1, 3, 3}, {1, 3, 3}, {
                 0, 1, 0}, {0, 1, 0}, {1, 3, 3}, {1, 3, 3}, {1, 3, 3}, {1, 3, 
                 3}, {1, 3, 3}, {1, 3, 3}}, {{1, 4, 3}, {1, 3, 3}, {1, 3, 
                 3}, {0, 1, 0}, {1, 3, 3}, {1, 3, 3}, {1, 3, 3}, {1, 3, 
                 3}}}, {CompressedData["
1:eJxTTMoPSmViYGBwAGIQXXP/xy3j01IO4Zxi7cbxig4w/opvLyvOTFB26Ivo
9mcMkHCY0t4adVlG1SFKNULm3B4ROL8fJL9BEM7f6rXBYo4ln0OnjeeutEXK
Di9qH2ef1+F1KD+8zXWmr7IDjyOf14xMHodTh53WZtapQMzfwAHXL7NRbD7T
AxY4377Esfa0DBOcL9okM8Xg8n/7OYuUd/45ruJgYgwCf+wZQOCBskOzeC1r
5rEf9rc1Zdf8Z1Z2mDUTCCS/2f8HgX5FOJ8/NuC+UTmCD/M/xP5v9itB/ndQ
dAAbb/wDzq950fRr2s6fcP566W26p978tE9NAwI3RQcW/V9cl3h+24O1XYbJ
/7WvBIWrNcx9DA4/374+YLlYxeHLvo9b06exwPkan1RezjrJBuefAYEedgcz
m71B0xwRfJcJzUJpXcpwvvuao8sZfig5LLm1/LGhM7sD2L7dSlD/sEHU+SjB
/aMKsseTD+5fcDzlcMPDAxxPK7kcrrvZ3Dzb8wbOB4fj/+dwfuGDq0Xpak8w
+DNA5tzkcCiA8qdD+TfA5j2xBwVX2jN2B+6qfB7GAy/gfAOQ8za/hfO9t/of
T277aA8OJzEOB3A8M3yB82HxD+NvA6W/n2wOMP2w8IHxYekNnQ9OZ3M44XyY
f8DxxYbgg/WlscH54PBmZoLzt4Ps38kIidcwbjh/DjhceeD8GFA+suGF6mdz
eOAa7zjrohg0PbBB8uFrcYeD3fuaTBazO7QqsKuemSLmcIP3tliqGZcDyLiZ
O0Wg+YsfzgfTP0XgfFh+ftOW2220W9oBPb8DAFrzw6k=
                 
                 "], CompressedData["
1:eJxTTMoPSmViYGAQB2IQrfFJ5eUsTVEHdRDdKeUwEwR+Cjt82fdxa/o3cYcd
wVYR/48LOpwBgTWiDi9qH2ef1+GH8/siuv0ZN3DA+Qe79zWZLGZ3SE8DgmOS
cL77mqPLGX4g+DGqETLnZKQcAp54XjK9zO6wXkiHL71OCmL+G3aHN2253Ua7
pRxmgB3EA3EXp5LD0lvLHxs68zoIV04qObtFyaEXZP8Hfoe9+TVvZ6YqQ/UJ
OFTe/3HLeLeyQ/Dbyx9nOAo6eIDtV3ZoV2BXPXNFyOHn29cHLBerOIiAzFki
AudHgdy1RwzOf+Aa7zhro7hDBsg/05Th/A+L1iucjVCC8+9oyq75b6wIsT9a
DGIui6wDevgCANiKq/I=
                 "]}], 
               
               FilledCurve[{{{1, 4, 3}, {0, 1, 0}, {1, 3, 3}, {1, 3, 3}, {0, 
                1, 0}, {1, 3, 3}}, {{1, 4, 3}, {0, 1, 0}, {1, 3, 3}, {1, 3, 
                3}, {0, 1, 0}, {1, 3, 3}}}, CompressedData["
1:eJxTTMoPSmVmYGBgAmJ+KC09L07z9AIjh5XfXlacOaDkAOOLVE4qOWui7HAG
BHIQ/CeJC6+Z2CP4JsZAUKwG57/I0v42XRbBP7FrRy/bBlUMPn9swH2j40pw
PsgY42Alh5TYO27MEmpwPsx8GB9mP4w/EwQyEXyY+9H56P470L2vyWSxDJxf
cf/HLeNuWbh/YXyYfTA+zD0wPsy/MD7MP+j83ohuf8YNMnD+jmCriP/HpeH+
hfFh5sP4MPthfJh/YXyY+9H5MP8BAG3zyEo=
                "]], 
               
               FilledCurve[{{{1, 4, 3}, {1, 3, 3}, {1, 3, 3}, {1, 3, 3}, {1, 
                3, 3}, {1, 3, 3}, {1, 3, 3}, {1, 3, 3}}, {{1, 4, 3}, {1, 3, 
                3}, {1, 3, 3}, {1, 3, 3}, {1, 3, 3}, {1, 3, 3}, {1, 3, 3}, {1,
                 3, 3}}}, CompressedData["
1:eJxTTMoPSmVmYGBgAmJJKC0xL07z9AdrB+cJzUJpVkoOML7PCXbb2aYqDn++
lT6Y89Da4efb1wcsldUcltzfxzen2NrBxBgIPqs7pKcBwTcrBxbOLvnkd5oO
6k+a552VsnIQ6fF6xVKi5XBTuibRqNUSzt9fK2uRfsUCzndsenR8xm9zhx8g
8w9rOqiB9HeZO9T9tio4d0Ld4RZIv6m5w5xFyjv/uKs53BD65HhezNxhgypI
oQqcD3M/jN+iwK565oq8wwa9vMWMOuYO02cCQaSMA5ebainTLHMH9zVHlzP8
kHCQBvlXwMLBDcSPEIX477EFxH/GIg7LX3jo/W+0hPPtQe7ttoLzwf5RsXZQ
2LVgX+o6MYczIFBj7fDANd5xVqEkJDxeWTuIVE4qOcsiCw/fD4vWK5y9oeCA
Hv71IH9zWDvc1pRd878Zwa++/+OW8WsFOP/Lvo9b083kHOpZjvYbPrdykAfZ
7yftYFMZscJ0rRXEPXxiEP5bSwdQNKWpicL9A+MXrOm+naGA4IPDJ8rC4WD3
viYTZjGovIVDOyg8TaQdSraK/j79z9zhPsh/gnJwPsw/MD7M/TB+SuwdN+YK
FTgfHC82ag79wSUq0/UtHPwuToz5t1jdARysyRYOk9tboy7baDoUg9VbONR8
2hCQ/UsT7n4Y//vOW11/vyL44PBYbuWwHpQ+cjUdQMnM5KGVw6MI8e0XE9Th
4WegtVL4AosanA9J3yoY4Q8AtH9W6w==
                "]], 
               
               FilledCurve[{{{1, 4, 3}, {1, 3, 3}, {1, 3, 3}, {1, 3, 3}}}, {{{
                30.693799999999996`, 5.871880000000001}, {30.693799999999996`,
                 6.2171899999999996`}, {30.407799999999995`, 
                6.456250000000001}, {30.121899999999997`, 
                6.456250000000001}, {29.774999999999995`, 
                6.456250000000001}, {29.537499999999994`, 6.17031}, {
                29.537499999999994`, 5.88438}, {29.537499999999994`, 
                5.539059999999999}, {29.823399999999992`, 
                5.300000000000001}, {30.109399999999994`, 
                5.300000000000001}, {30.4547, 5.300000000000001}, {
                30.693799999999996`, 5.585939999999999}, {30.693799999999996`,
                 5.871880000000001}}}]}, 
              Thickness[0.030562347188264054`]]}, {
            ImageSize -> {32.71888418430884, 16.338709838107096`}, 
             BaselinePosition -> Scaled[0.32439307852814453`], 
             ImageSize -> {33., 17.}, 
             PlotRange -> {{0., 32.720000000000006`}, {0., 16.34}}, 
             AspectRatio -> Automatic}], "Middle"]}, 
       EdgeStyle -> {UndirectedEdge[6, 7] -> {
           GrayLevel[0.5], 
           Thickness[0.005]}, UndirectedEdge[1, 5] -> {
           GrayLevel[0.5], 
           Thickness[0.005]}, UndirectedEdge[3, 4] -> {
           GrayLevel[0.5], 
           Thickness[0.005]}, UndirectedEdge[1, 4] -> {
           GrayLevel[0.5], 
           Thickness[0.005]}, UndirectedEdge[5, 6] -> {
           GrayLevel[0.5], 
           Thickness[0.005]}, UndirectedEdge[3, 6] -> {
           GrayLevel[0.5], 
           Thickness[0.005]}, UndirectedEdge[1, 7] -> {
           GrayLevel[0.5], 
           Thickness[0.005]}, UndirectedEdge[1, 6] -> {
           GrayLevel[0.5], 
           Thickness[0.005]}}, GraphLayout -> "CircularEmbedding", 
       VertexLabels -> {6 -> Placed[
           Graphics[{
             Thickness[0.012476606363069246`], 
             Style[{
               
               FilledCurve[{{{0, 2, 0}, {1, 3, 3}, {1, 3, 3}, {0, 1, 0}, {0, 
                1, 0}, {1, 3, 3}, {0, 1, 0}, {1, 3, 3}, {1, 3, 3}, {1, 3, 
                3}, {1, 3, 3}, {1, 3, 3}, {1, 3, 3}, {0, 1, 0}, {1, 3, 3}, {1,
                 3, 3}, {0, 1, 0}, {1, 3, 3}, {1, 3, 3}, {1, 3, 3}, {1, 3, 
                3}, {1, 3, 3}, {1, 3, 3}, {0, 1, 0}, {1, 3, 
                3}}}, CompressedData["
1:eJxTTMoPSmVmYGBgBGI7IGYC4juasmv+Kys7rBXS4UuPU3CA8cM5xdqN+RUd
9uTXvJ3ZquRgDALMig4rv72sOPNAAc6fCQKaCP4ZMJCD81PSgGCZFJwfrRoh
cy5GEm4+jA+z/8u+j1vTr0nB+eqfVF7O4pSH8+V3LdiXqifvsBfkLlEE3wBk
frEcnJ8OsjdNGs4Hm/tNFMJ/J+HQqsCuemaKqMMD13jHWRvF4Xyw898Iw/lL
bi1/bMjMBrH/njicDw6HA0pwvr7WSuELSzQdRConlZxlEXH48630wZyNWg5v
2nK7jaLF4fyQt5c/zmiUhvOVrz0KZrBRcJCeF6d52kDTwXlCs1DaLQWHHQ5N
j47/UIH445mCg88JdtvZWxH8n29fH7BcrOLAAAIGinA+JL4w+TD9MP6TxIXX
TPRVUeWvasH5/hcnxvxz1obzJaZe4cxI0nZwX3N0OYMHgg+OV2UEv/TwNteZ
sooO+oryX3LCtB3eL1qvcPaHgsN2kH8ktCHhMVveoYHlaL+huabDDFD6sZRz
CLglXZMopAWJj0BpuHkaoPg/KQbnFywv2fDPnwfOB8eXzy97P5B7F6vD+bD4
gfEPdO9rMlksDddvAna4iEMbKJ6viMH5YP9ZSMH54HQgIudQdf/HLWNvUQdX
kPwNeUi6j5SAxFeUAsTdF8Xg4QGOFwdRB2FQeghB8GHhic7fGWwV8b8dwYfY
Jwbng9PVEjk4/z8I2CtAwnuuIkb+hfEBWVqUdg==
                "]], 
               
               FilledCurve[{{{0, 2, 0}, {1, 3, 3}, {0, 1, 0}, {0, 1, 0}, {0, 
                 1, 0}, {1, 3, 3}, {0, 1, 0}, {1, 3, 3}, {0, 1, 0}, {1, 3, 
                 3}, {1, 3, 3}}, {{1, 4, 3}, {1, 3, 3}, {1, 3, 3}, {1, 3, 
                 3}}}, {CompressedData["
1:eJxTTMoPSmViYGAQA2IQ3cLrv36KqpaDiTEIiDrA+K0K7Kpnpog5bHdoenR8
hgac/x8E6jUcHrjGO866iODL71qwL3WdBJw/pb016rKMqoPE1CucGU6qDjWf
NgRk31KB8xt+WxWc01BxqAPRJ9TgfAYwUHfwvTgx5h8zgj8TBG4qwflv2nK7
jXZLwPkw94Ht3aMG55/YtaOXzUAVgw/zL8Rdqg5V93/cMvYWhZsH48vMi9M8
vQHBF+3xesXyBcH3OsFuOztUE85HD08AGOmI2g==
                 "], {{12.4047, 
                 12.499999999999998`}, {12.4047, 12.857799999999997`}, {
                 12.118799999999998`, 13.0844}, {11.832799999999999`, 
                 13.0844}, {11.5, 13.0844}, {11.2484, 12.821899999999998`}, {
                 11.2484, 12.499999999999998`}, {11.2484, 12.1906}, {11.5109, 
                 11.9281}, {11.8219, 11.9281}, {12.178099999999999`, 
                 11.9281}, {12.4047, 12.2141}, {12.4047, 
                 12.499999999999998`}}}], 
               FilledCurve[CompressedData["
1:eJxTTMoPymNmYGBgBGIpIAaxQYAJSjNCxZiR+OjiuNjI6olhE2MXMW4YKL0A
m38CQw==
                "], CompressedData["
1:eJxTTMoPSmVmYGBgBGJzIGYC4hgFx4/Jc4wdTIxBQNQBxm9VYFc9M0XMYfH9
fXxzmBH8zxsCsmdtN4Lz99fKWqRvMXI42L2vyYRZAs4XrpxUcjZFAc5XvvYo
mGGOEpwvEBtw38hd2SFCfPtFhjwjhy3mPw6lcKk4eJ9gt50tauSww6Hp0fEf
Kg7paUDQZugwpb016rKMqsPpw05rM+UQ/DMg8EYfztfXWil8gUXfodPGc1ea
krKDSI/XK5Yreg4fFq1XOLtCyYGFs0s++RwmH6b/+K4dvWwTtB1qPgE9eksF
zm/4bVVwTkPF4Wniwmsm+rpw/n8QiNd1WCukw5f+TxnOBwfnZSU4/01bbrfR
bgk4HxZ+EHsRfJh96HxY/IDdq6fjUHX/xy1jb1GHlNg7bswVunD+n7evD1gq
68H5MP/D+MVbRX+f5jOA88HhGWcANx/Gh9nvA4oPU304HxLeehh8mP9gfDB9
RgHOLz+8zXWmr7JDPSjcPAwcfoLcuVjF4cvOW11/WQ3hfLAzDiP44PTxztBB
BZR+cpThfH5Q+vmuCOfD7IfxYe6LBqXnMwg+zD50Psz/4PQXaggPH3C6/IXg
9weXqEz3N4Lzk0HhvwLBB/vXxxjOR89fAFOLfpo=
                "]], 
               
               FilledCurve[{{{0, 2, 0}, {1, 3, 3}, {0, 1, 0}, {0, 1, 0}, {0, 
                 1, 0}, {1, 3, 3}, {0, 1, 0}, {1, 3, 3}, {0, 1, 0}, {1, 3, 
                 3}, {1, 3, 3}}, {{1, 4, 3}, {1, 3, 3}, {1, 3, 3}, {1, 3, 
                 3}}}, {CompressedData["
1:eJxTTMoPSmViYGAQA2IQ/WXnra6/R80cTIxBQNQBxm9VYFc9M0XMYUJwicr0
/6ZwPljdZ1OHB67xjrMuIvjyuxbsS10nAedPaW+Nuiyj6nCgVtYiPcTEoebT
hoDsWypwfsNvq4JzGioOX4DCs8RN4XyIO0wdfC9OjPnHjODPBIGbSnD+m7bc
bqPdEnA+zH1/v5U+mCOI4M+YwF9l5m2CwYf5t2BN9+2MBSYOVfd/3DL2FoWb
B+M7ND06PqMbwbetjFhhuhbBjxDffpEhzgzORw9PADFUi04=
                 "], {{
                 22.104699999999998`, 12.499999999999998`}, {
                 22.104699999999998`, 12.857799999999997`}, {21.8188, 
                 13.0844}, {21.5328, 13.0844}, {21.200000000000003`, 
                 13.0844}, {20.9484, 12.821899999999998`}, {20.9484, 
                 12.499999999999998`}, {20.9484, 12.1906}, {
                 21.210899999999995`, 11.9281}, {21.521899999999995`, 
                 11.9281}, {21.878100000000003`, 11.9281}, {
                 22.104699999999998`, 12.2141}, {22.104699999999998`, 
                 12.499999999999998`}}}], 
               
               FilledCurve[{{{1, 4, 3}, {1, 3, 3}, {1, 3, 3}, {1, 3, 3}, {1, 
                3, 3}, {1, 3, 3}, {1, 3, 3}, {1, 3, 3}, {0, 1, 0}, {1, 3, 
                3}, {1, 3, 3}, {0, 1, 0}, {1, 3, 3}, {1, 3, 3}, {1, 3, 3}, {1,
                 3, 3}}}, CompressedData["
1:eJxTTMoPSmVmYGBgBGJdIGYC4v21shbpNQ4O913jHWcpKjjA+MKVk0rOpiD4
M0GgU8HBvunR8RnZCD5YPgbBV33SPO9slIOD84RmobQsBP8/CNgrONyUrkk0
8nVwqL7/45bxawkHHv/1U1It7B1aFdhVz0wRdShY0307Q8AOzlcB6beyhfOX
3N/HN+ezFZQvDuev/Pay4swBJThfX2ul8IUlmg5/vpU+mGNoC6E3ajnYVEas
MOW1g/OfZml/m+5rD+cbg4GDQ8AtoEMnaThczI9nPxfo4HDqsNPazH8qDmdA
IMTBwecEu+3srQj+z7evD1guVnEAOZ8hHcGHhR86H6Yfxn+SuPCaib4qqvxV
LTjf/+LEmH/O2nC+xNQrnBlJ2pDwzEXwN+rlLWZMQfDFwbSDg76i/JecMG2H
hMOXtVMjHRy2OwAjUkLbYb6NzpVZfA4ODSxH+w3NNR18QPZMtof4qwdq/xE7
uHng+HphC+dzuKmWMu2yhvMTYu+4Md+wdHgBCte56nA+LH5g/APd+5pMFks7
5IMC7IC1gwk43EXg5sP4tqD4umsP58P8LwJKnyzSDujpFwDhUDKj
                "]], 
               
               FilledCurve[{{{1, 4, 3}, {1, 3, 3}, {1, 3, 3}, {1, 3, 3}}, {{1,
                  4, 3}, {1, 3, 3}, {1, 3, 3}, {1, 3, 3}, {1, 3, 3}, {1, 3, 
                 3}, {1, 3, 3}, {1, 3, 3}}}, {{{39.0719, 7.851559999999999}, {
                 39.0719, 9.389059999999999}, {37.90309999999999, 
                 10.617199999999997`}, {36.52029999999999, 
                 10.617199999999997`}, {35.09059999999999, 
                 10.617199999999997`}, {33.95779999999999, 
                 9.353129999999998}, {33.95779999999999, 7.851559999999999}, {
                 33.95779999999999, 6.324999999999999}, {35.15, 
                 5.1812499999999995`}, {36.507799999999996`, 
                 5.1812499999999995`}, {37.915600000000005`, 
                 5.1812499999999995`}, {39.0719, 6.348439999999999}, {39.0719,
                  7.851559999999999}}, CompressedData["
1:eJxTTMoPSmViYGCQBGIQfVu6JtFI1NmhRYFd9cwVeQcYX/2TystZmnJwfjtI
3kTawfsEu+3st04O7muOLmf4IeGg+qR53tlDTg4KuxbsS10n5jD5G1v8jBon
hzQQOCbq8IZ3n8FMJwT//j6+OcZcCD7YvKOODhog+zrFHLq9XrGYzHR0WCuk
w5d+T8LhPwjkOzqIVE4qOcsi7TDfRufKrDxHqHtl0fjycH6njeeutEsKcD5/
bMB9I3clB3nHj8ln5jo6zASBSGUHd9VSplknHB0YQCBBxcG+6dHxGdxODmY2
e4OmHVRxCC5Rmf7fAcGH+Q+Fv8fJQbQH6PAQFYj5T50c9ubXvJ2ZqgwPvzMg
4KOEyj+j4IAe/gD3IqOn
                 "]}], 
               
               FilledCurve[{{{1, 4, 3}, {1, 3, 3}, {1, 3, 3}, {1, 3, 3}, {0, 
                 1, 0}, {0, 1, 0}, {1, 3, 3}, {1, 3, 3}, {1, 3, 3}, {1, 3, 
                 3}, {1, 3, 3}}, {{0, 2, 0}, {1, 3, 3}, {1, 3, 
                 3}}}, {CompressedData["
1:eJxTTMoPSmViYGCQA2IQncP5c0F6sJvDfxC4L+UA46t/Unk5S1PaoSJihelZ
bzeH6TOBIFLa4Q3vPoOZTgh+GgiYIfhg/cZuDjGqETLnZKQdePzXT0k1QJjv
plrKNIvDzWGtkA5f+j0xB4mpVzgzFrlCzDkmCuEnIfgP9vHNMVZC8C2uHc01
6XBxeNOW220kLY7Kj5aH8++7xjvOUlRwKNkq+vu0nhucD3ZPAIIP8y86f29+
zduZUxH88sPbXGf+VXIIKVGZ/p/BzWGDXt5iRhtVB16QeR6ucD7Y/bNc4Py2
5eGnjERcHPhjA+4bHVeC80UqJ5WcXSIP588Eh5+kwwlNq0mn10P5O0Ucerxe
sZhEusL5YP/wucH5qPEn6YAenwDWmc3t
                 "], {{43.912499999999994`, 
                 8.29219}, {41.074999999999996`, 8.29219}, {41.1703, 
                 10.1641}, {42.220299999999995`, 10.3781}, {42.5531, 
                 10.3781}, {43.8297, 10.3781}, {43.900000000000006`, 
                 8.696879999999998}, {43.912499999999994`, 8.29219}}}], 
               
               FilledCurve[{{{0, 2, 0}, {1, 3, 3}, {0, 1, 0}, {0, 1, 0}, {1, 
                 3, 3}, {1, 3, 3}, {0, 1, 0}, {0, 1, 0}, {1, 3, 3}, {1, 3, 
                 3}, {1, 3, 3}, {1, 3, 3}, {1, 3, 3}, {1, 3, 3}, {1, 3, 3}, {
                 1, 3, 3}, {1, 3, 3}, {0, 1, 0}, {0, 1, 0}, {0, 1, 0}, {0, 1, 
                 0}, {0, 1, 0}, {1, 3, 3}, {0, 1, 0}, {1, 3, 3}, {1, 3, 3}, {
                 0, 1, 0}, {1, 3, 3}, {0, 1, 0}, {0, 1, 0}, {0, 1, 0}, {1, 3, 
                 3}, {0, 1, 0}, {1, 3, 3}, {1, 3, 3}, {0, 1, 0}, {1, 3, 3}, {
                 0, 1, 0}, {0, 1, 0}, {1, 3, 3}, {0, 1, 0}, {1, 3, 3}, {0, 1, 
                 0}, {1, 3, 3}, {1, 3, 3}}, {{1, 4, 3}, {1, 3, 3}, {1, 3, 
                 3}, {0, 1, 0}, {0, 1, 0}, {0, 1, 0}, {1, 3, 3}, {1, 3, 
                 3}}}, {CompressedData["
1:eJxl1F1Ik1EYAOBZsuWF/VujsCy3dFOm6VIzw9ebbd9ZlBql0FJU/KEyi4zQ
LKGoLlRwovmTmeXFJIrsIspq2Y0o6VyCSlmQmObwh2oXomnZztnOObjvwBgP
33fe877ne8/Zk12UmrtGIpFkuH74v3wp/sJApBG00XgEAPWtIJmyv3YbTGU9
HNHaEXM/Hm/Fnr1dWBH1Rs68ODfz/mCwEu5Y0j5E+SJIGd1ZluVUwLKpsPvf
H4H5Snr7AduMANOXXgQszSjc6zsEyMPjhwJ2J/3O6Z8UQILHmAJ++r+LbBzn
3uhMsufZuJUTN1tsO8T+O395rNkcwrxChgp+dSSfbXogQPOj4M7lKTU0NLrG
IjfJZx1itjgMmpUUBPK6Ib+CcTX0qOJr+soRJON6NnucyE329RAC1Cs7fO+E
itn9nDsmwZp6NyvUPT8TufPdFAofizJlAyXcn1zTouq8nncisA+fnI04xZ1z
+qturVzF3PP6VZU02ZP/RU/+2WFQOy/NbFgWmD/j+FXcJJ9YAabOhM3XW9Xw
pOJLgUQmsPr8jz2rzXUY2P4QtxvY/Oea820+Jm5NdevC/gE9c0tC+FDTLj3U
V28ojQlTMzvwevdDmOn3dOLvZdGJPIH7NELB3vc27U9q2r/p218OStZz78P9
8VgnMj0fW3G/Deug9NvCaLQxAOJGugu1QXpmEu8odwnu76vcJO9ebtKPTj2L
T03Xr0TTvlozd7HrmPRdF5vWR03rJ+fHahCZvk9N4/m21cT7POUexP0jiE3z
7boWGJdfbGD1fMfrdHGTeHOG1fW6zh816ad8bhLfLLD41HT9WLzfkdwk/0Cx
V9XnMq2f3Bf+iDnxxnhPw3Fucn+ZkKe/gpmtRWVzjZN7mVfddyZ+H3bgfj/C
Te8zb9P6zvkttuZvQaz+cHw+MrhJvEpuep6p03C/SY3M3vf5f5b6ePA=
                 
                 "], CompressedData["
1:eJxTTMoPSmViYGAQBmIQLe/4MfnMXQ+HgFvSNYlCWg5vePcZzJyF4H/eEJA9
a7qHw6+3rw9YOmvC+RB5BH+z+Y9DKas0HIq3iv4+vczDoe63VcE5Dw2Hx4kL
r5ns93Dwuzgx5p+yhgPYvr0eDjNmAsFPdTh/g+qT5nlvEfwXWdrfps9F8BlA
4IGKQ2XECtOz1e4Y/L/fSh/MmagO558BAR4tB5bFk6wYWT0c5ixS3vnnuZbD
zltdf1PDEXywe9sQfJh7p0/grzJbreWAHj4AOTOM5g==
                 "]}], 
               
               FilledCurve[{{{1, 4, 3}, {1, 3, 3}, {1, 3, 3}, {1, 3, 3}, {1, 
                3, 3}, {1, 3, 3}, {1, 3, 3}, {1, 3, 3}, {1, 3, 3}, {1, 3, 
                3}, {1, 3, 3}, {1, 3, 3}, {1, 3, 3}}}, CompressedData["
1:eJxTTMoPSmVmYGBgBGINIGYC4gv58eznLvo6/AeB+1IOML78rgX7Uv2kHZ4k
LrxmchzBf8u7z2DmIQT/DAhsQfBzOH8uSN/s66D+SeXlLE1ph5Ktor9Pr/N1
+LLv49b0aVION6RrEo16fR1MjEFA3EH1SfO8s1a+DmkgcEzUgcd//ZTUFz5w
Pti8bgT/uKbVpNP8PhB7fSRQ+T3ycH7l/R+3jHcrO8QfvqydOtHHwecEu+3s
rSoO8o4fk8/cRfCPgtSL+8L59k2Pjs/I9nWYCQKRKhD39/k6qFx7FMyQo+yw
v1bWIr0Gwd+gl7eY0QWT/8A13nFWoRKcH84p1m58X9EhXHz7RYY4Xwf+2ID7
RuWKkPBsQvDB7liKJg8Mb7D/ziD45Ye3uc6sVYLzdRXlv+SIQf0T7gux10bV
oX15+CmjOz5wPjh+NRH8iogVpmdnezus/Pay4swBJTgfnB7q5eF84cpJJWdT
JB10Jyz4YajnAwmfnSIQ+28h+K0g+5b4wvmw9HQfHB6I9AVLbwDI3B6k
                "]], 
               
               
               FilledCurve[{{{0, 2, 0}, {1, 3, 3}, {0, 1, 0}, {0, 1, 0}, {0, 
                 1, 0}, {1, 3, 3}, {0, 1, 0}, {1, 3, 3}, {0, 1, 0}, {1, 3, 
                 3}, {1, 3, 3}}, {{1, 4, 3}, {1, 3, 3}, {1, 3, 3}, {1, 3, 
                 3}}}, {CompressedData["
1:eJxTTMoPSmViYGAQA2IQfVzTatLpfH8HE2MQEHWA8VsV2FXPTBFzmPKNLX4G
D4KfmgYEbP4OD1zjHWddRPDldy3Yl7pOAs6f0t4adVlG1WFN9+0MBnM/h5pP
GwKyb6nA+Q2/rQrOaag4uKiWMs2ageCD9S/zc/C9ODHmHzOCPxMEbirB+W/a
cruNdkvA+TD3+Zxgt509FcEXn3qFM8MIkw/zL8viSVaMsX4OVfd/3DL2FoWb
B+O/4d1nMPMSgp/D+XNB+mMEvyJihelZa384Hz08AU1SjDI=
                 "], {{
                 62.20469999999998, 12.499999999999998`}, {62.20469999999998, 
                 12.857799999999997`}, {61.918800000000005`, 13.0844}, {
                 61.6328, 13.0844}, {61.29999999999999, 13.0844}, {
                 61.048399999999994`, 12.821899999999998`}, {
                 61.048399999999994`, 12.499999999999998`}, {
                 61.048399999999994`, 12.1906}, {61.3109, 11.9281}, {
                 61.62190000000001, 11.9281}, {61.97810000000001, 11.9281}, {
                 62.20469999999998, 12.2141}, {62.20469999999998, 
                 12.499999999999998`}}}], 
               
               FilledCurve[{{{1, 4, 3}, {1, 3, 3}, {1, 3, 3}, {1, 3, 3}, {0, 
                 1, 0}, {0, 1, 0}, {1, 3, 3}, {1, 3, 3}, {1, 3, 3}, {1, 3, 
                 3}, {1, 3, 3}}, {{0, 2, 0}, {1, 3, 3}, {1, 3, 
                 3}}}, {CompressedData["
1:eJxTTMoPSmViYGCQA2IQ7S8nluXLHOjwHwTuSznA+OqfVF7O0pR2uHo016Th
f4DD9JlAECntMGHBD8NnvxD8MyDwBcEH6/8c4BCjGiFzTkbaQcHxY/KZjwFw
8210rsx6djfAYa2QDl/6PTEH9SfN886uCnBIA4FjohB+F4LP+XNB+uYsBH9r
S82FzbIBDm/acruNpMVR+dHycP5913jHWYoKDsElKtP/f0Dwwe5hDITzYf5F
5+/Nr3k7cyqCX354m+vMv0oOhy9rp0reCnDYoJe3mNFG1UEeZF4tgq8Kcr8a
gr/nVtff1OP+DvyxAfeNjivB+SKVk0rOLpGH82eCw0/SoXbdtqR6wwAIf6eI
w/19fHOM2xB8sH8eIPio8SfpgB6fAKj22Fk=
                 "], {{67.31249999999999,
                  8.29219}, {64.47500000000001, 8.29219}, {64.57030000000002, 
                 10.1641}, {65.6203, 10.3781}, {65.95309999999999, 10.3781}, {
                 67.2297, 10.3781}, {67.3, 8.696879999999998}, {
                 67.31249999999999, 8.29219}}}], 
               FilledCurve[CompressedData["
1:eJxTTMoPymNmYGBgBGIpIAaxQYAJSjNCxZiR+OjiuNjI6olhE2MXMW4YKL0A
m38CQw==
                "], CompressedData["
1:eJxTTMoPSmVmYGBgBGJzIGYCYnGPgD8Sy4McTIxBQNQBxm9VYFc9M0XM4cX2
9czPGxB8G50rs57lIvj58eznJIH8g937mkyYJeB84cpJJWdTFOB85WuPghnm
KMH5ArEB943clR2uH801aYgOcthi/uNQCpeKg/Anx/NprkEOOxyaHh3/oeIw
EwQUgxymtLdGXZZRdfi8ISB7FjuCD5bfGwjnu6uWMs1aEOjQaeO5K01J2aE5
0HNuw6xAhw+L1iucXaHkIO/4MfnMTEw+TH+E+PaLDEaBDjWfgBbdUoHzG35b
FZzTUHGwBvk/FcH/DwLZgQ5rhXT40v8pw/ng4LysBOe/acvtNtotAefDwg/s
n2QEH2YfOh8WP2D3ugY6VN3/ccvYW9RhdfftDIZ8BH9/raxFeguCD/M/jB+b
e/TfpsMIPtj+6wjzYXyY/Rw/F6RvXobgg8N7LiYf5j8Y/wwYKMD55Ye3uc70
VXa4v49vjvGlQIefb18fsFys4lC7bltSPWMQnA/WZoDgg9OHdZCDCij95CjD
+fyg9PNdEc6H2Q/jw9wHTs/GCD7MPnQ+zP/g9CcaBA+ft7z7DGbaIfiPRWRP
Pg1G8MHxk4Xgg42ZjOCj5y8AS4d8Rg==
                "]], 
               
               FilledCurve[{{{0, 2, 0}, {0, 1, 0}, {0, 1, 0}, {1, 3, 3}, {1, 
                3, 3}, {0, 1, 0}, {0, 1, 0}, {0, 1, 0}, {0, 1, 0}, {0, 1, 
                0}, {0, 1, 0}, {1, 3, 3}, {0, 1, 0}, {0, 1, 0}, {0, 1, 0}, {1,
                 3, 3}, {1, 3, 3}}}, CompressedData["
1:eJxTTMoPSmVmYGBgBGIZIGYCYnGPgD8S84MdYlQjZM7JSDvA+C0K7Kpnrsg6
eFc36/v0YfLbQXwTaTg/DQSOiTt0LA8/ZVQB44s6pIPoKAT/De8+g5lqmHyI
eVJwvkjlpJKzLNJw/pPEhddM9FUcjlzWTpWchMlnAIEHKnD16Pxfb18fsHTW
dJB3/Jh8RhTBDy5Rmf5fBOg/Xv/1U1jVHWaCwM8ghwtXw97o71ZxkH79yExq
S5BDw2+rgnMrEHyY/WD9XzD5sPCE8R+4xjvOuijqIPzJ8XyabjDEnp0iDjY6
V2Y9C0XjtyL4sPhQ2LVgX+o6cQf0+AIAEWK21g==
                "]]}, 
              Thickness[0.012476606363069246`]]}, {
            ImageSize -> {80.1545703611457, 16.338709838107096`}, 
             BaselinePosition -> Scaled[0.32439307852814453`], 
             ImageSize -> {81., 17.}, 
             PlotRange -> {{0., 80.14999999999999}, {0., 16.34}}, AspectRatio -> 
             Automatic}], Below], 3 -> Placed[
           Graphics[{
             Thickness[0.06844626967830253], 
             Style[{
               
               FilledCurve[{{{1, 4, 3}, {1, 3, 3}, {0, 1, 0}, {1, 3, 3}, {1, 
                3, 3}, {1, 3, 3}, {1, 3, 3}, {1, 3, 3}, {1, 3, 3}, {0, 1, 
                0}, {1, 3, 3}, {1, 3, 3}, {1, 3, 3}, {1, 3, 3}, {0, 1, 0}, {1,
                 3, 3}, {1, 3, 3}, {0, 1, 0}, {1, 3, 3}}}, CompressedData["
1:eJxTTMoPSmVmYGBgBGIjIGYC4gPd+5pMmmUd3rTldhtJizrA+FX3f9wy9hZ1
+LLv49b0MlkHtzVHlzNEiDqIVE4qOesi67Az2Crif7uogytI/IaMg8KuBftS
+cQcQt5e/jijUcahBqT/tZjDA9d4x1mBMg4xqhEy52rEIfbsFnIQ7fF6xVKi
6VAJUtct6NDC679+iqq2wxkQ6OGG8wuWl2z4588F54PN2cMJ5/dFdPszbuDA
4M9ZpLzzz3MtOL+B5Wi/4XYthyW3lj82dOZ0+POt9MGcjVpw86ZP4K8yW63l
wOPI5zVDk9tBZvkLD735WlD7eRwCbknXJE7ScvgKCo9rvA7mNnuDpj3UdFD9
pPJy1kk+h/WqT5rn5WpCwsFPxGHlt5cVZxyUcPJXQPkHQeHtLOIgDApXEyUH
BhB4IOxwW1N2zX9mJYf10tt0T735aw8Lvwd+LxP+zv9tDwvfGTOBQPKXvQbI
HZ1o/JeicD7YXAdRh9Q0EPhjDw7nNSIOOVMTCi2K/8P5M8HqGRxg/HSQcjVG
SLwfEXHY7rXBYs5ORmh8i0Lc68DsADb2mCgkvgsFHNYK6fCly8k57AClk+Mi
Dp02nrvSFilCzGOThIiri0P87SIJiacCMYdgcPqRhJt3HuQOHSkIX03UIQVE
L5OCuHOniMMakD37EPxWBXbVMyIycD443P4g+GfB5snC+bD0js6H5QcAxIBZ
oQ==
                "]], 
               
               FilledCurve[{{{0, 2, 0}, {1, 3, 3}, {0, 1, 0}, {1, 3, 3}, {0, 
                1, 0}, {1, 3, 3}, {0, 1, 0}, {0, 1, 0}, {1, 3, 3}, {0, 1, 
                0}, {0, 1, 0}, {0, 1, 0}, {1, 3, 3}, {0, 1, 0}, {1, 3, 3}, {0,
                 1, 0}, {0, 1, 0}, {0, 1, 0}, {0, 1, 0}}}, CompressedData["
1:eJxTTMoPSmVmYGBgBGIFIGYC4mO7dvSyFWg6HOze12TiLOYQeEu6JvGTBpxv
ZrM3aNpBDYdWBXbVM1+EHHwvToz516zhMGcmEEjyOWzSy1vMOEcVzjcFqVdU
gfPT00BAGc4vPbzNdWassoP6J5WXszoRfJD0zEgBOL8cRPcqwPnK1x4FM8go
wvnClZNKzoYoQuy/owLnnzrstDYzThWDX33/xy3j24oOHvtrZS2WqziEc4q1
G59XdFgrpMOXXqcM54Pp/Upw/hkQ8FGA64fxYeaD/bcMwQfru68I5/PHBtw3
eq7o4L7m6HIGDQT/gWu846yJCnC+MQhMFoDzwfac4YObhxKeQPtgfJh70Pn/
wYDbofrThoDsXxpwPnp8AwC8aNzV
                "]]}, 
              Thickness[0.06844626967830253]]}, {
            ImageSize -> {18.259564134495644`, 20.42338729763387}, 
             ImageSize -> {14.607651307596514`, 16.338709838107096`}, 
             BaselinePosition -> Scaled[0.32439307852814453`], 
             ImageSize -> {15., 17.}, PlotRange -> {{0., 14.61}, {0., 16.34}},
              AspectRatio -> Automatic}], Above], 5 -> Placed[
           Graphics[{
             Thickness[0.00947059380623165], 
             Style[{
               
               FilledCurve[{{{0, 2, 0}, {1, 3, 3}, {1, 3, 3}, {0, 1, 0}, {1, 
                3, 3}, {0, 1, 0}, {1, 3, 3}, {1, 3, 3}, {0, 1, 0}, {1, 3, 
                3}, {0, 1, 0}, {0, 1, 0}, {1, 3, 3}, {1, 3, 3}, {0, 1, 0}, {0,
                 1, 0}, {1, 3, 3}, {0, 1, 0}, {1, 3, 3}, {1, 3, 3}, {0, 1, 
                0}, {1, 3, 3}}}, CompressedData["
1:eJxTTMoPSmVmYGBgBGJ9IGYC4nBOsXbjeiUHmXlxmqcNtBxgfImpVzgzHmk5
rPz2suLMA0UHnxPstrOvajnwxwbcN5quAOe7rjm6nOGGPJz/Zd/HrellcnD+
ge59TSaPpeH8lDQgWCYFNx/Gh9kvv2vBvlQ9eQx+wC3pmkQhTTh/veqT5nm5
GnD+3vyatzNFFeD8tUI6fOl1knDzWxXYVc9MEXWouv/jlrG2GJyvAFLvJwzn
mxgDwWYehxjVCJlzNeJwfgtI/oo8nA9zD4wv0uP1iuWLpsNWrw0Wc37ywN1/
BgTeCML5/0HgvhAGHxYeb9pyu412C8LDKx3sfm44X2aj2HymBxxw/pJbyx8b
MrPB+akg9Wl/7GF8iSaZKQaXv9vDzIfxYfY/8HuZ8Hf+bzi/L6Lbn3EDC9x9
28D+YYH7D8aH+R/GB6cbfgU4HxyeJpIOwpWTSs6yCEDCyVjE4YFrvOMsQTE4
HxJ+MnC+8rVHwQw20HhcJwXnG4Cki+Xh/MntrVGX92jA+XD/gM3HTM8wPgA9
jyBv
                "]], 
               FilledCurve[CompressedData["
1:eJxTTMoPymNmYGBgBGIpIAaxQYAJSjNCxZiR+OjiuNjI6olhE2MXMW4YKL0A
m38CQw==
                "], CompressedData["
1:eJxTTMoPSmVmYGBgBGJzIGYC4oNty8NPMRk4mBiDgKgDjN+qwK56ZoqYg0iP
1yuWK3pw/ga9vMWMNgi+zwl229mmeg4Hu/c1mTBLwPnClZNKzqYowPnK1x4F
M8xRgvMFYgPuG7krO9T+tio4t0LXYYv5j0MpXCoOKbF33Jh/6DjscGh6dPyH
isOMmUBwU9thSntr1GUZVYeEkCD1BZwIPlh+pwac//db6YM5F9UdOm08d6Up
KTs8ihDffnGBusOHResVzq5QcrhwNeyN/mxMPkw/mI5Rcaj5tCEg+5YKnN8A
cqeGisNGkP//qML5Z0BAR81hrZAOX/o/ZTgfHJyXleD8N2253Ua7JeB8WPiB
/fNSFc6H2YfOh8UP2L2/VRyq7v+4Zewt6mCgtVL4gosanH9s145etg8IPsz/
MP5mUDi/0oDz40H2d2rCzYfxYfZLTL3CmcGkAedDwlsdgw/zH4wP9ucZBTi/
/PA215m+yg6nDjutzYzTdPj59vUBy8UqDttB8XxDC84HuyNYB86HpA8dBxVQ
+slRhvP5QennuyKcD7Mfxoe5r4XXf/2UVAQfZh86H+Z/cPqr0IaHj6nN3qBp
B3Xg/BfFW0V/Z+vC+ZB0owfnp6aBgD6cj56/AO9xelU=
                "]], 
               
               FilledCurve[{{{1, 4, 3}, {1, 3, 3}, {1, 3, 3}, {1, 3, 3}, {0, 
                 1, 0}, {0, 1, 0}, {1, 3, 3}, {1, 3, 3}, {1, 3, 3}, {1, 3, 
                 3}, {1, 3, 3}}, {{0, 2, 0}, {1, 3, 3}, {1, 3, 
                 3}}}, {CompressedData["
1:eJxTTMoPSmViYGCQA2IQfUPok+N5NVOH/yBwX8oBxlf/pPJylqa0w5cNAdmz
xE0dps8Egkhph5vSNYlGrAj+GRB4YwLng/U/M3GIUY2QOScj7SAzL07z9AMT
uPk9Xq9YTCaaOKwV0uFLvyfmYKC1UvjCEWOHNBA4JgrhuyD4+2tlLdKPGMH5
BWu6b2dMMHR405bbbSQtjsqPlofz77vGO85SVHB4kaX9bfpdEzgf7B4FUzgf
5l90/t78mrczpyL45Ye3uc78q+Sw4oWH3v9GE4cNenmLGW1UHaRB5gkYw/n6
IPdvMYTzef3XT0ldYeDAHxtw3+i4EpwvUjmp5OwSeTh/Jjj8JB36g0tUpt83
hPB3ijiIT73CmWFkDOeD/TPXBM5HjT9JB/T4BACT89Zd
                 "], {{
                 20.412499999999998`, 8.29219}, {17.575, 8.29219}, {
                 17.670299999999994`, 10.1641}, {18.720299999999995`, 
                 10.3781}, {19.053099999999997`, 10.3781}, {
                 20.329700000000003`, 10.3781}, {20.4, 8.696879999999998}, {
                 20.412499999999998`, 8.29219}}}], 
               FilledCurve[CompressedData["
1:eJxTTMoPymNmYGBgBGI1IAaxQYAJSjNCxZiR+OjipLKRzSGGTYwbiHHbSNML
AA3FAos=
                "], CompressedData["
1:eJxl1FtIVEEYAOA1BTHUjZZUwmjdcxYsS8xd9772v9g9snyRyiBT1y5mD0oq
haaYlFEWK5u1SaXRCokKdgfRQjJSSSwfTLLE6CqIlW5U2s7A/0+6A/PwwZn5
LzNzYjLzd2UHKhSKAN9M881Fvrlt4OLe2e/JoNexsQzQlepgba8zAmprlCWG
PcLj+28M6ZXCrfFHGwJCk6GruqNcHxhFVhVfKujLUpOlobE0hVtDXpKROpq4
UYIfD4fP/u22Q7vR+yRrsQy24nRPUp4dHkD52DOvDOmR9wcUb23grKrcPRit
hZ/s+0Lh0t+WY/1F1vn2WiA9JKJK1yJBVsbIhsAeCzRNfy7q7dTAerb/NQuc
Cuq+sM4lQ+iOFme210zrD7DvTcJzbChN5DaWv9sIZ2ybH+VoJGgc7Qh3Vxhh
8maLus+jgej6fatelPkb1/+ZLnznfp8EJ6ZaUw8Py+QylnesDOe2fAnStxnI
dWw8N0Dz0jXhjlmJzI9rUEP+djqvOvFxFBnPh9fvEcZ4C43nz/NNMEDJqHdY
t9V3H3qC7VdfC19m9yHOSMb60WGsn7EmMu9nkYn2R2P8zpMrTI52I1nBRo2/
sT50Lx9q8vGn91LqtksQWfsqJDfTBL8mvnaaG2Q4n1Ygu1aayXzZiPCk7xiu
BFtAZvfziERWsvs5E0PG+GjMj9/fD2YyxltorJ+/n3yz6C97byoLOXYirCPh
oDA/ny5hRw4bVvIMi3/XSvujMT7vx5TIl7+nfn9jfWjsLxr7m3+n+k3udSv1
7+OhuGlXho2sHa+o71tuJ/P7k2Kn/qKxv2iMj8b8eH8kYYy30Fg//38026g/
tz5tip/baSeXsnd/W5i/7znhtaubVC8bk+efz3//x3+3DTYe
                "]], 
               FilledCurve[{{{1, 4, 3}, {1, 3, 3}, {0, 1, 0}, {0, 1, 0}, {0, 
                 1, 0}, {1, 3, 3}, {0, 1, 0}, {1, 3, 3}, {0, 1, 0}, {1, 3, 
                 3}, {1, 3, 3}, {0, 1, 0}, {1, 3, 3}, {0, 1, 0}, {1, 3, 3}, {
                 1, 3, 3}}, {{1, 4, 3}, {1, 3, 3}, {1, 3, 3}, {0, 1, 0}, {1, 
                 3, 3}, {1, 3, 3}, {1, 3, 3}}}, {CompressedData["
1:eJxTTMoPSmViYGBQBmIQXf/bquDcAieH/yBQL+8A4/PHBtw3Oq7k0OP1isVE
0MlhSntr1GUZVYffMblH/2U5wvlnQOCJA5zPsniSFeNcB4j4HGUHHv/1U1Jn
ODjc0ZRd878ZwYepB9vXYe9Q82lDQPYtFTi/AURrqDg8SVx4zUTfAc43v3Y0
18TCwWGtkA5f+j9lOP+Ba7zjrI9KcP4N3ttiqd/44HweRz6vGSu5HD4DrZml
juDD7EPnp4HAM3aHhNg7bsw37B2+7Pu4NV2MwyEdJG7nAOd3g8InE8EX/uR4
Pm0qgn9c02rS6ecI/s5bXX9T+R3h5sP4MPvlHT8mn1mLcF82588F6bMx+TD/
wfhg846JO6zuvp3BsN3BoVWBXfXMFDGIe746OMwEgZ0ikPAMd4Tz59voXJnF
5gTnw+IfzI+UdEBPHwDISPrO
                 "], CompressedData["
1:eJxTTMoPSmViYGAQAWIQfQYEdJwc/oNAvbwDjG9iDASXJR1YFk+yYjzqCBFf
I+rweUNA9ix/BN/82tFcEwUEf6Ne3mLGLw4OVfd/3DL2FnMQ/uR4Pu2qA8Q8
Y3EH8alXODM2OUDU+0g4ZHP+XJA+28GBAQQcJOH8L/s+bk2fJgXnC1dOKjlr
ogTnf1i0XuHsCgR/rZAOX/o6JYf25eGnjNY4QPzDr+yw/IWH3v+bDg4/374+
YKmsArFXxdGhkeVov+F0FYfiraK/T8ch+D1er1hMLiL4sPCoBvknW8kBPbwA
9c+a1g==
                 "]}], 
               
               FilledCurve[{{{0, 2, 0}, {1, 3, 3}, {0, 1, 0}, {0, 1, 0}, {0, 
                1, 0}, {1, 3, 3}, {0, 1, 0}, {1, 3, 3}, {0, 1, 0}, {1, 3, 
                3}, {1, 3, 3}}}, CompressedData["
1:eJxTTMoPSmVmYGBgBGIxIGYC4o16eYsZQ1wcTIxBQNQBxm9VYFc9M0XMQWLq
Fc6MT85wPgMIPMDkv2nL7TbaLQHnt/D6r5+iqu2wAWQejzPEnEdacL7MvDjN
0wZaDpURK0zPFiP4YP0Nzg7paUDAhuCfvxr2Rv+2BpyPYl8Dwj1PEhdeM8lH
8GH2ofNh/p1vo3NllpmzQ9X9H7eMvUUdEg9f1k5tRPDB5q1H8FkWT7JivIvg
93i9YjHRdIHz0cMTAJUoeHo=
                "]], 
               
               FilledCurve[{{{1, 4, 3}, {1, 3, 3}, {1, 3, 3}, {1, 3, 3}}, {{1,
                  4, 3}, {1, 3, 3}, {1, 3, 3}, {1, 3, 3}, {1, 3, 3}, {1, 3, 
                 3}, {1, 3, 3}, {1, 3, 3}}}, {{{46.471900000000005`, 
                 7.851559999999999}, {46.471900000000005`, 
                 9.389059999999999}, {45.3031, 10.617199999999997`}, {43.9203,
                  10.617199999999997`}, {42.4906, 10.617199999999997`}, {
                 41.3578, 9.353129999999998}, {41.3578, 7.851559999999999}, {
                 41.3578, 6.324999999999999}, {42.55, 5.1812499999999995`}, {
                 43.907799999999995`, 5.1812499999999995`}, {
                 45.315599999999996`, 5.1812499999999995`}, {
                 46.471900000000005`, 6.348439999999999}, {
                 46.471900000000005`, 7.851559999999999}}, CompressedData["
1:eJxTTMoPSmViYGCQBGIQzeu/fkrqCTeHFgV21TNX5B1gfPVPKi9nacrB+e0g
eRNph7rfVgXnFrg5uK85upzhh4RDhPj2iwxlbg4KuxbsS10n5nBC02rSaX03
hzQQOCbqoOD4MfnMV1c4X+iT4/m0vQh+Lci8ClcHDZB9nWIOB2plLdJ9XB3W
Cunwpd+TcDAxBgJlVweRykklZ1mkHS7lx7OfU3SFulcWjS8P53faeO5Ku6QA
5/PHBtw3cldyCClRmf4/wNVhJghEKjtURqwwPVvt6sAAAgkqDiVbRX+f3ufq
YGazN2jaQRWHtuXhp4y+IPgw/6Hw890cRHu8XrGEqEDMn+HmsDe/5u3MVGV4
+J0BAR8lVP4ZBQf08AcAJOukhw==
                 "]}], 
               FilledCurve[CompressedData["
1:eJxTTMoPymNmYGBgBGIpIAaxQYAJSjNCxZiR+AxobGQ11FJPqjnEmE8tNi67
AJ4PAk8=
                "], CompressedData["
1:eJxTTMoPSmVmYGBgBGJrIGYC4uOaVpNOm3s5PElceM1EX8UBxmcAgQcqDvZN
j47P4PZyEO3xesVyRcVBf8KCH4bfPOF8gU+O59OOIvgX8+PZz3l6wvXD+DDz
7+/jm2Pc5Onw8+3rA5bKKg7/QaDf0yEjDQimKcP5HxatVzirgeA/cI13nPVR
yYFl8SQrxl5PB2MQuKzkULxV9PfpNk+HdLB+JYj4aw+HHcFWEf/VJR0ugex3
9ICYw6/sUPvbquCchYfD3vyatzNTEfwV315WnJmAmw9zvx7I/3kI/uRvbPEz
ejD5MP+D3ZvqAQ8fsP+lEPydt7r+pr53h/NzOH8uSI92h+uH8WHmb9TLW8y4
BcG3uHY01+SAu4PUvDjN0wJQ+SvukHAIVoaYv93DwQQsIOrQtjz8lFGJh4Nw
5aSSsyoCcP7ZM0DAIwD335d9H7emh/FD5EM8HLZ6bbCYU8nj8Dsm9+g/LQ+H
GTOB4CaHAyjY0565w/lrum9nMGxH8Je98ND7P9Pdwf+J5yXTyVwY/KVofLB7
z7tD3PsZwVf9pPJylicfnK8O5gs4SEy9wpmxyd1hJyi+nwtA7J+O4IPDvxaN
H+vuIL9rwb7UPAR/Dsi9knxw/nawf7kcREDpeyrMPWxw/8L4lRErTM9ae8D5
4iD3VHk42Jc41p6ew+2wHOS/hR4O/RHd/owXBCD8lZ7QdK0E0XfZ06EBlM40
VBzUnzTPOyuFmR9hfAAsmZm2
                "]], 
               FilledCurve[CompressedData["
1:eJxTTMoPymNmYGBgBGI1IAaxQYAJSjNCxZiR+OjipLKRzSGGTYwbiHHbSNML
AA3FAos=
                "], CompressedData["
1:eJxl1G9IU1EUAPCnjmxRFpp/oIK596TCstwmVhgdI6n23p4rIawIW+lm5DLI
sGJBGSalUMSkzaxc+5BBMoOoKDBLRIltFdoI+yCIkJWCSdgs0t67cu6FeeF+
+MF999xz7rkv81j1/ooEjuPilFmizHhl7qgb6fOkFIPJqI5UQNfrErOC7jQY
tfkipj6Zusn8XWPyMU92Wk+23JfhTWNXnSkhgzrl/K2aULmOmo+MlHCteuoV
R6zDht08uKcXlXlcMjzNj74tXyJAfqTXabLK8AKUg0QFKMo6G9+yWAZ3Q/2h
gdVZ8+sHLdSl6c8/cgdinGaBUm1agzHAg9SfuP3OPwkeTX87F+zWz+8/JsFl
Te+N3NsC6Ap/Hg82S/R7sj6P2eNVhk+k/qWe3yHCtYK9L+16Hqq0M22OwyJM
PgjoQu16eDi2J2fu4ELj9+nNg9rK62ZwTSkbDQnUl/5uOx1eJ8BwV1KrcYrZ
YVfGrBk6kjckOWZ5anJdA3rq8avORsOrDGq8H5LPBDPGizXePznvEzNcGI4O
GcVUeH1xzRaHRqT+qvbDJmbMH03q2cFM4n8S6f5ojF9b2p4XOsNM6m1baMwP
HSRDR13b86zIa+FBGL1yL/ROhJmJH91b/QIc7RnIrlgvUc+po4F55VThe/td
CQS1P6t46uVqf/7OpMb4aDwf6ccmZowXa8yfvJ99Eq2P2uYeP/PGm23R3DAz
uZ8/zCRtyUJN4tdY6P5ojE/qkcy8S31P3EJjfmisLxrr+6G6LDF8wkLrt7Q4
4K7oZ37c+KWSWytTk/4pkGl90VhfNMZH4/nI/yibGePFGvMn73uS1WdiWddm
706Z+vMql83gZCb942XuzDnljxtnjv0//gdtpTPS
                "]], 
               
               FilledCurve[{{{1, 4, 3}, {1, 3, 3}, {1, 3, 3}, {1, 3, 3}, {0, 
                 1, 0}, {0, 1, 0}, {1, 3, 3}, {1, 3, 3}, {1, 3, 3}, {1, 3, 
                 3}, {1, 3, 3}}, {{0, 2, 0}, {1, 3, 3}, {1, 3, 
                 3}}}, {CompressedData["
1:eJxTTMoPSmViYGCQA2IQ3RzoObfhWoDDfxC4L+UA46t/Unk5S1PagePngvTN
lwIcps8Egkhph8OXtVMlzyH4YH3HEXyw/mMBDjGqETLnZKQdgktUpv8/gjA/
P579nOTGAIe1Qjp86ffEHCLFt19kqAtwSAOBY6IQfhyCb6NzZdYzWwT/AsiA
h/4Ob9pyu42kxVH50fJw/n3XeMdZigoO7cvDTxkB7Yfxwe65guDD/IvO35tf
83bmVAS//PA215l/lRy+s8XP8Fkb4LBBL28xo40qxLwABB9Mf/GH8xUcPyaf
yfV34I8NuG90XAnOF6mcVHJ2iTycPxMcfpIOGx6+nLqJJQDC3yniIPzJ8Xxa
JIIP9s8WBB81/iQd0OMTAKx93fo=
                 "], {{66.6125, 8.29219}, {
                 63.775000000000006`, 8.29219}, {63.870300000000015`, 
                 10.1641}, {64.9203, 10.3781}, {65.2531, 10.3781}, {
                 66.52969999999999, 10.3781}, {66.60000000000001, 
                 8.696879999999998}, {66.6125, 8.29219}}}], 
               FilledCurve[CompressedData["
1:eJxTTMoPymNmYGBgBGIpIAaxQYAJSjNCxZiR+OjiuNjI6olhE2MXMW4YKL0A
m38CQw==
                "], CompressedData["
1:eJxTTMoPSmVmYGBgBGJzIGYCYu/qZn2fqiAHE2MQEHWA8VsV2FXPTBFzkH79
yEwqBMHPj2c/J+mI4C+eZMXo6xDkcLB7X5MJswScL1w5qeRsigKcr3ztUTDD
HCU4XyA24L6Ru7ID588F6Zv1ghy2mP84lMKl4uCqWso0SyLIYYdD06PjP1Qc
zoDAl0CHKe2tUZdlVB3UnzTPO3sLwQfLT0DwKyNWmJ4tDnTotPHclaak7LC1
pebC5txAhw+L1iucXaHkEFyiMv1/DiYfpr/b6xWLCWugQ82nDQHZt1Tg/Ibf
VgXnNFQg/rdE8MHBZh/osFZIhy/9nzKcD6YvK8H5b9pyu412S8D5sPBTBfnH
DMGH2YfOh8UP2L0SgQ5V93/cMvYWdbi/j2+OsROC/xno7FnhCD7M/zD+hAU/
DJ9NQ/DB4bkKYT6MD7PfWufKrGeVCD44vAsw+TD/wfhg+owCnF9+eJvrTF9l
B+FPjufTlgY6/Hz7+oDlYhWHDQ9fTt10BcH/DwLMQXA+OH3wBTmogNJPjjKc
zw9KP98V4XyY/TA+zH3g9MyG4MPsQ+fD/A9Ofy8Q4aPg+DH5jGAQnC/uEfBH
Qh3BB8ePLYKfngYCCD56/gIAB8xxqQ==
                "]], 
               
               FilledCurve[{{{0, 2, 0}, {0, 1, 0}, {0, 1, 0}, {1, 3, 3}, {1, 
                3, 3}, {0, 1, 0}, {0, 1, 0}, {0, 1, 0}, {0, 1, 0}, {0, 1, 
                0}, {0, 1, 0}, {1, 3, 3}, {0, 1, 0}, {0, 1, 0}, {0, 1, 0}, {1,
                 3, 3}, {1, 3, 3}}}, CompressedData["
1:eJxTTMoPSmVmYGBgBGIZIGYC4icisiefZgc7xKhGyJyTkXaA8VsU2FXPXJF1
kPAI+CMRjclvB/FNpOH8NBA4Ju4QUqIy/b8LjC/qYAwC6gj+zltdf1M/B2Hw
IeZJwfkilZNKzrJIw/lPEhdeM9FXcZiw4Ifhs7hgDD4DCDxQgatH5/96+/qA
pbOmwxvefQYzHyH4Co4fk888DHJo4fVfP4VV3SEd7K4ghwtXw97o71ZxeLF9
PfPzhiCHht9WBedWIPgw+8H6D2LyYeEJ4z9wjXecdVHU4f4+vjnGv4IcZoLA
ThEHjp8L0jcrBaPygxB8WHwo7FqwL3WduAN6fAEAz3HGJw==
                "]], 
               
               FilledCurve[{{{1, 4, 3}, {1, 3, 3}, {1, 3, 3}, {1, 3, 3}, {0, 
                 1, 0}, {1, 3, 3}, {1, 3, 3}, {1, 3, 3}, {1, 3, 3}, {0, 1, 
                 0}, {0, 1, 0}, {0, 1, 0}, {1, 3, 3}, {0, 1, 0}, {1, 3, 3}, {
                 0, 1, 0}, {0, 1, 0}, {1, 3, 3}, {1, 3, 3}, {0, 1, 0}, {0, 1, 
                 0}, {1, 3, 3}, {0, 1, 0}, {0, 1, 0}, {1, 3, 3}, {1, 3, 3}, {
                 1, 3, 3}, {1, 3, 3}, {1, 3, 3}}, {{1, 4, 3}, {0, 1, 0}, {0, 
                 1, 0}, {1, 3, 3}, {1, 3, 3}, {1, 3, 3}}}, {CompressedData["
1:eJxTTMoPSmViYGBwAmIQ7apayjTLJsxhJghESjrA+Ae69zWZLEbweyK6/RkF
pBzaloefMjJB8MHyOpj89DQgOCbpUBGxwvSsdpjDGRDwkXRgAAGNMIc+kPoC
MQcbnSuzngmGOYCUp6mJOtSu25ZU/zMUzgfT1xB8zp8L0jefC3UQqZxUcjZF
HGLfiVCHmvs/bhm/lnQIKVGZ/v9AqMNaIR2+9DpZh5jco/827Q51CHl7+eOM
h/IQ9TtCHe5oyq75v1nBYWtLzYXNC0MdHrjGO84qVHT4xhY/w2cmTF7RoQbk
ntZQhw+L1iucjVByuHY016QhOtRBGGT/FiUHCY+APxLLQx1WfntZccZB2UHB
8WPymYehDmY2e4OmHVSB8xtZjvYbTleD8z3218paPNdw+LQhIHtWd6iDxNQr
nBmPtCDysgg+OF4sQzD4MvPiNE8baDm82L6e+bkHgg8O73oE/8hl7VTJphAH
kR6vVyxfNOH8gFvSNYlCCL4xCFyWgPPB8SMgDjevVYFd9cwUMbh9MD7MPeh8
E7CBohDaO8ShChQ/3qKQ8O5E8J+IyJ58Oh/BjxDffpFhG4IPjo+vCP6EBT8M
n7GFws2H8WH2fwGF53eEezY8fDl10wEEH5yO9iH8B+PD/A/j3wbFf7MSxHyx
UDjfDZR+TBB8cHgEwOJfCZJeUkMd9ubXvJ05VdFh562uv6n1oQ7lh7e5zlyr
gMrXRfDvg9KfoCycD8svMD7EvRKQ9L0g1OEgKH8yizkcACaj9DWh8PDRtJp0
uv4MLHxEIPR3BJ8DlH+MwuB81Pwv4YBeHgAAFfS2KA==
                 "], {{86.4203, 
                 11.2953}, {86.4203, 10.2594}, {85.8594, 9.495310000000002}, {
                 84.3094, 9.495310000000002}, {82.975, 9.495310000000002}, {
                 82.975, 12.618799999999998`}, {82.975, 
                 12.893799999999999`}, {82.975, 13.035899999999998`}, {83.225,
                  13.0844}, {83.33279999999999, 13.095300000000002`}, {
                 83.69059999999999, 13.095300000000002`}, {83.9281, 
                 13.095300000000002`}, {84.8938, 13.095300000000002`}, {
                 86.4203, 13.095300000000002`}, {86.4203, 11.2953}}}], 
               
               FilledCurve[{{{0, 2, 0}, {0, 1, 0}, {0, 1, 0}, {1, 3, 3}, {1, 
                 3, 3}, {0, 1, 0}, {1, 3, 3}, {1, 3, 3}, {1, 3, 3}, {1, 3, 
                 3}, {1, 3, 3}, {1, 3, 3}, {1, 3, 3}, {1, 3, 3}, {0, 1, 0}, {
                 1, 3, 3}, {1, 3, 3}, {1, 3, 3}, {1, 3, 3}, {1, 3, 3}}, {{1, 
                 4, 3}, {1, 3, 3}, {1, 3, 3}, {0, 1, 0}}}, {CompressedData["
1:eJxTTMoPSmViYGAwBmIQPRMEVoY7PHCNd5xVKOkA48eoRsick5FxOAMCMzD5
MPUwPljfTjGHpkDPuQ1t4Q5ua44uZ4gQc6iIWGF6thrBn7Dgh+GzOEz+WiEd
vvR7EnD+l30ft6ZPk4Tz+WMD7ht9V4DzV357WXHGQQnOF6mcVHLWRNnhB1v8
DB/bcIefb18fsFRWcXjDu89gplK4QxoIPFNxWDTJitGXIdxhg17eYkYbVQfO
nwvSN98Lg/NlXj8yk1qAxi8Ic+i28dyV9kkZzt+bX/N2ZqoSnH9HU3bN/82K
Dm9B9tWFOYRzirUbxytC5Ccg+GB3LELwd97q+pu6PswhFSR+DMH/sGi9wtkI
JTjfGASClR2eiMiefDoZwde0mnS6vgPBjxDffpFhVpiDaI/XK5YQFYh79oU5
mNnsDZp2UMUBJGxyF8GHhQeMDw4/XWh83lSG82H+g/H/g8B+Bbh7yg9vc525
VsHBRufKrGeRYQ5v2nK7jaJl4Xz5XQv2pa6ThPM1Pqm8nPVSFB7ekPQjAomP
cwh+SInK9P8M4XB+gJxYlq9yuEPI28sfZywUc1Bw/Jh8xjDcofr+j1vGryUc
Xmxfz/zcJNxBAWyfGCR8fKDp6ZsIxP25CL7IJ8fzabUIPiz9Q8wXdUDPHwAv
KW5O
                 "], {{92.70780000000002, 6.981249999999999}, {
                 92.70780000000002, 5.8125}, {91.83749999999999, 
                 5.418749999999999}, {91.32499999999999, 5.418749999999999}, {
                 90.74059999999999, 5.418749999999999}, {90.2516, 5.84844}, {
                 90.2516, 6.42031}, {90.2516, 7.993750000000002}, {92.2781, 
                 8.137499999999998}, {92.70780000000002, 8.160939999999998}, {
                 92.70780000000002, 6.981249999999999}}}], 
               
               FilledCurve[{{{0, 2, 0}, {0, 1, 0}, {0, 1, 0}, {1, 3, 3}, {1, 
                3, 3}, {0, 1, 0}, {0, 1, 0}, {0, 1, 0}, {0, 1, 0}, {0, 1, 
                0}, {0, 1, 0}, {1, 3, 3}, {0, 1, 0}, {0, 1, 0}, {0, 1, 0}, {1,
                 3, 3}, {1, 3, 3}}}, CompressedData["
1:eJxTTMoPSmVmYGBgBGIZIGYC4scisiefro5wiFGNkDknI+0A47cosKueuSLr
IO4R8EdiNia/HcQ3kYbz00DgmLhDcInK9P8tML6ogzEIpCP4O291/U01xuRD
zJOC80UqJ5WcZZGG858kLrxmoq/i0L/gh+GzeZh8BhB4oAJXj87/9fb1AUtn
TYc3vPsMZioh+AqOH5PPKAL9x+u/fgqrOsRdbBEOF66GvdHfreLwYvt65ucH
wh0aflsVnFuB4MPsB+tnjMDgw8ITxn/gGu8466Kow/19fHOMrSIcZoLAThEH
jp8L0jcnofEnIfiw+FDYtWBf6jpxB/T4AgAunsC1
                "]], 
               
               FilledCurve[{{{1, 4, 3}, {1, 3, 3}, {1, 3, 3}, {1, 3, 3}, {0, 
                 1, 0}, {0, 1, 0}, {1, 3, 3}, {1, 3, 3}, {1, 3, 3}, {1, 3, 
                 3}, {1, 3, 3}}, {{0, 2, 0}, {1, 3, 3}, {1, 3, 
                 3}}}, {CompressedData["
1:eJxTTMoPSmViYGCQA2IQ/WTp7CMKAlEO/0HgvpQDjK/+SeXlLE1pB3vTuF2e
PFEO02cCQaS0g/vDKpF17Aj+DBDNiOCD9TNEOcSoRsick5F2sLnv3zv9XyTc
/CVA6Q2vIh3WCunwpd8Tcwjh0900d3ukQxoIHBN1CAPxpyP4xRkT39aUI/gX
lG7/rNOKdHjTltttJC2Oyo+Wh/Pvu8Y7zlJUcHj+e+XHS38RfLB7+KLgfJh/
0fl782vezpyK4Jcf3uY686+Sw5e/VypePot02KCXt5jRRtVh84myffO7EPw7
KmyNU40RfC2rSafrP0Q48McG3Dc6rgTni1ROKjm7RB7OnwkOP0mH5gOnFrra
RUL4O0UcQKHPNBnBB/vnLYKPGn+SDujxCQB1COIB
                 "], {{
                 103.51299999999998`, 8.29219}, {100.675, 8.29219}, {100.77, 
                 10.1641}, {101.82, 10.3781}, {102.15299999999999`, 
                 10.3781}, {103.43, 10.3781}, {103.49999999999999`, 
                 8.696879999999998}, {103.51299999999998`, 8.29219}}}]}, 
              Thickness[0.00947059380623165]]}, {
            ImageSize -> {105.59425155666251`, 16.338709838107096`}, 
             BaselinePosition -> Scaled[0.32439307852814453`], 
             ImageSize -> {106., 17.}, 
             PlotRange -> {{0., 105.59}, {0., 16.34}}, AspectRatio -> 
             Automatic}], Below], 7 -> Placed[
           Graphics[{
             Thickness[0.013157894736842105`], 
             Style[{
               FilledCurve[CompressedData["
1:eJxTTMoPymNmYGBgBGINIAaxQYCJAQEYkWhmJDWExHGpIVU9LjUD5Yah7l8A
JrECaw==
                "], CompressedData["
1:eJxl1E8og3EYB/B3zEZ2MGwmr/2XttOYgwPtdVjyXxw4+VcbB9qNSCnCYXKi
zISD7OJA2g6mpaTIbsNhl4kTcZgUQrzvq++j3v3qPXzq7Xl+39/7/F7TkK/L
k80wjIx/mvgni3968rSLzhkzV+MUloaD543KiviKljv2TT8Hcv49cRpxB9qM
ZMvNXTdTZ+SWe/0dsoISslguoSN3JsumBwtt5OKl5kf5q43qsZt9tkuHnfrB
2I/UutWrvJE7O3cZ59eTiWs9V9YHr+1cyt3fsJ42kA1H2zHPsp7c+ZxIr5nK
yY17ZyGmtpQs7rtIR/Vh9B/28ktRSn6NpcPD4yz5aWHMXx1kKR+M/LBVOIdR
y9+5H6oyjPdh1As379dufKioX1zMryb/CCtVmGHkEftH1ZRXzLObT2YPtFtZ
t7nknWTovipbQfYI73u/XLBull1xJN5cqA+j/237w8D31idZnJN9Oe0vIuaR
Uz4Y+WHME4x5Qz3MI/rB2I/UmHfkmUq9J50tGsoLV75YH9Yvcsk4LxjnCeO8
UR9Gf3wvGN8TxvdGPhj54UmhX9RM8yQ13odRD/OKfphnGPMuNfLgviAv7hN8
4o/N1szpybiPMO4rLP3//AIDNs2G
                "]], 
               
               FilledCurve[{{{1, 4, 3}, {1, 3, 3}, {1, 3, 3}, {1, 3, 3}}, {{1,
                  4, 3}, {1, 3, 3}, {1, 3, 3}, {1, 3, 3}, {1, 3, 3}, {1, 3, 
                 3}, {1, 3, 3}, {1, 3, 3}}}, {{{15.271899999999995`, 
                 7.851559999999999}, {15.271899999999995`, 
                 9.389059999999999}, {14.103099999999998`, 
                 10.617199999999997`}, {12.7203, 10.617199999999997`}, {
                 11.2906, 10.617199999999997`}, {10.157799999999998`, 
                 9.353129999999998}, {10.157799999999998`, 
                 7.851559999999999}, {10.157799999999998`, 
                 6.324999999999999}, {11.350000000000001`, 
                 5.1812499999999995`}, {12.707799999999997`, 
                 5.1812499999999995`}, {14.115599999999999`, 
                 5.1812499999999995`}, {15.271899999999995`, 
                 6.348439999999999}, {15.271899999999995`, 
                 7.851559999999999}}, CompressedData["
1:eJxTTMoPSmViYGCQBGIQff5q2Bv93ToOLQrsqmeuyDvA+OqfVF7O0pSD89tB
8ibSDlPaW6Muy+g4uK85upzhh4TDn2+lD+YUajso7FqwL3WdmMN2h6ZHxyO0
HNJA4Jiog/S8OM3TBZpw/tPEhddM+jXgfLB5NeoOGiD7OsUcZkzgrzI7reaw
VkiHL/2eBESdmpqDSOWkkrMs0g6PIsS3X1RQg7pXFo0vD+d32njuSrukAOfz
xwbcN3JXcniRpf1t+l01h5kgEKnsUPvbquBch7oDAwgkqDhk5n9oPTlFw8HM
Zm/QtIMqDpvNfxxKydKE82H+Q+VrO4j2eL1iCVFxeA4y/6+2w978mrczU5Xh
4XcGBHyUUPlnFBzQwx8AmjKvsw==
                 "]}], 
               FilledCurve[CompressedData["
1:eJxTTMoPymNmYGBgBGI1IAaxQYAJSjNCxZiR+OjipLKRzSGGTYwbiHHbSNML
AA3FAos=
                "], CompressedData["
1:eJxl1GtIFFEUB/D1AaJk1opmYLS7M0taprs7sw+jhWP0VALLD0lQUZhbaY8P
iilWZrgWRppYppmQQrofxIKyMFjWpAfmamFI2AfLBO0hhcS60cP2XjlnaL0w
DD+YmXPP/9472kMndx8OU6lUIYErJ3CFBq6pY+t8jdHpIEtsxAG6ShOhH2yI
h7S1rthXRTby2V8bTg0lKc56EWG/qbdBX427Ug5LIMeW1hd58zRkYXQiR9Wi
Iy/blz1u2ibAlZwisXHcCvet/id5USK8Vc9mDDut8AgqJ577RZi9m13QPGeB
huqqvSOJ+oXnaxUnXHsTeaTe/L/VZsiNjK+WugX47St+3/JBBpfv0+lBj27h
+z0ynA9/WmtsFOHO9PbU+eUyvf+HPb9LIjexkWwi8/k/MMKljTt683UC2Etz
O823jPC9rVvj7dQt9NG82Ph+inb1j0JfGpSzxsZEcgXPVYQ1kxdavQMGMl+W
jwboUqcsdfwVyPw+oiN/dR6vMT1OIOP68P77FGO9YOP68/lmGqBs3D8mZcXB
5MHbo/I3xQa2HzYbydg/uoPlmWEi8zyvmuj7aKyfu+Lha9WQkczzdi029oce
5ENDLunv2dK0U4B7qSfaQ8pN8HPmiye9XYSkmWi3IV0iO/IDw6f4cubncFkr
g8j2Z6FAjmH7c05LxvponF8d24/zEhnrBRv7P8fW9aJE+Uyz87ZeJvc5O/YM
VCq+XhdTZnmnWMVGhZnMz8Owmb6Pxvo8jyWK+XmakhcZ+0NjvmjMN2qrvji0
10z58XNUYiF7zqyyOWQrme+fA1bKF435orE+GufH87ErxnrBxv75+X5moXzY
b+RGgZWc2Lo/+aVHMd8/K23kgf5NXUfdioP/j/8AFxEuKw==
                "]], 
               
               FilledCurve[{{{0, 2, 0}, {1, 3, 3}, {0, 1, 0}, {0, 1, 0}, {0, 
                 1, 0}, {1, 3, 3}, {0, 1, 0}, {1, 3, 3}, {0, 1, 0}, {1, 3, 
                 3}, {1, 3, 3}}, {{1, 4, 3}, {1, 3, 3}, {1, 3, 3}, {1, 3, 
                 3}}}, {CompressedData["
1:eJxTTMoPSmViYGAQA2IQ/WXnra6/rjYOJsYgIOoA47cqsKuemSLm0B9cojK9
3hrOB6srtnZ44BrvOOsigi+/a8G+1HUScP6U9taoyzKqDvtrZS3Sr1g61Hza
EJB9SwXOb/htVXBOQ8XhA1B41nQrOB+sf7OVg+/FiTH/mBH8mSBwUwnOf9OW
2220WwLOh7nvz7fSB3MmIvhTJvBXmZ22xODD/Ju/pvt2hoKVQ9X9H7eMvUXh
5sH49k2Pjs/gtobzbSojVpjqIvgR4tsvMtxD8NHDEwAs9Iyz
                 "], {{
                 27.604700000000005`, 12.499999999999998`}, {
                 27.604700000000005`, 12.857799999999997`}, {
                 27.318799999999996`, 13.0844}, {27.032799999999995`, 
                 13.0844}, {26.700000000000003`, 13.0844}, {
                 26.448399999999992`, 12.821899999999998`}, {
                 26.448399999999992`, 12.499999999999998`}, {
                 26.448399999999992`, 12.1906}, {26.710900000000006`, 
                 11.9281}, {27.021900000000002`, 11.9281}, {27.37809999999999,
                  11.9281}, {27.604700000000005`, 12.2141}, {
                 27.604700000000005`, 12.499999999999998`}}}], 
               
               FilledCurve[{{{1, 4, 3}, {1, 3, 3}, {1, 3, 3}, {1, 3, 3}, {1, 
                3, 3}, {1, 3, 3}, {1, 3, 3}, {1, 3, 3}, {1, 3, 3}, {1, 3, 
                3}, {1, 3, 3}, {1, 3, 3}, {1, 3, 3}}}, CompressedData["
1:eJxTTMoPSmVmYGBgBGINIGYCYvNrR3NNdjg4/AeB+1IOML78rgX7Uv2kHbxP
sNvOXovgB5eoTP+/AsE3BoHZCP7F/Hj2czMdHNQ/qbycpSntcFu6JtFoqoPD
l30ft6ZPk3Kwb3p0fEaxg4MJWKO4Q7fXKxYTRQeHNBA4JurwPEv72/S59nD+
kvv7+OY8toPzYxQcPya/sXU4AwI+Eqj8Hnk4v/L+j1vGu5Ud+kEOfm/n4APy
x1YVBx7/9VNSO+zhfLD6Pwj+8hceev8DHRxmgkCkCsT9pQ4OKtceBTPkKDuo
PmmedzYJwRefeoUzQwuT/8A13nFWoRKcH84p1m58X9Fhf62sRbqLgwN/bMB9
o3JFSHhmIPgb9PIWM/agyQPDG+y/Mwh++eFtrjNrleB8XUX5LzliKg76Exb8
MLRzgJhjo+pwA+T+Vns4P39N9+0MBTs4H+weFluHld9eVpw5oATng9NDvTyc
L1w5qeRsiqSDxlvefQaadpDw2SnisBQUXo32cP4boPTMLgc4H5ae7oPDA5G+
YOkNABCdE1s=
                "]], 
               
               FilledCurve[{{{0, 2, 0}, {1, 3, 3}, {0, 1, 0}, {0, 1, 0}, {0, 
                 1, 0}, {1, 3, 3}, {0, 1, 0}, {1, 3, 3}, {0, 1, 0}, {1, 3, 
                 3}, {1, 3, 3}}, {{1, 4, 3}, {1, 3, 3}, {1, 3, 3}, {1, 3, 
                 3}}}, {CompressedData["
1:eJxTTMoPSmViYGAQA2IQrTthwQ/DMCcHE2MQEHWA8VsV2FXPTBFz+B2Te/Tf
J0c4/wwIvHF0eOAa7zjrIoIvv2vBvtR1EnD+lPbWqMsyqg7CnxzPp8k6OtR8
2hCQfUsFzm/4bVVwTkPFYXX37QyGegQfrL/H0cH34sSYf8wI/kwQuKkE579p
y+022i0B58Pct1EvbzFjDYJfCzJXApMP8282588F6c6ODlX3f9wy9haFmwfj
B5eoTP+/A8G/mB/Pfu4kgn9/H98cYyUnOB89PAHdLaHM
                 "], {{
                 36.00470000000001, 12.499999999999998`}, {36.00470000000001, 
                 12.857799999999997`}, {35.718799999999995`, 13.0844}, {
                 35.43279999999999, 13.0844}, {35.099999999999994`, 
                 13.0844}, {34.84839999999999, 12.821899999999998`}, {
                 34.84839999999999, 12.499999999999998`}, {34.84839999999999, 
                 12.1906}, {35.11090000000001, 11.9281}, {35.421899999999994`,
                  11.9281}, {35.77809999999999, 11.9281}, {36.00470000000001, 
                 12.2141}, {36.00470000000001, 12.499999999999998`}}}], 
               
               FilledCurve[{{{0, 2, 0}, {1, 3, 3}, {0, 1, 0}, {0, 1, 0}, {0, 
                 1, 0}, {1, 3, 3}, {0, 1, 0}, {1, 3, 3}, {1, 3, 3}, {1, 3, 
                 3}, {1, 3, 3}, {0, 1, 0}, {0, 1, 0}}, {{1, 4, 3}, {1, 3, 
                 3}, {1, 3, 3}, {1, 3, 3}, {1, 3, 3}, {1, 3, 3}, {1, 3, 3}, {
                 0, 1, 0}}}, {CompressedData["
1:eJxTTMoPSmViYGCQAmIQPc9G58qsea4OJsYgIOoA47cqsKuemSLmULJV9Pdp
MwT/De8+g5larg4193/cMn6N4DOAgIMknN/C679+iqo2xLwwFweJqVc4Mx5p
wfky8+I0TxtoOaSBwD4EH6z/lItDOkicDcE/fzXsjf5tDTg/AyQ/TRli7ioX
B4/9tbIW7ioOdb+tCs5luDhMaW+Nuiyj6lARscL0LDeCr/qked7ZKGc4//4+
vjnGh5wc+GMD7hsdV4LzDUDBUSwP5wtXTio5myIJCadgZ4eZILBTxOFPTO7R
f78Q/DXdtzMY8l3g/GUvPPT+b3RxeNOW220kLe6w81bX39TjLg4Hu/c1mTBL
wPkw9ejxAQA5ga07
                 "], CompressedData["
1:eJxTTMoPSmViYGAQB2IQvfNW19/U4y4OO4KtIv4fl3KA8Wvu/7hl/FoSzk9P
A4Jjkg7LXnjo/d/o4vCmLbfbaLeEg8gnx/NpvS4OfRHd/owC4g5rum9nMPi7
OJwBgTWiDm949xnMZELw/8TkHv13yxnO152w4IehmTPEfnUxVH66PJxfDXJP
tqIDr//6Kakezg7hnGLtxvFKDstB7sl0dviwaL3CWQ1lB3fVUqZZHc4Oe/Nr
3s58quzgfYLddvZRZ4efb18fsFys4nAxP579nKALnM8DMq8AwVdw/Jh8ZqmL
w4pvLyvOTFB2uCVdk2i01cVhrZAOX7qeMjw8+GMD7hsdV4LzK0Hu243gg/3n
g+DDwhcAzqSzeQ==
                 "]}], 
               
               FilledCurve[{{{1, 4, 3}, {1, 3, 3}, {1, 3, 3}, {1, 3, 3}, {0, 
                 1, 0}, {0, 1, 0}, {1, 3, 3}, {1, 3, 3}, {1, 3, 3}, {1, 3, 
                 3}, {1, 3, 3}}, {{0, 2, 0}, {1, 3, 3}, {1, 3, 
                 3}}}, {CompressedData["
1:eJxTTMoPSmViYGCQA2IQfTE/nv2cpYfDfxC4L+UA46t/Unk5S1Pa4f4+vjnG
Rh4O02cCQaS0Q3CJyvT/Ggj+GRCQQfDB+iU9HGJUI2TOyUg7FG8V/X1aDGH+
mu7bGQzv3R3WCunwpd8Tc6j7bVVwrsPdIQ0EjolC+B4IvptqKdMsDgR/gY3O
lVl5bg5v2nK7jaTFUfnR8nD+fdd4x1mKCg63pGsSjUQ94Hywe8wQfJh/0fl7
82vezpyK4Jcf3uY686+Sw85bXX9Tn7s7bNDLW8xoo+pQAjJPD8EHu7/BDc5/
w7vPYOYvVwf+2ID7RseV4HyRykklZ5fIw/kzweEn6aA7YcEPw2luEP5OEYdP
GwKyZ9m7w/lg/3xF8FHjT9IBPT4BH8fZEA==
                 "], {{
                 47.712500000000006`, 8.29219}, {44.875, 8.29219}, {
                 44.970299999999995`, 10.1641}, {46.02029999999999, 
                 10.3781}, {46.35309999999999, 10.3781}, {47.62969999999999, 
                 10.3781}, {47.699999999999996`, 8.696879999999998}, {
                 47.712500000000006`, 8.29219}}}], 
               
               FilledCurve[{{{1, 4, 3}, {1, 3, 3}, {1, 3, 3}, {1, 3, 3}, {0, 
                 1, 0}, {1, 3, 3}, {1, 3, 3}, {1, 3, 3}, {1, 3, 3}, {0, 1, 
                 0}, {0, 1, 0}, {0, 1, 0}, {1, 3, 3}, {0, 1, 0}, {1, 3, 3}, {
                 0, 1, 0}, {0, 1, 0}, {1, 3, 3}, {1, 3, 3}, {0, 1, 0}, {0, 1, 
                 0}, {1, 3, 3}, {0, 1, 0}, {0, 1, 0}, {1, 3, 3}, {1, 3, 3}, {
                 1, 3, 3}, {1, 3, 3}, {1, 3, 3}}, {{1, 4, 3}, {0, 1, 0}, {0, 
                 1, 0}, {1, 3, 3}, {1, 3, 3}, {1, 3, 3}}}, {CompressedData["
1:eJxTTMoPSmViYGBwAmIQvbdW1iJ9ja/DTBCIlHSA8Q9072syWYzg90R0+zMK
SDnYNz06PmM2gg+W78Hkp6cBwTFJB5UnzfPOdvk6nAEBH0kHE2MgaPZ16AOp
LxBzWNN9O4Mh3NcBpDxNTdRBd8KCH4ZqCP5/ELjvA+e7qpYyzbrg4yBSOank
bIo4xL4jPg4193/cMn4t6XBDuibRaKuPw1ohHb70OlmHN7z7DGau8nEIeXv5
44yH8hD1S3wc7mjKrvm/WcFhro3OlVllPg4PXOMdZxUqOsg7fkw+kwqTV3TQ
AbnHzsfhw6L1CmcjlBzu7+ObY/zK20EYZP8WJYeEw5e1Uxt9HFZ+e1lxxkHZ
oWSr6O/T33wczGz2Bk07qALnN7Ic7Tecrgbne+wHOuS5hoP41CucGV4+DhIg
+pEWRD7PG84Hh+MyTwy+zLw4zdMGWg4siydZMR5F8MHhbeQF5++41fU31dzL
QaTH6xXLF004P+AWMKCEEHxQtBhfloDzwfEjIA43r1WBXfXMFDG4fTA+zD3o
fHA8G4s6zAClq5OeDlWg+PEWdZgPCm83Lzj/T0zu0X9FCP6TxIXXTOYj+OD4
kPWG80NKVKb/d/CGmw/jw+wHh5MSgj/lG1v8jC0I94PT03qE/2B8mP9h/Nug
+G9Wgpif4A3ng6ItfQ6CDw6Pq97Q+FeCpJd/3g5782vezpyq6LD0hYfef0Mf
h/LD21xnrlVA5esi+PdB6U9QFs6H5RcYH+JeCUj6LvVxOAjKn8xiDhv08hYz
9vjAw6d1efgpozM+0PARgYS/oi+c7wLKPzMQfNT8L+GAXh4AALnZv9k=
                 
                 "], {{56.8203, 11.2953}, {56.8203, 10.2594}, {56.2594, 
                 9.495310000000002}, {54.70940000000001, 9.495310000000002}, {
                 53.37499999999999, 9.495310000000002}, {53.37499999999999, 
                 12.618799999999998`}, {53.37499999999999, 
                 12.893799999999999`}, {53.37499999999999, 
                 13.035899999999998`}, {53.62499999999999, 13.0844}, {
                 53.73279999999999, 13.095300000000002`}, {54.09059999999999, 
                 13.095300000000002`}, {54.3281, 13.095300000000002`}, {
                 55.293800000000005`, 13.095300000000002`}, {56.8203, 
                 13.095300000000002`}, {56.8203, 11.2953}}}], 
               
               FilledCurve[{{{0, 2, 0}, {0, 1, 0}, {0, 1, 0}, {1, 3, 3}, {1, 
                 3, 3}, {0, 1, 0}, {1, 3, 3}, {1, 3, 3}, {1, 3, 3}, {1, 3, 
                 3}, {1, 3, 3}, {1, 3, 3}, {1, 3, 3}, {1, 3, 3}, {0, 1, 0}, {
                 1, 3, 3}, {1, 3, 3}, {1, 3, 3}, {1, 3, 3}, {1, 3, 3}}, {{1, 
                 4, 3}, {1, 3, 3}, {1, 3, 3}, {0, 1, 0}}}, {CompressedData["
1:eJxTTMoPSmViYGAwBmIwDQLOAQ4PXOMdZxVKOsD4MaoRMudkZBzS04DACJMP
Uw/jzwSBnWIO0q8fmUkpBDi4rTm6nCFCzEH4k+P5NFEEP6REZfr/D/4Y/LVC
Onzp9yTg/C/7Pm5NnyYJ5/PHBtw3+q4A56/89rLijIMSnC9SOankrImyg4Lj
x+Qza/0dfr59fcBSWcWBx3/9lNQKfweQM9OeqTiUR6wwPWvs77BBL28xo42q
g6tqKdOsD35wfg7nzwXpxWh8YT+HbhvPXWmflOH8vfk1b2emKsH5dzRl1/zf
rOjAC7LPwM8hnFOs3TheESIfjOD/B4FyBH/pCw+9/xP9HFJB7juG4H9YtF7h
bIQSnA+Ol2Blhz8xuUf/RSH4rcvDTxm5IPhPEhdeM0n3cxDt8XrFEqICcc8G
Pwczm71B0w6qOPicYLed/RbBh4UHjA8Ov15/SHzeVIbzYf6D8cH+2K8Ad0/5
4W2uM9cqOKzpvp3B8NzX4U1bbrdRtCycL79rwb7UdZJwvsYnlZezXorCwxuS
fkQg8XEBwb8hXZNoZOoP51/Ij2c/V+nvEPL28scZC8UcSraK/j49zd+h+v6P
W8avJRxYFk+yYpzr76AAtk8MEj5noOnpm4jDhAU/DJ+xBcD5YPeII/iw9A8x
X9QBPX8AABQxX/8=
                 "], {{63.1078, 6.981249999999999}, {63.1078,
                  5.8125}, {62.23749999999999, 5.418749999999999}, {
                 61.724999999999994`, 5.418749999999999}, {
                 61.140599999999985`, 5.418749999999999}, {60.6516, 
                 5.84844}, {60.6516, 6.42031}, {60.6516, 7.993750000000002}, {
                 62.6781, 8.137499999999998}, {63.1078, 8.160939999999998}, {
                 63.1078, 6.981249999999999}}}], 
               
               FilledCurve[{{{0, 2, 0}, {0, 1, 0}, {0, 1, 0}, {1, 3, 3}, {1, 
                3, 3}, {0, 1, 0}, {0, 1, 0}, {0, 1, 0}, {0, 1, 0}, {0, 1, 
                0}, {0, 1, 0}, {1, 3, 3}, {0, 1, 0}, {0, 1, 0}, {0, 1, 0}, {1,
                 3, 3}, {1, 3, 3}}}, CompressedData["
1:eJxTTMoPSmVmYGBgBGIZIGYC4scisiefegc6xKhGyJyTkXaA8VsU2FXPXJF1
EPcI+CNhjclvB/FNpOH8NBA4Ju4QXKIy/b8KjC/qYAwC7Aj+zltdf1MvB2Dw
IeZJwfkilZNKzrJIw/lPEhdeM9FXcehf8MPwmV0gBp8BBB6owNWj83+9fX3A
0lnT4Q3vPoOZhxB8BcePyWcOBji08Pqvn8Kq7pAOcteyAIcLV8Pe6O9WcXix
fT3z84QAh4bfVgXnViD4MPvB+hdi8mHhCeM/cI13nHVR1OH+Pr45xrcCHGaC
wE4RB46fC9I3MwWi8o0QfFh8KOxasC91nbgDenwBAHeEwmU=
                "]], 
               
               FilledCurve[{{{1, 4, 3}, {1, 3, 3}, {1, 3, 3}, {1, 3, 3}, {0, 
                 1, 0}, {0, 1, 0}, {1, 3, 3}, {1, 3, 3}, {1, 3, 3}, {1, 3, 
                 3}, {1, 3, 3}}, {{0, 2, 0}, {1, 3, 3}, {1, 3, 
                 3}}}, {CompressedData["
1:eJxTTMoPSmViYGCQA2IQvbWl5sLmlUEO/0HgvpQDjK/+SeXlLE1pB2udK7Oe
LQ1ymD4TCCKlHb6zxc/wWYjgG4PAbAQfrH9mkEOMaoTMORlph/bl4aeMZiDM
XzzJitG3JchhrZAOX/o9MYcer1csJoFBDmkgcEwUwjdE8PPj2c9JCiL40q8f
mUkdCXR405bbbSQtjsqPlofz77vGO85SVHDYeavrb+r0IDgf7J4VCD7Mv+j8
vfk1b2dORfDLD29znflXyUHbatLp+oYghw16eYsZbVQh5qkg+N0g958NhPMP
X9ZOlewKdOCPDbhvdFwJzhepnFRydok8nD8THH6SDo9FZE8+vQ7l7xRxcFUt
ZZqlEwTng/3TjuCjxp+kA3p8AgB1ZdyM
                 "], {{73.91250000000001, 
                 8.29219}, {71.07499999999999, 8.29219}, {71.1703, 10.1641}, {
                 72.2203, 10.3781}, {72.55309999999999, 10.3781}, {
                 73.82969999999999, 10.3781}, {73.89999999999999, 
                 8.696879999999998}, {73.91250000000001, 8.29219}}}]}, 
              Thickness[0.013157894736842105`]]}, {
            ImageSize -> {76.00319800747198, 16.338709838107096`}, 
             BaselinePosition -> Scaled[0.32439307852814453`], 
             ImageSize -> {76., 17.}, PlotRange -> {{0., 76.}, {0., 16.34}}, 
             AspectRatio -> Automatic}], Below], 4 -> Placed[
           Graphics[{
             Thickness[0.05330490405117271], 
             Style[{
               
               FilledCurve[{{{1, 4, 3}, {1, 3, 3}, {0, 1, 0}, {1, 3, 3}, {1, 
                3, 3}, {1, 3, 3}, {1, 3, 3}, {1, 3, 3}, {1, 3, 3}, {0, 1, 
                0}, {1, 3, 3}, {1, 3, 3}, {1, 3, 3}, {1, 3, 3}, {0, 1, 0}, {1,
                 3, 3}, {1, 3, 3}, {0, 1, 0}, {1, 3, 3}}}, CompressedData["
1:eJxTTMoPSmVmYGBgBGIjIGYC4gPd+5pMmmUd3rTldhtJizrA+FX3f9wy9hZ1
+LLv49b0MlkHtzVHlzNEiDqIVE4qOesi67Az2Crif7uogytI/IaMg8KuBftS
+cQcQt5e/jijUcahBqT/tZjDA9d4x1mBMg4xqhEy52rEIfbsFnIQ7fF6xVKi
6VAJUtct6NDC679+iqq2wxkQ6OGG8wuWl2z4588F54PN2cMJ5/dFdPszbuDA
4M9ZpLzzz3MtOL+B5Wi/4XYthyW3lj82dOZ0+POt9MGcjVpw86ZP4K8yW63l
wOPI5zVDk9tBZvkLD735WlD7eRwCbknXJE7ScvgKCo9rvA7mNnuDpj3UdFD9
pPJy1kk+h/WqT5rn5WpCwsFPxGHlt5cVZxyUcPJXQPkHQeHtLOIgDApXEyUH
BhB4IOxwW1N2zX9mJYf10tt0T735aw8Lvwd+LxP+zv9tDwvfGTOBQPKXvQbI
HZ1o/JeicD7YXAdRh9Q0EPhjDw7nNSIOOVMTCi2K/8P5M8HqGRxg/HSQcjVG
SLwfEXHY7rXBYs5ORmh8i0Lc68DsADb2mCgkvgsFHNYK6fCly8k57AClk+Mi
Dp02nrvSFilCzGOThIiri0P87SIJiacCMYdgcPqRhJt3HuQOHSkIX03UIQVE
L5OCuHOniMMakD37EPxWBXbVMyIycD443P4g+GfB5snC+bD0js6H5QcAxIBZ
oQ==
                "]], 
               
               FilledCurve[{{{0, 2, 0}, {1, 3, 3}, {0, 1, 0}, {1, 3, 3}, {0, 
                1, 0}, {1, 3, 3}, {0, 1, 0}, {0, 1, 0}, {1, 3, 3}, {0, 1, 
                0}, {0, 1, 0}, {0, 1, 0}, {1, 3, 3}, {0, 1, 0}, {1, 3, 3}, {0,
                 1, 0}, {0, 1, 0}, {0, 1, 0}, {0, 1, 0}}}, CompressedData["
1:eJxTTMoPSmVmYGBgBGIFIGYC4mO7dvSyFWg6HOze12TiLOYQeEu6JvGTBpxv
ZrM3aNpBDYdWBXbVM1+EHHwvToz516zhMGcmEEjyOWzSy1vMOEcVzjcFqVdU
gfPT00BAGc4vPbzNdWassoP6J5WXszoRfJD0zEgBOL8cRPcqwPnK1x4FM8go
wvnClZNKzoYoQuy/owLnnzrstDYzThWDX33/xy3j24oOHvtrZS2WqziEc4q1
G59XdFgrpMOXXqcM54Pp/Upw/hkQ8FGA64fxYeaD/bcMwQfru68I5/PHBtw3
eq7o4L7m6HIGDQT/gWu846yJCnC+MQhMFoDzwfac4YObhxKeQPtgfJh70Pn/
wYDbofrThoDsXxpwPnp8AwC8aNzV
                "]], 
               
               FilledCurve[{{{0, 2, 0}, {1, 3, 3}, {1, 3, 3}, {0, 1, 0}, {0, 
                1, 0}, {1, 3, 3}, {1, 3, 3}, {1, 3, 3}, {1, 3, 3}, {1, 3, 
                3}, {1, 3, 3}, {1, 3, 3}, {1, 3, 3}, {1, 3, 3}, {1, 3, 3}, {0,
                 1, 0}, {1, 3, 3}, {0, 1, 0}, {0, 1, 0}}}, CompressedData["
1:eJxTTMoPSmVmYGBgBGI9IGYC4pOHndZm+hk42JY41p6W4XH4uvNW119RBP9g
2/LwU0IGDibGQFDM7bD4/j6+OcwGDmdAwIfDYcZMILip79AiXsuaeYzdwf/i
xJh/h/UdYlQjZM7VsEPUndGD88WnXuHMWITgz1mkvPNPug6cz8LZJZ/8Thdq
H4+DrqL8l5wwqPo9vA4tvP7rp6TqOwhXTio5myIAty8aJC8j6PAfBPgNHEDa
jS8LOsD8V33/xy1jbmE4/01bbrfRbhE4/8u+j1vTt4lDzHPWd2hVYFc9UyLp
MHUCf5XZal0439Rmb9A0RR04/0niwmsm/NoOZ0HezBGH8/siuv0ZDUThfI81
R5cz/BB2CLglXZM4SRviv8vCDiI9Xq9YtiD4YPf/R/C3OjQ9Oh6h4xD09vLH
GY4icD44PGRE4fyD3fuaTBaLOsjMi9M8baDjkAYGYg7bzX8cSlmlDedLgOQ/
aDusFdLhS58nDvUfVH2bhMPzLO1v02t14fynIP5ePTi/9rdVwbkMfQeNTyov
Z60Ug/Nh4Qnjw8Ibkj70oOlF0MEXFL7MUH4PP9S9UP8aszr8+Vb6YI6gtsNW
rw0Wc3aywMPvZe3j7PNrEHyIemaHxyC+vAGcj56eAf6rMjA=
                "]]}, 
              Thickness[0.05330490405117271]]}, {
            ImageSize -> {23.448430884184308`, 20.42338729763387}, 
             ImageSize -> {18.758744707347446`, 16.338709838107096`}, 
             BaselinePosition -> Scaled[0.32439307852814453`], 
             ImageSize -> {19., 17.}, 
             PlotRange -> {{0., 18.759999999999998`}, {0., 16.34}}, 
             AspectRatio -> Automatic}], Below], 1 -> Placed[
           Graphics[{
             Thickness[0.013618412093149937`], 
             Style[{
               FilledCurve[CompressedData["
1:eJxTTMoPymNmYGBgBGINIAaxQYCJAQEYkWhmJDWExHGpIVU9LjUD5Yah7l8A
JrECaw==
                "], CompressedData["
1:eJxl1E8og3EYB/B3zEZ2MGwmr/2XttOYgwPtdVjyXxw4+VcbB9qNSCnCYXKi
zISD7OJA2g6mpaTIbsNhl4kTcZgUQrzvq++j3v3qPXzq7Xl+39/7/F7TkK/L
k80wjIx/mvgni3968rSLzhkzV+MUloaD543KiviKljv2TT8Hcv49cRpxB9qM
ZMvNXTdTZ+SWe/0dsoISslguoSN3JsumBwtt5OKl5kf5q43qsZt9tkuHnfrB
2I/UutWrvJE7O3cZ59eTiWs9V9YHr+1cyt3fsJ42kA1H2zHPsp7c+ZxIr5nK
yY17ZyGmtpQs7rtIR/Vh9B/28ktRSn6NpcPD4yz5aWHMXx1kKR+M/LBVOIdR
y9+5H6oyjPdh1As379dufKioX1zMryb/CCtVmGHkEftH1ZRXzLObT2YPtFtZ
t7nknWTovipbQfYI73u/XLBull1xJN5cqA+j/237w8D31idZnJN9Oe0vIuaR
Uz4Y+WHME4x5Qz3MI/rB2I/UmHfkmUq9J50tGsoLV75YH9Yvcsk4LxjnCeO8
UR9Gf3wvGN8TxvdGPhj54UmhX9RM8yQ13odRD/OKfphnGPMuNfLgviAv7hN8
4o/N1szpybiPMO4rLP3//AIDNs2G
                "]], 
               
               FilledCurve[{{{1, 4, 3}, {1, 3, 3}, {1, 3, 3}, {1, 3, 3}, {0, 
                 1, 0}, {1, 3, 3}, {1, 3, 3}, {1, 3, 3}, {1, 3, 3}, {0, 1, 
                 0}, {0, 1, 0}, {0, 1, 0}, {1, 3, 3}, {0, 1, 0}, {1, 3, 3}, {
                 0, 1, 0}, {0, 1, 0}, {1, 3, 3}, {1, 3, 3}, {0, 1, 0}, {0, 1, 
                 0}, {1, 3, 3}, {0, 1, 0}, {0, 1, 0}, {1, 3, 3}, {1, 3, 3}, {
                 1, 3, 3}, {1, 3, 3}, {1, 3, 3}}, {{1, 4, 3}, {0, 1, 0}, {0, 
                 1, 0}, {1, 3, 3}, {1, 3, 3}, {1, 3, 3}}}, {CompressedData["
1:eJxTTMoPSmViYGBwAmIQXf/bquBchJHDTBCIlHSA8Q9072syWYzg90R0+zMK
SDk0shztNzRH8MHyEpj89DQgOCbp4H2C3Xa2qJHDGRDwkYSIsxk59IHUF4g5
RIhvv8iwztABJJymJuoQreD4MdkHwf8PAvsN4Pxur1csJgsNHEQqJ5WcTRGH
2Ndh4FBz/8ct49eSDlvMfxxKyTJwWCukw5deJ+twW7om0SjUwCHk7eWPMx7K
Q9R7GDjc0ZRd83+zgkPNpw0B2bf0HR64xjvOKlR0aAD5b7o+VF7RYbtD06Pj
P/QcPixar3A2QsmhFqR/ha6DMMj+LUoOB9uWh59iMnBY+e1lxRkHZYfnWdrf
pr81cDCz2Rs07aAKnA8Ot+lqcL7H/lpZi+caDvEhQeoLNPUdJKZe4cx4pOVw
/mrYG/3d2nA+OF5mqmDwZebFaZ420HIQ7QEGiIgqnD9jAn+V2Wk1OP8FyL67
ag4iIHVfNOH8gFvAgBFC8I1B4LIEnA+OHwFxuHmtCuyqZ6aIwe2D8WHuQeeb
gA0UhcabqkMVKH68RSHhLaUO578p3ir6+zSCP7m9NepyjQac3wIKt3ItON//
4sSYf8zacPNhfJj9CaDw7NSC88H+vKQB50PSkwbcfzA+zP8w/m1Q/DcrQcxv
1obz/3wrfTCnUAfOB4driC40/pWg6UXXYW9+zduZUxUd5ixS3vnnuJ5D+eFt
rjPXKqDydRH8+6D0JygL58PyC4wPca+EQ0b+h9aTV/QdDoLyJ7OYQ3LsHTdm
CQN4+PD6r5+SOsMAGj4iEH85G8L5IOeaGBrB+aj5X8IBvTwAADtJw7g=
                 
                 "], {{15.820299999999996`, 11.2953}, {15.820299999999996`, 
                 10.2594}, {15.259399999999998`, 9.495310000000002}, {13.7094,
                  9.495310000000002}, {12.374999999999998`, 
                 9.495310000000002}, {12.374999999999998`, 
                 12.618799999999998`}, {12.374999999999998`, 
                 12.893799999999999`}, {12.374999999999998`, 
                 13.035899999999998`}, {12.624999999999998`, 13.0844}, {
                 12.732799999999997`, 13.095300000000002`}, {
                 13.090600000000002`, 13.095300000000002`}, {13.3281, 
                 13.095300000000002`}, {14.2938, 13.095300000000002`}, {
                 15.820299999999996`, 13.095300000000002`}, {
                 15.820299999999996`, 11.2953}}}], 
               
               FilledCurve[{{{0, 2, 0}, {0, 1, 0}, {1, 3, 3}, {0, 1, 0}, {1, 
                3, 3}, {1, 3, 3}, {0, 1, 0}, {0, 1, 0}, {1, 3, 3}, {1, 3, 
                3}, {0, 1, 0}, {1, 3, 3}, {1, 3, 3}, {0, 1, 0}, {1, 3, 3}, {0,
                 1, 0}, {1, 3, 3}, {1, 3, 3}, {0, 1, 0}, {1, 3, 
                3}}}, CompressedData["
1:eJxTTMoPSmVmYGBgBGJtIGYCYvW3vPsMLG0dZObFaZ420HKA8SWmXuHMeKTl
kL+m+3aGgo2Dzwl229lXtRwixLdfZDhnDeffkK5JNDJF8DVA+l9awfXD+DDz
9bVWCl9osXaYPoG/ykxby0EcpG6TtcN/EKjXhPNT04CADcE3s9kbNO2hBpzv
BbZPA+K+BTD9Gg7eIPFUS4e1Qjp86XWSDjEKjh+TecwdDED2qmg62FVGrDD9
a+YwZ5Hyzj/pCD7Mflx8mPvB/pxqDueveOGh9/8hJh/m/7rfVgXnZpjDwwes
boMZnM/rv35KagSCf7BtefgpJgTfxBgETOF8LjfVUqZXJnDzYXyY/Y0sR/sN
l5vC+Smxd9yYbyD4X3be6vrLauYwub016rKNJsSf5y0c3rTldhtJizo8Tlx4
zeS+hUNfRLc/Y4GIwy1Q/D61gLpDBKKe3xLOV33SPO+sFYIfCUofdpYObmuO
LmeIEHEACwdbOoCiM01N1MG+6dHxGb+tHZpBHm/VcKgHuVfcxuHUYae1mXKa
DlNA6cLbBp4+0NMnAKDWFoM=
                "]], 
               
               FilledCurve[{{{0, 2, 0}, {1, 3, 3}, {0, 1, 0}, {0, 1, 0}, {0, 
                 1, 0}, {1, 3, 3}, {0, 1, 0}, {1, 3, 3}, {0, 1, 0}, {1, 3, 
                 3}, {1, 3, 3}}, {{1, 4, 3}, {1, 3, 3}, {1, 3, 3}, {1, 3, 
                 3}}}, {CompressedData["
1:eJxTTMoPSmViYGAQA2IQ/Tsm9+g/JQcHE2MQEHWA8VsV2FXPTBFz6A0uUZle
bw/ng9UV2zs8cI13nHURwZfftWBf6joJOH9Ke2vUZRlVh721shbpV2wdaj5t
CMi+pQLnN/y2KjinoeLwASg8a7odnA/Wv9nOwffixJh/zAj+TBC4qQTnv2nL
7TbaLQHnw9z351vpgzkTEfwpE/irzE7bYvBh/s1f0307Q8HOoer+j1vG3qJw
82B8+6ZHx2dw28P5NpURK0x1EfwI8e0XGe4h+OjhCQCTuYsH
                 "], {{
                 31.604699999999998`, 12.499999999999998`}, {
                 31.604699999999998`, 12.857799999999997`}, {
                 31.318799999999996`, 13.0844}, {31.032799999999995`, 
                 13.0844}, {30.700000000000003`, 13.0844}, {
                 30.448399999999992`, 12.821899999999998`}, {
                 30.448399999999992`, 12.499999999999998`}, {
                 30.448399999999992`, 12.1906}, {30.7109, 11.9281}, {
                 31.021900000000002`, 11.9281}, {31.37809999999999, 
                 11.9281}, {31.604699999999998`, 12.2141}, {
                 31.604699999999998`, 12.499999999999998`}}}], 
               
               FilledCurve[{{{1, 4, 3}, {1, 3, 3}, {1, 3, 3}, {1, 3, 3}}, {{1,
                  4, 3}, {1, 3, 3}, {1, 3, 3}, {1, 3, 3}, {1, 3, 3}, {1, 3, 
                 3}, {1, 3, 3}, {1, 3, 3}}}, {{{38.171899999999994`, 
                 7.851559999999999}, {38.171899999999994`, 
                 9.389059999999999}, {37.00309999999999, 
                 10.617199999999997`}, {35.62029999999999, 
                 10.617199999999997`}, {34.19059999999999, 
                 10.617199999999997`}, {33.05779999999999, 
                 9.353129999999998}, {33.05779999999999, 7.851559999999999}, {
                 33.05779999999999, 6.324999999999999}, {34.24999999999999, 
                 5.1812499999999995`}, {35.60779999999999, 
                 5.1812499999999995`}, {37.0156, 5.1812499999999995`}, {
                 38.171899999999994`, 6.348439999999999}, {
                 38.171899999999994`, 7.851559999999999}}, CompressedData["
1:eJxTTMoPSmViYGCQBGIQvfyFh97/hU4OLQrsqmeuyDvA+OqfVF7O0pSD89tB
8ibSDuJTr3BmVDk5uK85upzhh4TD5w0B2bP8nRwUdi3Yl7pOzCHh8GXtVE4n
hzQQOCbqsPNW19/U845w/uru2xkM0xF8sHlBjg4aIPs6xRwixLdfZFBzdFgr
pMOXfk/C4QwI/HFwEKmcVHKWRdohm/PngvTfDlD3yqLx5eH8ThvPXWmXFOB8
/tiA+0buSg5vePcZzNRydJgJApHKDsKfHM+nhTo6MIBAgooDj//6KakzHB3M
bPYGTTuo4iDv+DH5zFkEH+Y/FL6nk4Noj9crlhAViPlFTg5782vezkxVhocf
2B8+Sqj8MwoO6OEPAPu3rUk=
                 "]}], 
               
               FilledCurve[{{{0, 2, 0}, {1, 3, 3}, {0, 1, 0}, {0, 1, 0}, {0, 
                1, 0}, {1, 3, 3}, {0, 1, 0}, {1, 3, 3}, {0, 1, 0}, {1, 3, 
                3}, {1, 3, 3}}}, CompressedData["
1:eJxTTMoPSmVmYGBgBGIxIGYCYompVzgzdrk4mBiDgKgDjN+qwK56ZoqYQ+1v
q4JzEQh+Ggi4YfLftOV2G+2WgPNbeP3XT1HVhphX5AyhH2nB+TLz4jRPG2g5
PNjHN8f4FoKfDtL/zBlCsyH456+GvdG/rQHnw+yD8WHu8TnBbjv7KoIPsw+d
D/Mvy+JJVoxznR2q7v+4Zewt6nBC02rS6ecIPtg8URc4P4fz54J0ZwT/04aA
7Fn9CD56eAIAhgiJSw==
                "]], 
               
               FilledCurve[{{{0, 2, 0}, {0, 1, 0}, {0, 1, 0}, {1, 3, 3}, {1, 
                 3, 3}, {0, 1, 0}, {1, 3, 3}, {1, 3, 3}, {1, 3, 3}, {1, 3, 
                 3}, {1, 3, 3}, {1, 3, 3}, {1, 3, 3}, {1, 3, 3}, {0, 1, 0}, {
                 1, 3, 3}, {1, 3, 3}, {1, 3, 3}, {1, 3, 3}, {1, 3, 3}}, {{1, 
                 4, 3}, {1, 3, 3}, {1, 3, 3}, {0, 1, 0}}}, {CompressedData["
1:eJxTTMoPSmViYGAwBmIQPRMEdro7PHCNd5xVKOkA48eoRsick5FxYACBGZh8
mHoYH6JPzCGH8+eC9GJ3B7c1R5czRIg5RIpvv8gQh+C3LQ8/ZaSCyV8rpMOX
fk8Czv+y7+PW9GmScD5/bMB9o+8KcP7Kby8rzjgowfkilZNKzpooO4SUqEz/
/8DN4efb1wcslVUcHJoeHZ+x2s0hDQSeqTis6b6dwZDu5rBBL28xo42qQ0XE
CtOzygj+PBudK7OWuaLy3Vwdum08d6V9Uobz9+bXvJ2ZqgTn39GUXfN/syLE
vmRXh3BOsXbjeEWIfBuCb2IMBKsR/JvSNYlGR10dUkHuO4bgf1i0XuFshBKc
D9JmHKzsoDdhwQ/DPgR/562uv6nlCL7E1CucGbNcHUR7vF6xhED9/9jVwcxm
b9C0gyoOdb+tCs4puMH5sPCA8cHhd8ANEp83leF8mP9g/P8gsF8B7p7yw9tc
Z65VcHiwj2+OsZSrw5u23G6jaFk4X37Xgn2p6yThfI1PKi9nvRSFhzck/YhA
4oPZDc7n9V8/JTUDwWdZPMmKca2bQ8jbyx9nLBRzWPbCQ+//STeH6vs/bhm/
lnCwuHY01+SCm4MC2D4xSPj8d4Okp28iEPc7uMP5oGAySUTwYekfYr6oA3r+
AABj1Vzi
                 "], {{45.5078, 6.981249999999999}, {45.5078, 
                 5.8125}, {44.637499999999996`, 5.418749999999999}, {44.125, 
                 5.418749999999999}, {43.54059999999999, 5.418749999999999}, {
                 43.05159999999999, 5.84844}, {43.05159999999999, 6.42031}, {
                 43.05159999999999, 7.993750000000002}, {45.07809999999999, 
                 8.137499999999998}, {45.5078, 8.160939999999998}, {45.5078, 
                 6.981249999999999}}}], 
               
               FilledCurve[{{{0, 2, 0}, {0, 1, 0}, {0, 1, 0}, {1, 3, 3}, {1, 
                3, 3}, {0, 1, 0}, {0, 1, 0}, {0, 1, 0}, {0, 1, 0}, {0, 1, 
                0}, {0, 1, 0}, {1, 3, 3}, {0, 1, 0}, {0, 1, 0}, {0, 1, 0}, {1,
                 3, 3}, {1, 3, 3}}}, CompressedData["
1:eJxTTMoPSmVmYGBgBGIZIGYC4h8xuUf/nfJ0iFGNkDknI+0A47cosKueuSLr
kHD4snbqSkx+O4hvIg3np4HAMXGHm9I1iUa1ML6ow0wQcETwl73w0Pt/0wOD
DzFPCs4XqZxUcpZFGs5/krjwmom+ikNIicr0/xs8MfgMIPBABa4enf/r7esD
ls6aDjz+66ek7kDwi7eK/j69zcOhhRcowaru8B8E6j0cLlwNe6O/W8WBdfEk
K8av7g4Nv60Kzq1A8GH2g/WXeWDwYeEJ4z9wjXecdVHU4dOGgOxZzz0g4bJT
xMFVtZRploUnKn8Ggg+LD4VdC/alrhN3QI8vAIciyOk=
                "]], 
               
               FilledCurve[{{{0, 2, 0}, {1, 3, 3}, {0, 1, 0}, {0, 1, 0}, {0, 
                 1, 0}, {1, 3, 3}, {0, 1, 0}, {1, 3, 3}, {0, 1, 0}, {1, 3, 
                 3}, {1, 3, 3}}, {{1, 4, 3}, {1, 3, 3}, {1, 3, 3}, {1, 3, 
                 3}}}, {CompressedData["
1:eJxTTMoPSmViYGAQA2IQnXD4snZqp7eDiTEIiDrA+K0K7Kpnpog56E9Y8MNQ
DcH/DwLy3g4PXOMdZ11E8OV3LdiXuk4Czp/S3hp1WUbVwV21lGlWgJdDzacN
Adm3VOD8ht9WBec0VBzu7+ObY7wJwQfr3+/l4HtxYsw/ZgR/JgjcVILz37Tl
dhvtloDzYe57nrjwmsl6BH+DXt5iRh9MPsy/8210rswq83Kouv/jlrG3KNw8
GL99efgpozcIPsviSVaMfxF8kU+O59NCveF89PAEAMLDpgA=
                 "], {{
                 54.404699999999984`, 12.499999999999998`}, {
                 54.404699999999984`, 12.857799999999997`}, {
                 54.118800000000014`, 13.0844}, {53.83279999999999, 
                 13.0844}, {53.49999999999999, 13.0844}, {53.2484, 
                 12.821899999999998`}, {53.2484, 12.499999999999998`}, {
                 53.2484, 12.1906}, {53.51089999999999, 11.9281}, {53.8219, 
                 11.9281}, {54.1781, 11.9281}, {54.404699999999984`, 
                 12.2141}, {54.404699999999984`, 12.499999999999998`}}}], 
               
               FilledCurve[{{{1, 4, 3}, {1, 3, 3}, {1, 3, 3}, {1, 3, 3}}, {{1,
                  4, 3}, {1, 3, 3}, {1, 3, 3}, {1, 3, 3}, {1, 3, 3}, {1, 3, 
                 3}, {1, 3, 3}, {1, 3, 3}}}, {{{60.9719, 7.851559999999999}, {
                 60.9719, 9.389059999999999}, {59.8031, 
                 10.617199999999997`}, {58.4203, 10.617199999999997`}, {
                 56.9906, 10.617199999999997`}, {55.8578, 
                 9.353129999999998}, {55.8578, 7.851559999999999}, {55.8578, 
                 6.324999999999999}, {57.04999999999999, 
                 5.1812499999999995`}, {58.4078, 5.1812499999999995`}, {
                 59.81559999999999, 5.1812499999999995`}, {60.9719, 
                 6.348439999999999}, {60.9719, 
                 7.851559999999999}}, CompressedData["
1:eJxTTMoPSmViYGCQBGIQzeO/fkoqh59DiwK76pkr8g4wvvonlZezNOXg/HaQ
vIm0Q+1vq4JzD3wd3NccXc7wQ8IhQnz7RYZtvg4KuxbsS10n5nBc02rS6Xxf
hzQQOCbqoOD4MfmMKYIv8snxfNpfHzgfbN4OHwcNkH2dYg57a2Ut0nt8HNYK
6fCl35NwMDEGgmQfB5HKSSVnWaQdLuTHs59L9IG6VxaNLw/nd9p47kq7pADn
88cG3DdyV3IIKVGZ/n+Cj8NMEIhUdqiIWGF6drePAwMIJKg4lGwV/X36n4+D
mc3eoGkHVRzal4efMjLxhfNh/kPhr/d1EO3xesUSogIx/4avw978mrczU5Xh
4XcGBHyUUPlnFBzQwx8AQrKjaw==
                 "]}], 
               FilledCurve[CompressedData["
1:eJxTTMoPymNmYGBgBGIpIAaxQYAJSjNCxZiR+OjiuNjI6olhE2MXMW4YKL0A
m38CQw==
                "], CompressedData["
1:eJxTTMoPSmVmYGBgBGJzIGYC4g0PX07d9CDAwcQYBEQdYPxWBXbVM1PEHJoD
Pec27ELwrx/NNWlYjuBz/FyQvnlZgMPB7n1NJswScL5w5aSSsykKcL7ytUfB
DHOU4HyB2ID7Ru7KDvnx7OckpwY4bDH/cSiFS8VhdfftDIb6AIcdDk2Pjv9Q
cQA7KzrAYUp7a9RlGVWHHq9XLCaOCH5qGhC884fz99fKWqRv8XfotPHclaak
7GB+DejgFf4OHxatVzi7QsmhZKvo79PLMPkw/U8SF14zue7nUPNpQ0D2LRU4
v+G3VcE5DRWHNSD32fvD+eBw8/Z3WCukw5f+TxnOB7v7shKc/6Ytt9totwSc
Dws/8alXODOsEHyYfeh8WPyA3fvPz6Hq/o9bxt6ikPAI9Ifzt+jlLWasQfBh
/ofx3/LuM5j5yx9VvyAi/mF8mP0uqqVMsw4g3AcO73WYfJj/YPwzYKAA55cf
3uY601fZoSJihelZ7gCHn29fH7BcrOIg7hHwR8IawU8Hqc9C8MHpozTAQQWU
fnKU4Xx+UPr5rgjnw+yH8WHuA6fnHAQfZh86H+Z/cPrzD4CHT/vy8FNGFQh+
7bptSfW9CP5nYDKZtRjBh/gbwUfPXwAN6XCY
                "]], 
               FilledCurve[CompressedData["
1:eJxTTMoPymNmYGBgBGJpIIaxWZDYzFRgM0D5DFQ0kxZsarkTAOT/Aoc=
                
                "], CompressedData["
1:eJxllG1Ik1EUx6eOTCiiNjdzz17dg0hgpkv6UHFWSG9DvCVoKUjFtl6wvhgk
phmzRhkUUanrBa0PLlhsLCWMsA86SdsKWYmkYZlWlkJaWEG19tz7PPeSHrgf
fs/LPef8z/9e44Hju+1JMpksIb4K4ysxvsorQ3+DMQTFM9HZZqsGJG4wJPPh
l1qYXt6d0/IBwfS5ysbcMj15P4Ygc8485enXg7u9ZCC3F8FYQYXV02aAb4Gi
ox4/ArsjHn0G+LGkotlWi6AkReXOW2EEp/DcgWA0S+uL5Rkh5Ver80E2ghYh
zjPe5gu1y36aKCurr1RFOjIIb0YQ4CdctyNm6Hp94Y/dxdiFdtyqH2Ks3l70
O20EkbzXTRB4N3UtOIrg6x2/ITJsBMWc9YXjjZjPawT82zjjPVXmptgEY/z9
zGIm/TJWCPVaTJQn9rcNWfxmylfdZ/dFOZ5yIPvY3YSNPOitswfDk4wlvSW+
uPOz3DKIwPY0edONTjO8V2r7J58hGOjZcv9wnZnMowPBGXno0jo1DwX8iUTP
TfY/ft/AuLrUuz6SyfhJrXaDc5mojzfjfy41UcZ6qhjfm586GQax/ywEWy+7
VjmOGMAg9GNFEBPitOifMtE/WXqidx2Ccr6Ue/5YB2EhvAi+d892OvN1sFSY
d1D010od0Sckfs9p4VWo0lIfFfV3cHSeTYKf9mooY//I0ynj/efVsKvGtdY2
gEheXyrkCeFm/OmhP+ljMWOsX46Y/5Sa+E8vnR+O6MGx+vB50Ej9LOae6Br7
6nSpfi3xq5oxzqtkLOm9kImejPWPWrvthRzlt4J+g6mUSf9Kyvj8dSnJnBSM
sT/UjLGf0kQ9e5XkOY8Al9OXSueP7wuNirIFC6si/Vik/CriD8T29zWOHJLV
LKjHzVjzZTw/fZixdF9J81h4n/0DPlIwHA==
                "]]}, 
              Thickness[0.013618412093149937`]]}, {
            ImageSize -> {73.4266799501868, 16.338709838107096`}, 
             BaselinePosition -> Scaled[0.32439307852814453`], 
             ImageSize -> {74., 17.}, PlotRange -> {{0., 73.43}, {0., 16.34}},
              AspectRatio -> Automatic}], Above]}, VertexSize -> {Medium}, 
       VertexStyle -> {
         Directive[
          RGBColor[1, 0, 0], 
          EdgeForm[None]]}}]]}, 
    TagBox[GraphicsGroupBox[{
       {Hue[0.6, 0.7, 0.5], Opacity[0.7], {
         {GrayLevel[0.5], Thickness[0.005], 
          {Arrowheads[0.], 
           ArrowBox[{{-0.8660254037844389, 
            0.5000000000000007}, {-0.8660254037844384, -0.4999999999999994}}, 
            0.09999999999999994]}}, InsetBox[
          FormBox[
           GraphicsBox[
            {Thickness[0.017815784785319793`], 
             FilledCurveBox[{{{1, 4, 3}, {1, 3, 3}, {1, 3, 3}, {1, 3, 3}, {1, 
               3, 3}, {1, 3, 3}, {1, 3, 3}, {1, 3, 3}, {1, 3, 3}, {1, 3, 3}, {
               0, 1, 0}, {1, 3, 3}, {1, 3, 3}, {1, 3, 3}, {1, 3, 3}, {0, 1, 
               0}, {0, 1, 0}, {1, 3, 3}, {1, 3, 3}, {1, 3, 3}, {1, 3, 3}, {1, 
               3, 3}, {1, 3, 3}}, {{1, 4, 3}, {1, 3, 3}, {1, 3, 3}, {0, 1, 
               0}, {1, 3, 3}, {1, 3, 3}, {1, 3, 3}, {1, 3, 
               3}}}, {CompressedData["
1:eJxTTMoPSmViYGBwAGIQXXP/xy3j01IO4Zxi7cbxig4w/opvLyvOTFB26Ivo
9mcMkHCY0t4adVlG1SFKNULm3B4ROL8fJL9BEM7f6rXBYo4ln0OnjeeutEXK
Di9qH2ef1+F1KD+8zXWmr7IDjyOf14xMHodTh53WZtapQMzfwAHXL7NRbD7T
AxY4377Esfa0DBOcL9okM8Xg8n/7OYuUd/45ruJgYgwCf+wZQOCBskOzeC1r
5rEf9rc1Zdf8Z1Z2mDUTCCS/2f8HgX5FOJ8/NuC+UTmCD/M/xP5v9itB/ndQ
dAAbb/wDzq950fRr2s6fcP566W26p978tE9NAwI3RQcW/V9cl3h+24O1XYbJ
/7WvBIWrNcx9DA4/374+YLlYxeHLvo9b06exwPkan1RezjrJBuefAYEedgcz
m71B0xwRfJcJzUJpXcpwvvuao8sZfig5LLm1/LGhM7sD2L7dSlD/sEHU+SjB
/aMKsseTD+5fcDzlcMPDAxxPK7kcrrvZ3Dzb8wbOB4fj/+dwfuGDq0Xpak8w
+DNA5tzkcCiA8qdD+TfA5j2xBwVX2jN2B+6qfB7GAy/gfAOQ8za/hfO9t/of
T277aA8OJzEOB3A8M3yB82HxD+NvA6W/n2wOMP2w8IHxYekNnQ9OZ3M44XyY
f8DxxYbgg/WlscH54PBmZoLzt4Ps38kIidcwbjh/DjhceeD8GFA+suGF6mdz
eOAa7zjrohg0PbBB8uFrcYeD3fuaTBazO7QqsKuemSLmcIP3tliqGZcDyLiZ
O0Wg+YsfzgfTP0XgfFh+ftOW2220W9oBPb8DAFrzw6k=
               
               "], CompressedData["
1:eJxTTMoPSmViYGAQB2IQrfFJ5eUsTVEHdRDdKeUwEwR+Cjt82fdxa/o3cYcd
wVYR/48LOpwBgTWiDi9qH2ef1+GH8/siuv0ZN3DA+Qe79zWZLGZ3SE8DgmOS
cL77mqPLGX4g+DGqETLnZKQcAp54XjK9zO6wXkiHL71OCmL+G3aHN2253Ua7
pRxmgB3EA3EXp5LD0lvLHxs68zoIV04qObtFyaEXZP8Hfoe9+TVvZ6YqQ/UJ
OFTe/3HLeLeyQ/Dbyx9nOAo6eIDtV3ZoV2BXPXNFyOHn29cHLBerOIiAzFki
AudHgdy1RwzOf+Aa7zhro7hDBsg/05Th/A+L1iucjVCC8+9oyq75b6wIsT9a
DGIui6wDevgCANiKq/I=
               "]}], 
             FilledCurveBox[{{{1, 4, 3}, {0, 1, 0}, {1, 3, 3}, {1, 3, 3}, {0, 
              1, 0}, {1, 3, 3}}, {{1, 4, 3}, {0, 1, 0}, {1, 3, 3}, {1, 3, 
              3}, {0, 1, 0}, {1, 3, 3}}}, CompressedData["
1:eJxTTMoPSmVmYGBgAmJ+KC09L07z9AIjh5XfXlacOaDkAOOLVE4qOWui7HAG
BHIQ/CeJC6+Z2CP4JsZAUKwG57/I0v42XRbBP7FrRy/bBlUMPn9swH2j40pw
PsgY42Alh5TYO27MEmpwPsx8GB9mP4w/EwQyEXyY+9H56P470L2vyWSxDJxf
cf/HLeNuWbh/YXyYfTA+zD0wPsy/MD7MP+j83ohuf8YNMnD+jmCriP/HpeH+
hfFh5sP4MPthfJh/YXyY+9H5MP8BAG3zyEo=
              "]], 
             FilledCurveBox[{{{1, 4, 3}, {1, 3, 3}, {1, 3, 3}, {1, 3, 3}, {1, 
              3, 3}, {1, 3, 3}, {1, 3, 3}, {1, 3, 3}}, {{1, 4, 3}, {1, 3, 
              3}, {1, 3, 3}, {1, 3, 3}, {1, 3, 3}, {1, 3, 3}, {1, 3, 3}, {1, 
              3, 3}}}, CompressedData["
1:eJxTTMoPSmVmYGBgAmJJKC0xL07z9AdrB+cJzUJpVkoOML7PCXbb2aYqDn++
lT6Y89Da4efb1wcsldUcltzfxzen2NrBxBgIPqs7pKcBwTcrBxbOLvnkd5oO
6k+a552VsnIQ6fF6xVKi5XBTuibRqNUSzt9fK2uRfsUCzndsenR8xm9zhx8g
8w9rOqiB9HeZO9T9tio4d0Ld4RZIv6m5w5xFyjv/uKs53BD65HhezNxhgypI
oQqcD3M/jN+iwK565oq8wwa9vMWMOuYO02cCQaSMA5ebainTLHMH9zVHlzP8
kHCQBvlXwMLBDcSPEIX477EFxH/GIg7LX3jo/W+0hPPtQe7ttoLzwf5RsXZQ
2LVgX+o6MYczIFBj7fDANd5xVqEkJDxeWTuIVE4qOcsiCw/fD4vWK5y9oeCA
Hv71IH9zWDvc1pRd878Zwa++/+OW8WsFOP/Lvo9b083kHOpZjvYbPrdykAfZ
7yftYFMZscJ0rRXEPXxiEP5bSwdQNKWpicL9A+MXrOm+naGA4IPDJ8rC4WD3
viYTZjGovIVDOyg8TaQdSraK/j79z9zhPsh/gnJwPsw/MD7M/TB+SuwdN+YK
FTgfHC82ag79wSUq0/UtHPwuToz5t1jdARysyRYOk9tboy7baDoUg9VbONR8
2hCQ/UsT7n4Y//vOW11/vyL44PBYbuWwHpQ+cjUdQMnM5KGVw6MI8e0XE9Th
4WegtVL4AosanA9J3yoY4Q8AtH9W6w==
              "]], 
             FilledCurveBox[{{{1, 4, 3}, {1, 3, 3}, {1, 3, 3}, {1, 3, 
              3}}}, {{{30.693799999999996`, 5.871880000000001}, {
              30.693799999999996`, 6.2171899999999996`}, {30.407799999999995`,
               6.456250000000001}, {30.121899999999997`, 6.456250000000001}, {
              29.774999999999995`, 6.456250000000001}, {29.537499999999994`, 
              6.17031}, {29.537499999999994`, 5.88438}, {29.537499999999994`, 
              5.539059999999999}, {29.823399999999992`, 5.300000000000001}, {
              30.109399999999994`, 5.300000000000001}, {30.4547, 
              5.300000000000001}, {30.693799999999996`, 5.585939999999999}, {
              30.693799999999996`, 5.871880000000001}}}], 
             FilledCurveBox[{{{1, 4, 3}, {1, 3, 3}, {1, 3, 3}, {1, 3, 3}, {1, 
              3, 3}, {1, 3, 3}, {1, 3, 3}, {1, 3, 3}}, {{1, 4, 3}, {1, 3, 
              3}, {1, 3, 3}, {1, 3, 3}, {1, 3, 3}, {1, 3, 3}, {1, 3, 3}, {1, 
              3, 3}}}, CompressedData["
1:eJxTTMoPSmVmYGBgAmJJKH1TuibRqNXJwXlCs1CalZIDjO9zgt12tqmKgzeI
rnVy+Pn29QFLZTWH+TY6V2a5OTmYGAPBZ3WH/yDA7uTAwtkln/xO0+H+Pr45
xrMcHUR6vF6xlGg57LzV9TfVH8Ff3X07g+G7A5z/hnefwcwuB4cfIPMPQ/UH
OTjU/bYqOHdCHaJf3cFhziLlnX/c1RzMrx3NNZFwcNig+qR53lkVOB/mfhi/
RYFd9cwVeQewMiUHh+kzgSBSxuFifjz7uUgHB/c1R5cz/JBwuA3y71QHBzcQ
P0IU4r9/DhD/GYs4yDt+TD7j6wjng917CcEH+0feyUFh14J9qevEHMDC3k4O
D1zjHWcVSkL80+TkIFI5qeQsiyw8fD8sWq9w9oaCA3r4g4LFRNDJ4bam7Jr/
zQh+9f0ft4xfK8D5X/Z93JpuJufA479+SiqDk4M8yH4/aYdszp8L0h87QtzD
JwbhNzs6pIGAmijcPzA+y+JJVoyyCD44fHY6OBzs3tdkwiwGkZ/r4NAOCk8T
aYf25eGnjHocHO6D/CcoB+fD/APjw9wP46fE3nFjrlCB8zfo5S1mtFFzmPKN
LX7GEgcHv4sTY/4tVndIB7ljn4PD5PbWqMs2mhD1PI4ONZ82BGT/0oS7H8Y/
rmk16XQ7gg8OjweODutBEZ+r6SD8yfF82l9Hh0cR4tsvJqjDw89Aa6XwBRY1
OB+SvlUwwh8AL7pHJQ==
              "]], 
             FilledCurveBox[{{{0, 2, 0}, {0, 1, 0}, {0, 1, 0}, {1, 3, 3}, {1, 
               3, 3}, {0, 1, 0}, {0, 1, 0}, {0, 1, 0}, {0, 1, 0}, {1, 3, 3}, {
               0, 1, 0}, {0, 1, 0}, {1, 3, 3}, {1, 3, 3}, {0, 1, 0}, {0, 1, 
               0}, {1, 3, 3}, {0, 1, 0}, {0, 1, 0}}, {{0, 2, 0}, {0, 1, 0}, {
               0, 1, 0}}}, {CompressedData["
1:eJxTTMoPSmViYGBQAGIw7fgx+Uyvq4P6J5WXszRlHWD8ivs/bhl3yzk4ND06
PuOzCwZfZvkLDz15LTg/4JZ0TeIkBP/Pt9IHczZqOehNWPDD8B6Cvwyo7f9F
BF/kk+P5tLMIfo/XKxaTgy4OcxYp7/yTruUQIb79IsM3J7j9MD7MvU8SF14z
aXfB4BuDwGUJOL8votufUUDcoW15+CmjFheHVgV21TNTxBzOgIAIgp+eBgTf
nDH4JmADRR0SDl/WTpV0cagCucdbFOKfiQj+lG9s8TP2IPg7b3X9TX2O4CeC
9Ce6oqpvcYWbD+PD7Af7Nw3Bt7h2NNfkB8K9sPCG+Q/Gh/kfxkePXxgfAHF5
5/Y=
               "], {{41.1172, 7.635939999999998}, {38.2203, 
               7.635939999999998}, {41.1172, 12.1297}, {41.1172, 
               7.635939999999998}}}], 
             FilledCurveBox[{{{0, 2, 0}, {1, 3, 3}, {1, 3, 3}, {0, 1, 0}, {1, 
              3, 3}, {1, 3, 3}, {1, 3, 3}, {1, 3, 3}, {1, 3, 3}, {1, 3, 3}, {
              1, 3, 3}, {1, 3, 3}, {1, 3, 3}, {1, 3, 3}, {1, 3, 3}, {0, 1, 
              0}, {0, 1, 0}, {0, 1, 0}, {0, 1, 0}}}, CompressedData["
1:eJxTTMoPSmVmYGBgBGI9IGYC4je8+wxmBnk4fNn3cWu6maxDcInK9P8GCP7+
WlmLdB0Ph9Q0EJBxML92NNdEwcMhHcQ9JglRL+DhcLB7X5MJs6SD7oQFPwzZ
oPqnSTg8SVx4zWS9O5w/EwQa3VHl093gfB7/9VNSJ7g5yO9asC91naSDzwl2
29lv3RzetOV2G+2WcbglXZNoJOru8B8E7ss63ATx/7o78McG3DdyV3KA+eeO
puya/83KcP6jCPHtFx+owvmnDjutzZyn4XBC02rS6ePuDiI9Xq9YSrQcSraK
/j4thuArOH5MPpPqBudHAo1h+OfqkBx7x41ZQgPOnzGBv8qMWw3OFwWpv6Li
AKJMHN3gfC+Qf1wRfJj5ML7IJ8fzab1ukHDRV4XzA0Ee/4Tgv8jS/jZ9rhok
vArcHP5+K30wR1Adbj6MzwACFgj+GRAwQfDB+g3coO5Xh5jv6+aw2fzHoZRV
0PCZ7+bw4+3rA5aHNR1UnzTPO8vkDudP+cYWP6MFwd+ol7eY8Yo71HwNOB8W
/jA+OB3cVIaET6c7JD2JKTk82Mc3x9jI3SGcU6zduF8BHp5ua44uZ4gQg/NN
jEFA1EEN5B4tDzgfPT0DAOTEQNo=
              "]], 
             FilledCurveBox[{{{1, 4, 3}, {1, 3, 3}, {1, 3, 3}, {1, 3, 3}, {0, 
               1, 0}, {1, 3, 3}, {1, 3, 3}, {0, 1, 0}, {1, 3, 3}, {1, 3, 3}, {
               1, 3, 3}, {1, 3, 3}, {1, 3, 3}}, {{1, 4, 3}, {1, 3, 3}, {1, 3, 
               3}, {1, 3, 3}, {1, 3, 3}, {1, 3, 3}, {1, 3, 
               3}}}, {CompressedData["
1:eJxTTMoPSmViYGBQAWIQvfyFh97/QG+HB67xjrMKlRxg/PNXw97o39ZwWNN9
O4NhuZeDSI/XK5YSLYf631YF5xQQ/OASlen/KzzhfJbFk6wYn3o4SEy9wpnh
pAHnT2lvjbosowrn88cG3Df6ruig+qR53tkioP7KSSVnl8g75HD+XJDO7QXn
76+VtUivQfDT04Bgm5eD8rVHwQwyig5nQOCKl4MxCAQrwfkzQaATIW8Ckr8s
7jDlG1v8DBMvhxjVCJlzNaIOISD33/CE88H2bUHw7ZseHZ+R7OkQ8vbyxxkL
RR2EPjmeT7P1hJjrI+4wz0bnyiw3BB8UDCaBnhD7jMUdLK4dzTXpgJmH4DOA
gIMknA/RL+WQePiydmqhp0O7ArvqGRNpiD88EXxw/CiiyXN6QsIlTQrO3xFs
FfFfXRLOh7hHzEHe8WPymVAYX8ThPe8+g5m3EPwEkP0zveB8WHpQ/6Tyclan
lAN6egEAWBjqYA==
               "], CompressedData["
1:eJxTTMoPSmViYGAQA2IQfSE/nv3cRS+HRpaj/YbTVRxg/PQ0IJim5HBc02rS
6eleDsrXHgUz+Cg4zJgJBIIIfvzhy9qpGz3hfItrR3NNOjwdjEGgWdFBfOoV
zowqTwf+2ID7Rt8VHZa/8ND7n+jpEM4p1m58XwnO9704MeYfswqcD3aPuCqc
fwYEctTg/L/fSh/MmajucBHk3k5Ph9fFW0V/d2s43JCuSTRa6ukgPS9O87SB
JsQf5zwdzG32Bk17qOlQ/9uq4JyCF5wP9l85gr9BL28x4xIviP4NGg4mIH9s
9nLwA7lPWQMePjscmh4d/6EG5wfeAlr8CRF+sPAEAGN8mKw=
               "]}]},
            AspectRatio->Automatic,
            BaselinePosition->Scaled[0.32439307852814453`],
            ImageSize->{56.13102864259029, 16.338709838107096`},
            PlotRange->{{0., 56.13}, {0., 16.34}}],
           TraditionalForm], {-0.8660254037844386, 6.38378239159465*^-16}, 
          ImageScaled[{0.5, 0.5}],
          BaseStyle->"Graphics"]}, {
         {GrayLevel[0.5], Thickness[0.005], 
          {Arrowheads[0.], 
           ArrowBox[{{-0.8660254037844389, 0.5000000000000007}, {
            3.8285686989269494`*^-16, -1.}}, 0.09999999999999994]}}, 
         InsetBox[
          FormBox[
           GraphicsBox[
            {Thickness[0.017815784785319793`], 
             FilledCurveBox[{{{1, 4, 3}, {1, 3, 3}, {1, 3, 3}, {1, 3, 3}, {1, 
               3, 3}, {1, 3, 3}, {1, 3, 3}, {1, 3, 3}, {1, 3, 3}, {1, 3, 3}, {
               0, 1, 0}, {1, 3, 3}, {1, 3, 3}, {1, 3, 3}, {1, 3, 3}, {0, 1, 
               0}, {0, 1, 0}, {1, 3, 3}, {1, 3, 3}, {1, 3, 3}, {1, 3, 3}, {1, 
               3, 3}, {1, 3, 3}}, {{1, 4, 3}, {1, 3, 3}, {1, 3, 3}, {0, 1, 
               0}, {1, 3, 3}, {1, 3, 3}, {1, 3, 3}, {1, 3, 
               3}}}, {CompressedData["
1:eJxTTMoPSmViYGBwAGIQXXP/xy3j01IO4Zxi7cbxig4w/opvLyvOTFB26Ivo
9mcMkHCY0t4adVlG1SFKNULm3B4ROL8fJL9BEM7f6rXBYo4ln0OnjeeutEXK
Di9qH2ef1+F1KD+8zXWmr7IDjyOf14xMHodTh53WZtapQMzfwAHXL7NRbD7T
AxY4377Esfa0DBOcL9okM8Xg8n/7OYuUd/45ruJgYgwCf+wZQOCBskOzeC1r
5rEf9rc1Zdf8Z1Z2mDUTCCS/2f8HgX5FOJ8/NuC+UTmCD/M/xP5v9itB/ndQ
dAAbb/wDzq950fRr2s6fcP566W26p978tE9NAwI3RQcW/V9cl3h+24O1XYbJ
/7WvBIWrNcx9DA4/374+YLlYxeHLvo9b06exwPkan1RezjrJBuefAYEedgcz
m71B0xwRfJcJzUJpXcpwvvuao8sZfig5LLm1/LGhM7sD2L7dSlD/sEHU+SjB
/aMKsseTD+5fcDzlcMPDAxxPK7kcrrvZ3Dzb8wbOB4fj/+dwfuGDq0Xpak8w
+DNA5tzkcCiA8qdD+TfA5j2xBwVX2jN2B+6qfB7GAy/gfAOQ8za/hfO9t/of
T277aA8OJzEOB3A8M3yB82HxD+NvA6W/n2wOMP2w8IHxYekNnQ9OZ3M44XyY
f8DxxYbgg/WlscH54PBmZoLzt4Ps38kIidcwbjh/DjhceeD8GFA+suGF6mdz
eOAa7zjrohg0PbBB8uFrcYeD3fuaTBazO7QqsKuemSLmcIP3tliqGZcDyLiZ
O0Wg+YsfzgfTP0XgfFh+ftOW2220W9oBPb8DAFrzw6k=
               
               "], CompressedData["
1:eJxTTMoPSmViYGAQB2IQrfFJ5eUsTVEHdRDdKeUwEwR+Cjt82fdxa/o3cYcd
wVYR/48LOpwBgTWiDi9qH2ef1+GH8/siuv0ZN3DA+Qe79zWZLGZ3SE8DgmOS
cL77mqPLGX4g+DGqETLnZKQcAp54XjK9zO6wXkiHL71OCmL+G3aHN2253Ua7
pRxmgB3EA3EXp5LD0lvLHxs68zoIV04qObtFyaEXZP8Hfoe9+TVvZ6YqQ/UJ
OFTe/3HLeLeyQ/Dbyx9nOAo6eIDtV3ZoV2BXPXNFyOHn29cHLBerOIiAzFki
AudHgdy1RwzOf+Aa7zhro7hDBsg/05Th/A+L1iucjVCC8+9oyq75b6wIsT9a
DGIui6wDevgCANiKq/I=
               "]}], 
             FilledCurveBox[{{{1, 4, 3}, {0, 1, 0}, {1, 3, 3}, {1, 3, 3}, {0, 
              1, 0}, {1, 3, 3}}, {{1, 4, 3}, {0, 1, 0}, {1, 3, 3}, {1, 3, 
              3}, {0, 1, 0}, {1, 3, 3}}}, CompressedData["
1:eJxTTMoPSmVmYGBgAmJ+KC09L07z9AIjh5XfXlacOaDkAOOLVE4qOWui7HAG
BHIQ/CeJC6+Z2CP4JsZAUKwG57/I0v42XRbBP7FrRy/bBlUMPn9swH2j40pw
PsgY42Alh5TYO27MEmpwPsx8GB9mP4w/EwQyEXyY+9H56P470L2vyWSxDJxf
cf/HLeNuWbh/YXyYfTA+zD0wPsy/MD7MP+j83ohuf8YNMnD+jmCriP/HpeH+
hfFh5sP4MPthfJh/YXyY+9H5MP8BAG3zyEo=
              "]], 
             FilledCurveBox[{{{1, 4, 3}, {1, 3, 3}, {1, 3, 3}, {1, 3, 3}, {1, 
              3, 3}, {1, 3, 3}, {1, 3, 3}, {1, 3, 3}}, {{1, 4, 3}, {1, 3, 
              3}, {1, 3, 3}, {1, 3, 3}, {1, 3, 3}, {1, 3, 3}, {1, 3, 3}, {1, 
              3, 3}}}, CompressedData["
1:eJxTTMoPSmVmYGBgAmJJKC0xL07z9AdrB+cJzUJpVkoOML7PCXbb2aYqDn++
lT6Y89Da4efb1wcsldUcltzfxzen2NrBxBgIPqs7pKcBwTcrBxbOLvnkd5oO
6k+a552VsnIQ6fF6xVKi5XBTuibRqNUSzt9fK2uRfsUCzndsenR8xm9zhx8g
8w9rOqiB9HeZO9T9tio4d0Ld4RZIv6m5w5xFyjv/uKs53BD65HhezNxhgypI
oQqcD3M/jN+iwK565oq8wwa9vMWMOuYO02cCQaSMA5ebainTLHMH9zVHlzP8
kHCQBvlXwMLBDcSPEIX477EFxH/GIg7LX3jo/W+0hPPtQe7ttoLzwf5RsXZQ
2LVgX+o6MYczIFBj7fDANd5xVqEkJDxeWTuIVE4qOcsiCw/fD4vWK5y9oeCA
Hv71IH9zWDvc1pRd878Zwa++/+OW8WsFOP/Lvo9b083kHOpZjvYbPrdykAfZ
7yftYFMZscJ0rRXEPXxiEP5bSwdQNKWpicL9A+MXrOm+naGA4IPDJ8rC4WD3
viYTZjGovIVDOyg8TaQdSraK/j79z9zhPsh/gnJwPsw/MD7M/TB+SuwdN+YK
FTgfHC82ag79wSUq0/UtHPwuToz5t1jdARysyRYOk9tboy7baDoUg9VbONR8
2hCQ/UsT7n4Y//vOW11/vyL44PBYbuWwHpQ+cjUdQMnM5KGVw6MI8e0XE9Th
4WegtVL4AosanA9J3yoY4Q8AtH9W6w==
              "]], 
             FilledCurveBox[{{{1, 4, 3}, {1, 3, 3}, {1, 3, 3}, {1, 3, 
              3}}}, {{{30.693799999999996`, 5.871880000000001}, {
              30.693799999999996`, 6.2171899999999996`}, {30.407799999999995`,
               6.456250000000001}, {30.121899999999997`, 6.456250000000001}, {
              29.774999999999995`, 6.456250000000001}, {29.537499999999994`, 
              6.17031}, {29.537499999999994`, 5.88438}, {29.537499999999994`, 
              5.539059999999999}, {29.823399999999992`, 5.300000000000001}, {
              30.109399999999994`, 5.300000000000001}, {30.4547, 
              5.300000000000001}, {30.693799999999996`, 5.585939999999999}, {
              30.693799999999996`, 5.871880000000001}}}], 
             FilledCurveBox[{{{1, 4, 3}, {1, 3, 3}, {1, 3, 3}, {1, 3, 3}, {1, 
              3, 3}, {1, 3, 3}, {1, 3, 3}, {1, 3, 3}}, {{1, 4, 3}, {1, 3, 
              3}, {1, 3, 3}, {1, 3, 3}, {1, 3, 3}, {1, 3, 3}, {1, 3, 3}, {1, 
              3, 3}}}, CompressedData["
1:eJxTTMoPSmVmYGBgAmJJKH1TuibRqNXJwXlCs1CalZIDjO9zgt12tqmKgzeI
rnVy+Pn29QFLZTWH+TY6V2a5OTmYGAPBZ3WH/yDA7uTAwtkln/xO0+H+Pr45
xrMcHUR6vF6xlGg57LzV9TfVH8Ff3X07g+G7A5z/hnefwcwuB4cfIPMPQ/UH
OTjU/bYqOHdCHaJf3cFhziLlnX/c1RzMrx3NNZFwcNig+qR53lkVOB/mfhi/
RYFd9cwVeQewMiUHh+kzgSBSxuFifjz7uUgHB/c1R5cz/JBwuA3y71QHBzcQ
P0IU4r9/DhD/GYs4yDt+TD7j6wjng917CcEH+0feyUFh14J9qevEHMDC3k4O
D1zjHWcVSkL80+TkIFI5qeQsiyw8fD8sWq9w9oaCA3r4g4LFRNDJ4bam7Jr/
zQh+9f0ft4xfK8D5X/Z93JpuJufA479+SiqDk4M8yH4/aYdszp8L0h87QtzD
JwbhNzs6pIGAmijcPzA+y+JJVoyyCD44fHY6OBzs3tdkwiwGkZ/r4NAOCk8T
aYf25eGnjHocHO6D/CcoB+fD/APjw9wP46fE3nFjrlCB8zfo5S1mtFFzmPKN
LX7GEgcHv4sTY/4tVndIB7ljn4PD5PbWqMs2mhD1PI4ONZ82BGT/0oS7H8Y/
rmk16XQ7gg8OjweODutBEZ+r6SD8yfF82l9Hh0cR4tsvJqjDw89Aa6XwBRY1
OB+SvlUwwh8AL7pHJQ==
              "]], 
             FilledCurveBox[{{{1, 4, 3}, {1, 3, 3}, {1, 3, 3}, {1, 3, 3}, {1, 
              3, 3}, {1, 3, 3}, {1, 3, 3}, {1, 3, 3}}, {{1, 4, 3}, {1, 3, 
              3}, {1, 3, 3}, {1, 3, 3}, {1, 3, 3}, {1, 3, 3}, {1, 3, 3}, {1, 
              3, 3}}}, CompressedData["
1:eJxTTMoPSmVmYGBgAmJJKM3jv35KaoWrg/OEZqE0KyUHGN/nBLvtbFMVh7rf
VgXnClwdfr59fcBSWc3hYn48+zlLVwcTYyD4rA6hf7s4sHB2ySe/03QQ+eR4
Pq3XxUGkx+sVS4mWwxvefQYznRD8B/v45hi/cobzFRw/Jp+pdXb4ATL/sKaD
MEi/qzPE3hPqEP1Szg5zFinv/OOu5pDN+XNBOrezwwbVJ83zzqrA+TD3w/gt
CuyqZ67IO0SIb7/IIObsMH0mEETKOLAsnmTF6Ovs4L7m6HKGHxIOvCD/djg7
uIH4EaIQ/310hvjLWMQhpERl+n8HFzgf7N6jCD7YP0KuDgq7FuxLXSfmkAYC
dq4OD1zjHWcVSkLCo9TVQaRyUslZFll4+H5YtF7h7A0FB/TwP1Ara5HO4upw
W1N2zf9mBL/6/o9bxq8V4Pwv+z5uTTeTc3BoenR8xmcXB3mQ/X7SDvNsdK7M
uuYCcQ+fGIRf5gJxl5oo3D8wvsW1o7kmAgg+OHzWOjsc7N7XZMIsBpGf4OzQ
DgpPE2mHnbe6/qbWOzvcB/lPUA7Oh/kHxoe5H8ZPib3jxlyhAudv0MtbzGij
5nBC02rS6enODn4XJ8b8W6zuAIqmmRudHSa3t0ZdttGEqP/v7FDzaUNA9i9N
uPth/D8xuUf/VSH44PC47OKwHpQ+cjUdXFVLmWZ9cHF4BEoICerw8DPQWil8
gUUNzoekbxWM8AcAflBMQg==
              "]], 
             FilledCurveBox[{{{1, 4, 3}, {1, 3, 3}, {1, 3, 3}, {1, 3, 3}, {1, 
              3, 3}, {1, 3, 3}, {1, 3, 3}, {1, 3, 3}}, {{1, 4, 3}, {1, 3, 
              3}, {1, 3, 3}, {1, 3, 3}, {1, 3, 3}, {1, 3, 3}, {1, 3, 3}, {1, 
              3, 3}}}, CompressedData["
1:eJxTTMoPSmVmYGBgAmJJKF28VfT36TgPB+cJzUJpVkoOML7PCXbb2aYqDk8S
F14zCfdw+Pn29QFLZTUH82tHc00UPBxMjIHgs7rDTBB46O7Awtkln/xO06Ey
YoXp2WJ3B5Eer1csJVoOISUq0/9rIPiuqqVMsy64wflty8NPGaW4OfwAmX9Y
06ECpF/bzaHut1XBuRPqEP0Mbg5zFinv/OOu5nAxP5793EdXhw2qT5rnnVWB
82Huh/FbFNhVz1yRdzhQK2uR/sfVYTrInZEyDjmcPxekG7s5uK85upzhh4RD
Cci/eW4ObiB+hKiDBch/N9wg/jMWcdh5q+tvqro7nA927xoEH+yfH+4OCrsW
7EtdJ+ZwBgRUPBweuMY7ziqUhIRHtIeDSOWkkrMssvDw/bBovcLZGwoO6OGv
BvLWK3eH25qya/43I/jV93/cMn6tAOd/2fdxa7qZnMOyFx56/2+6O8iD7PeT
dmBZPMmKcS/UPXxiEH6su0MaCKiJwv0D48+z0bky65sbnA8On8luDge79zWZ
MItB5MvcHNpB4Wki7aDg+DH5TKqbw32Q/wTl4HyYf2B8mPth/JTYO27MFSpw
/ga9vMWMNmoOehMW/DCsc3Pwuzgx5t9idQcGEJjh5jC5vTXqso0mRP1TN4ea
TxsCsn9pwt0P4ycevqydmojgg8Njp7vDelD6yNV0WNN9O4PhurvDowjx7RcT
1OHhZ6C1UvgCixqcD0nfKhjhDwCGmlq/
              "]], 
             FilledCurveBox[{{{1, 4, 3}, {1, 3, 3}, {0, 1, 0}, {1, 3, 3}, {1, 
               3, 3}, {1, 3, 3}, {1, 3, 3}, {1, 3, 3}, {1, 3, 3}, {1, 3, 3}, {
               1, 3, 3}, {1, 3, 3}}, {{1, 4, 3}, {1, 3, 3}, {1, 3, 3}, {1, 3, 
               3}, {1, 3, 3}, {1, 3, 3}, {1, 3, 3}}}, {CompressedData["
1:eJxTTMoPSmViYGBQBmIQvfyFh97/QG+HMyDwRs4Bxu+08dyVtkjJYYNe3mLG
I14OZjZ7g6YdVHHI4fy5IF0bwXdoenR8xmJPOD/x8GXt1EJPB+Vrj4IZ3ihB
zEv0dFj57WXFGQcEf29+zduZTxH89apPmue91XCQd/yYfEbWy8EcZN5DTQfz
a0dzTQoQ/DXdtzMYliP44eLbLzLc83I4cdhpbeY8TYc/MblH//3ycvDYXytr
8VzDwV21lGnWCwS/ZKvo79PrMPkbwParo8qnqzv4nGC3nX3Uy8HEGAg+qznc
kK5JNHqL4IPDQ9gbzhf45Hg+TdfbgYWzSz7ZTx3O/w8GCP7k9taoyzaaEP2f
vRxEerxesZRoOcy30bkyKw/BT08DgnWecD7L4klWjE89HB5FAD2eoA7ng+NL
SQnO3xFsFfFfXdxhCyj+5nhC3GcsAg9fGB8WvzA+LP7ftOV2G+2WcEBPHwD/
3vBs
               "], CompressedData["
1:eJxTTMoPSmViYGAQA2IQfQYErng5zJkJBD/lHGD8ivs/bhl3y8D56WkgIOVw
XNNq0untXg5f9n3cmj5NwuFCfjz7uYleDlUg9d5iDupPmuedjfJyiFGNkDlX
I+og7/gx+Ywsgu9zgt129l5POB9sXr+nw45gq4j/6hIO9/fxzTFugvElHfbX
ylqkl3jC7b8pXZNolOrp8KYtt9totwyc/37ReoWzHApwfjXIPa8VHbbo5S1m
nOPp4AEyyF3FQeCT4/k0VS84P+HwZe3USgQf7L6lXg5782vezkxVhti/B+r/
aUrw8LijKbvm/2ZFON8YBJoVHNDDEwAVHJ/F
               "]}]},
            AspectRatio->Automatic,
            BaselinePosition->Scaled[0.32439307852814453`],
            ImageSize->{56.13102864259029, 16.338709838107096`},
            PlotRange->{{0., 56.13}, {0., 16.34}}],
           TraditionalForm], {-0.4330127018922193, -0.24999999999999967}, 
          ImageScaled[{0.5, 0.5}],
          BaseStyle->"Graphics"]}, {
         {GrayLevel[0.5], Thickness[0.005], 
          {Arrowheads[0.], 
           ArrowBox[{{-0.8660254037844389, 0.5000000000000007}, {
            0.8660254037844389, -0.5000000000000012}}, 0.09999999999999994]}},
          InsetBox[
          FormBox[
           GraphicsBox[
            {Thickness[0.017815784785319793`], 
             FilledCurveBox[{{{1, 4, 3}, {1, 3, 3}, {1, 3, 3}, {1, 3, 3}, {1, 
               3, 3}, {1, 3, 3}, {1, 3, 3}, {1, 3, 3}, {1, 3, 3}, {1, 3, 3}, {
               0, 1, 0}, {1, 3, 3}, {1, 3, 3}, {1, 3, 3}, {1, 3, 3}, {0, 1, 
               0}, {0, 1, 0}, {1, 3, 3}, {1, 3, 3}, {1, 3, 3}, {1, 3, 3}, {1, 
               3, 3}, {1, 3, 3}}, {{1, 4, 3}, {1, 3, 3}, {1, 3, 3}, {0, 1, 
               0}, {1, 3, 3}, {1, 3, 3}, {1, 3, 3}, {1, 3, 
               3}}}, {CompressedData["
1:eJxTTMoPSmViYGBwAGIQXXP/xy3j01IO4Zxi7cbxig4w/opvLyvOTFB26Ivo
9mcMkHCY0t4adVlG1SFKNULm3B4ROL8fJL9BEM7f6rXBYo4ln0OnjeeutEXK
Di9qH2ef1+F1KD+8zXWmr7IDjyOf14xMHodTh53WZtapQMzfwAHXL7NRbD7T
AxY4377Esfa0DBOcL9okM8Xg8n/7OYuUd/45ruJgYgwCf+wZQOCBskOzeC1r
5rEf9rc1Zdf8Z1Z2mDUTCCS/2f8HgX5FOJ8/NuC+UTmCD/M/xP5v9itB/ndQ
dAAbb/wDzq950fRr2s6fcP566W26p978tE9NAwI3RQcW/V9cl3h+24O1XYbJ
/7WvBIWrNcx9DA4/374+YLlYxeHLvo9b06exwPkan1RezjrJBuefAYEedgcz
m71B0xwRfJcJzUJpXcpwvvuao8sZfig5LLm1/LGhM7sD2L7dSlD/sEHU+SjB
/aMKsseTD+5fcDzlcMPDAxxPK7kcrrvZ3Dzb8wbOB4fj/+dwfuGDq0Xpak8w
+DNA5tzkcCiA8qdD+TfA5j2xBwVX2jN2B+6qfB7GAy/gfAOQ8za/hfO9t/of
T277aA8OJzEOB3A8M3yB82HxD+NvA6W/n2wOMP2w8IHxYekNnQ9OZ3M44XyY
f8DxxYbgg/WlscH54PBmZoLzt4Ps38kIidcwbjh/DjhceeD8GFA+suGF6mdz
eOAa7zjrohg0PbBB8uFrcYeD3fuaTBazO7QqsKuemSLmcIP3tliqGZcDyLiZ
O0Wg+YsfzgfTP0XgfFh+ftOW2220W9oBPb8DAFrzw6k=
               
               "], CompressedData["
1:eJxTTMoPSmViYGAQB2IQrfFJ5eUsTVEHdRDdKeUwEwR+Cjt82fdxa/o3cYcd
wVYR/48LOpwBgTWiDi9qH2ef1+GH8/siuv0ZN3DA+Qe79zWZLGZ3SE8DgmOS
cL77mqPLGX4g+DGqETLnZKQcAp54XjK9zO6wXkiHL71OCmL+G3aHN2253Ua7
pRxmgB3EA3EXp5LD0lvLHxs68zoIV04qObtFyaEXZP8Hfoe9+TVvZ6YqQ/UJ
OFTe/3HLeLeyQ/Dbyx9nOAo6eIDtV3ZoV2BXPXNFyOHn29cHLBerOIiAzFki
AudHgdy1RwzOf+Aa7zhro7hDBsg/05Th/A+L1iucjVCC8+9oyq75b6wIsT9a
DGIui6wDevgCANiKq/I=
               "]}], 
             FilledCurveBox[{{{1, 4, 3}, {0, 1, 0}, {1, 3, 3}, {1, 3, 3}, {0, 
              1, 0}, {1, 3, 3}}, {{1, 4, 3}, {0, 1, 0}, {1, 3, 3}, {1, 3, 
              3}, {0, 1, 0}, {1, 3, 3}}}, CompressedData["
1:eJxTTMoPSmVmYGBgAmJ+KC09L07z9AIjh5XfXlacOaDkAOOLVE4qOWui7HAG
BHIQ/CeJC6+Z2CP4JsZAUKwG57/I0v42XRbBP7FrRy/bBlUMPn9swH2j40pw
PsgY42Alh5TYO27MEmpwPsx8GB9mP4w/EwQyEXyY+9H56P470L2vyWSxDJxf
cf/HLeNuWbh/YXyYfTA+zD0wPsy/MD7MP+j83ohuf8YNMnD+jmCriP/HpeH+
hfFh5sP4MPthfJh/YXyY+9H5MP8BAG3zyEo=
              "]], 
             FilledCurveBox[{{{1, 4, 3}, {1, 3, 3}, {1, 3, 3}, {1, 3, 3}, {1, 
              3, 3}, {1, 3, 3}, {1, 3, 3}, {1, 3, 3}}, {{1, 4, 3}, {1, 3, 
              3}, {1, 3, 3}, {1, 3, 3}, {1, 3, 3}, {1, 3, 3}, {1, 3, 3}, {1, 
              3, 3}}}, CompressedData["
1:eJxTTMoPSmVmYGBgAmJJKC0xL07z9AdrB+cJzUJpVkoOML7PCXbb2aYqDn++
lT6Y89Da4efb1wcsldUcltzfxzen2NrBxBgIPqs7pKcBwTcrBxbOLvnkd5oO
6k+a552VsnIQ6fF6xVKi5XBTuibRqNUSzt9fK2uRfsUCzndsenR8xm9zhx8g
8w9rOqiB9HeZO9T9tio4d0Ld4RZIv6m5w5xFyjv/uKs53BD65HhezNxhgypI
oQqcD3M/jN+iwK565oq8wwa9vMWMOuYO02cCQaSMA5ebainTLHMH9zVHlzP8
kHCQBvlXwMLBDcSPEIX477EFxH/GIg7LX3jo/W+0hPPtQe7ttoLzwf5RsXZQ
2LVgX+o6MYczIFBj7fDANd5xVqEkJDxeWTuIVE4qOcsiCw/fD4vWK5y9oeCA
Hv71IH9zWDvc1pRd878Zwa++/+OW8WsFOP/Lvo9b083kHOpZjvYbPrdykAfZ
7yftYFMZscJ0rRXEPXxiEP5bSwdQNKWpicL9A+MXrOm+naGA4IPDJ8rC4WD3
viYTZjGovIVDOyg8TaQdSraK/j79z9zhPsh/gnJwPsw/MD7M/TB+SuwdN+YK
FTgfHC82ag79wSUq0/UtHPwuToz5t1jdARysyRYOk9tboy7baDoUg9VbONR8
2hCQ/UsT7n4Y//vOW11/vyL44PBYbuWwHpQ+cjUdQMnM5KGVw6MI8e0XE9Th
4WegtVL4AosanA9J3yoY4Q8AtH9W6w==
              "]], 
             FilledCurveBox[{{{1, 4, 3}, {1, 3, 3}, {1, 3, 3}, {1, 3, 
              3}}}, {{{30.693799999999996`, 5.871880000000001}, {
              30.693799999999996`, 6.2171899999999996`}, {30.407799999999995`,
               6.456250000000001}, {30.121899999999997`, 6.456250000000001}, {
              29.774999999999995`, 6.456250000000001}, {29.537499999999994`, 
              6.17031}, {29.537499999999994`, 5.88438}, {29.537499999999994`, 
              5.539059999999999}, {29.823399999999992`, 5.300000000000001}, {
              30.109399999999994`, 5.300000000000001}, {30.4547, 
              5.300000000000001}, {30.693799999999996`, 5.585939999999999}, {
              30.693799999999996`, 5.871880000000001}}}], 
             FilledCurveBox[{{{1, 4, 3}, {1, 3, 3}, {1, 3, 3}, {1, 3, 3}, {1, 
              3, 3}, {1, 3, 3}, {1, 3, 3}, {1, 3, 3}}, {{1, 4, 3}, {1, 3, 
              3}, {1, 3, 3}, {1, 3, 3}, {1, 3, 3}, {1, 3, 3}, {1, 3, 3}, {1, 
              3, 3}}}, CompressedData["
1:eJxTTMoPSmVmYGBgAmJJKH1TuibRqNXJwXlCs1CalZIDjO9zgt12tqmKgzeI
rnVy+Pn29QFLZTWH+TY6V2a5OTmYGAPBZ3WH/yDA7uTAwtkln/xO0+H+Pr45
xrMcHUR6vF6xlGg57LzV9TfVH8Ff3X07g+G7A5z/hnefwcwuB4cfIPMPQ/UH
OTjU/bYqOHdCHaJf3cFhziLlnX/c1RzMrx3NNZFwcNig+qR53lkVOB/mfhi/
RYFd9cwVeQewMiUHh+kzgSBSxuFifjz7uUgHB/c1R5cz/JBwuA3y71QHBzcQ
P0IU4r9/DhD/GYs4yDt+TD7j6wjng917CcEH+0feyUFh14J9qevEHMDC3k4O
D1zjHWcVSkL80+TkIFI5qeQsiyw8fD8sWq9w9oaCA3r4g4LFRNDJ4bam7Jr/
zQh+9f0ft4xfK8D5X/Z93JpuJufA479+SiqDk4M8yH4/aYdszp8L0h87QtzD
JwbhNzs6pIGAmijcPzA+y+JJVoyyCD44fHY6OBzs3tdkwiwGkZ/r4NAOCk8T
aYf25eGnjHocHO6D/CcoB+fD/APjw9wP46fE3nFjrlCB8zfo5S1mtFFzmPKN
LX7GEgcHv4sTY/4tVndIB7ljn4PD5PbWqMs2mhD1PI4ONZ82BGT/0oS7H8Y/
rmk16XQ7gg8OjweODutBEZ+r6SD8yfF82l9Hh0cR4tsvJqjDw89Aa6XwBRY1
OB+SvlUwwh8AL7pHJQ==
              "]], 
             FilledCurveBox[{{{1, 4, 3}, {1, 3, 3}, {1, 3, 3}, {1, 3, 3}, {1, 
              3, 3}, {1, 3, 3}, {1, 3, 3}, {1, 3, 3}}, {{1, 4, 3}, {1, 3, 
              3}, {1, 3, 3}, {1, 3, 3}, {1, 3, 3}, {1, 3, 3}, {1, 3, 3}, {1, 
              3, 3}}}, CompressedData["
1:eJxTTMoPSmVmYGBgAmJJKM3jv35KaoWrg/OEZqE0KyUHGN/nBLvtbFMVh7rf
VgXnClwdfr59fcBSWc3hYn48+zlLVwcTYyD4rA6hf7s4sHB2ySe/03QQ+eR4
Pq3XxUGkx+sVS4mWwxvefQYznRD8B/v45hi/cobzFRw/Jp+pdXb4ATL/sKaD
MEi/qzPE3hPqEP1Szg5zFinv/OOu5pDN+XNBOrezwwbVJ83zzqrA+TD3w/gt
CuyqZ67IO0SIb7/IIObsMH0mEETKOLAsnmTF6Ovs4L7m6HKGHxIOvCD/djg7
uIH4EaIQ/310hvjLWMQhpERl+n8HFzgf7N6jCD7YP0KuDgq7FuxLXSfmkAYC
dq4OD1zjHWcVSkLCo9TVQaRyUslZFll4+H5YtF7h7A0FB/TwP1Ara5HO4upw
W1N2zf9mBL/6/o9bxq8V4Pwv+z5uTTeTc3BoenR8xmcXB3mQ/X7SDvNsdK7M
uuYCcQ+fGIRf5gJxl5oo3D8wvsW1o7kmAgg+OHzWOjsc7N7XZMIsBpGf4OzQ
DgpPE2mHnbe6/qbWOzvcB/lPUA7Oh/kHxoe5H8ZPib3jxlyhAudv0MtbzGij
5nBC02rS6enODn4XJ8b8W6zuAIqmmRudHSa3t0ZdttGEqP/v7FDzaUNA9i9N
uPth/D8xuUf/VSH44PC47OKwHpQ+cjUdXFVLmWZ9cHF4BEoICerw8DPQWil8
gUUNzoekbxWM8AcAflBMQg==
              "]], 
             FilledCurveBox[{{{1, 4, 3}, {1, 3, 3}, {1, 3, 3}, {1, 3, 3}, {1, 
              3, 3}, {1, 3, 3}, {1, 3, 3}, {1, 3, 3}}, {{1, 4, 3}, {1, 3, 
              3}, {1, 3, 3}, {1, 3, 3}, {1, 3, 3}, {1, 3, 3}, {1, 3, 3}, {1, 
              3, 3}}}, CompressedData["
1:eJxTTMoPSmVmYGBgAmJJKF28VfT36TgPB+cJzUJpVkoOML7PCXbb2aYqDk8S
F14zCfdw+Pn29QFLZTUH82tHc00UPBxMjIHgs7rDTBB46O7Awtkln/xO06Ey
YoXp2WJ3B5Eer1csJVoOISUq0/9rIPiuqqVMsy64wflty8NPGaW4OfwAmX9Y
06ECpF/bzaHut1XBuRPqEP0Mbg5zFinv/OOu5nAxP5793EdXhw2qT5rnnVWB
82Huh/FbFNhVz1yRdzhQK2uR/sfVYTrInZEyDjmcPxekG7s5uK85upzhh4RD
Cci/eW4ObiB+hKiDBch/N9wg/jMWcdh5q+tvqro7nA927xoEH+yfH+4OCrsW
7EtdJ+ZwBgRUPBweuMY7ziqUhIRHtIeDSOWkkrMssvDw/bBovcLZGwoO6OGv
BvLWK3eH25qya/43I/jV93/cMn6tAOd/2fdxa7qZnMOyFx56/2+6O8iD7PeT
dmBZPMmKcS/UPXxiEH6su0MaCKiJwv0D48+z0bky65sbnA8On8luDge79zWZ
MItB5MvcHNpB4Wki7aDg+DH5TKqbw32Q/wTl4HyYf2B8mPth/JTYO27MFSpw
/ga9vMWMNmoOehMW/DCsc3Pwuzgx5t9idQcGEJjh5jC5vTXqso0mRP1TN4ea
TxsCsn9pwt0P4ycevqydmojgg8Njp7vDelD6yNV0WNN9O4PhurvDowjx7RcT
1OHhZ6C1UvgCixqcD0nfKhjhDwCGmlq/
              "]], 
             FilledCurveBox[{{{0, 2, 0}, {0, 1, 0}, {1, 3, 3}, {0, 1, 0}, {1, 
              3, 3}, {1, 3, 3}, {0, 1, 0}, {1, 3, 3}, {0, 1, 0}, {1, 3, 3}, {
              0, 1, 0}, {0, 1, 0}, {1, 3, 3}, {1, 3, 3}}}, CompressedData["
1:eJxTTMoPSmVmYGBgBGJZIGYC4v8gIO7tYGIMAqIOMH6rArvqmSliDu6qpUyz
XnjB+RJTr3BmJCH48o4fk8/EejnsCLaK+K8uDuevFdLhS78nAeeb2+wNmvZQ
E85n4eyST87TgvNFerxesZRoOey41fU31R7Bf8+7z2CmlJfDk8SF10zOazqk
pwHBOU+H9apPmue91XAAKTMxxORPbm+Numyj4bC/VtYiPQTBdwH5ZwGCP+Ub
W/yML54O56+GvdG/jeDD3A/jw/wHDp/3nnD/X8yPZz+XieCLg8LHCpMPC1/7
pkfHZyR7OlTd/3HL2FvU4cOGgOxZ3xH85S889P5resH5YPfHIPglW0V/n36H
4KPHHwChWsbY
              "]]},
            AspectRatio->Automatic,
            BaselinePosition->Scaled[0.32439307852814453`],
            ImageSize->{56.13102864259029, 16.338709838107096`},
            PlotRange->{{0., 56.13}, {0., 16.34}}],
           TraditionalForm], {0., -2.7755575615628914*^-16}, ImageScaled[{0.5, 0.5}],
          BaseStyle->"Graphics"]}, {
         {GrayLevel[0.5], Thickness[0.005], 
          {Arrowheads[0.], 
           ArrowBox[{{-0.8660254037844389, 0.5000000000000007}, {
            0.8660254037844386, 0.4999999999999993}}, 0.09999999999999994]}}, 
         InsetBox[
          FormBox[
           GraphicsBox[
            {Thickness[0.030562347188264054`], 
             FilledCurveBox[{{{1, 4, 3}, {1, 3, 3}, {1, 3, 3}, {1, 3, 3}, {1, 
               3, 3}, {1, 3, 3}, {1, 3, 3}, {1, 3, 3}, {1, 3, 3}, {1, 3, 3}, {
               0, 1, 0}, {1, 3, 3}, {1, 3, 3}, {1, 3, 3}, {1, 3, 3}, {0, 1, 
               0}, {0, 1, 0}, {1, 3, 3}, {1, 3, 3}, {1, 3, 3}, {1, 3, 3}, {1, 
               3, 3}, {1, 3, 3}}, {{1, 4, 3}, {1, 3, 3}, {1, 3, 3}, {0, 1, 
               0}, {1, 3, 3}, {1, 3, 3}, {1, 3, 3}, {1, 3, 
               3}}}, {CompressedData["
1:eJxTTMoPSmViYGBwAGIQXXP/xy3j01IO4Zxi7cbxig4w/opvLyvOTFB26Ivo
9mcMkHCY0t4adVlG1SFKNULm3B4ROL8fJL9BEM7f6rXBYo4ln0OnjeeutEXK
Di9qH2ef1+F1KD+8zXWmr7IDjyOf14xMHodTh53WZtapQMzfwAHXL7NRbD7T
AxY4377Esfa0DBOcL9okM8Xg8n/7OYuUd/45ruJgYgwCf+wZQOCBskOzeC1r
5rEf9rc1Zdf8Z1Z2mDUTCCS/2f8HgX5FOJ8/NuC+UTmCD/M/xP5v9itB/ndQ
dAAbb/wDzq950fRr2s6fcP566W26p978tE9NAwI3RQcW/V9cl3h+24O1XYbJ
/7WvBIWrNcx9DA4/374+YLlYxeHLvo9b06exwPkan1RezjrJBuefAYEedgcz
m71B0xwRfJcJzUJpXcpwvvuao8sZfig5LLm1/LGhM7sD2L7dSlD/sEHU+SjB
/aMKsseTD+5fcDzlcMPDAxxPK7kcrrvZ3Dzb8wbOB4fj/+dwfuGDq0Xpak8w
+DNA5tzkcCiA8qdD+TfA5j2xBwVX2jN2B+6qfB7GAy/gfAOQ8za/hfO9t/of
T277aA8OJzEOB3A8M3yB82HxD+NvA6W/n2wOMP2w8IHxYekNnQ9OZ3M44XyY
f8DxxYbgg/WlscH54PBmZoLzt4Ps38kIidcwbjh/DjhceeD8GFA+suGF6mdz
eOAa7zjrohg0PbBB8uFrcYeD3fuaTBazO7QqsKuemSLmcIP3tliqGZcDyLiZ
O0Wg+YsfzgfTP0XgfFh+ftOW2220W9oBPb8DAFrzw6k=
               
               "], CompressedData["
1:eJxTTMoPSmViYGAQB2IQrfFJ5eUsTVEHdRDdKeUwEwR+Cjt82fdxa/o3cYcd
wVYR/48LOpwBgTWiDi9qH2ef1+GH8/siuv0ZN3DA+Qe79zWZLGZ3SE8DgmOS
cL77mqPLGX4g+DGqETLnZKQcAp54XjK9zO6wXkiHL71OCmL+G3aHN2253Ua7
pRxmgB3EA3EXp5LD0lvLHxs68zoIV04qObtFyaEXZP8Hfoe9+TVvZ6YqQ/UJ
OFTe/3HLeLeyQ/Dbyx9nOAo6eIDtV3ZoV2BXPXNFyOHn29cHLBerOIiAzFki
AudHgdy1RwzOf+Aa7zhro7hDBsg/05Th/A+L1iucjVCC8+9oyq75b6wIsT9a
DGIui6wDevgCANiKq/I=
               "]}], 
             FilledCurveBox[{{{1, 4, 3}, {0, 1, 0}, {1, 3, 3}, {1, 3, 3}, {0, 
              1, 0}, {1, 3, 3}}, {{1, 4, 3}, {0, 1, 0}, {1, 3, 3}, {1, 3, 
              3}, {0, 1, 0}, {1, 3, 3}}}, CompressedData["
1:eJxTTMoPSmVmYGBgAmJ+KC09L07z9AIjh5XfXlacOaDkAOOLVE4qOWui7HAG
BHIQ/CeJC6+Z2CP4JsZAUKwG57/I0v42XRbBP7FrRy/bBlUMPn9swH2j40pw
PsgY42Alh5TYO27MEmpwPsx8GB9mP4w/EwQyEXyY+9H56P470L2vyWSxDJxf
cf/HLeNuWbh/YXyYfTA+zD0wPsy/MD7MP+j83ohuf8YNMnD+jmCriP/HpeH+
hfFh5sP4MPthfJh/YXyY+9H5MP8BAG3zyEo=
              "]], 
             FilledCurveBox[{{{1, 4, 3}, {1, 3, 3}, {1, 3, 3}, {1, 3, 3}, {1, 
              3, 3}, {1, 3, 3}, {1, 3, 3}, {1, 3, 3}}, {{1, 4, 3}, {1, 3, 
              3}, {1, 3, 3}, {1, 3, 3}, {1, 3, 3}, {1, 3, 3}, {1, 3, 3}, {1, 
              3, 3}}}, CompressedData["
1:eJxTTMoPSmVmYGBgAmJJKC0xL07z9AdrB+cJzUJpVkoOML7PCXbb2aYqDn++
lT6Y89Da4efb1wcsldUcltzfxzen2NrBxBgIPqs7pKcBwTcrBxbOLvnkd5oO
6k+a552VsnIQ6fF6xVKi5XBTuibRqNUSzt9fK2uRfsUCzndsenR8xm9zhx8g
8w9rOqiB9HeZO9T9tio4d0Ld4RZIv6m5w5xFyjv/uKs53BD65HhezNxhgypI
oQqcD3M/jN+iwK565oq8wwa9vMWMOuYO02cCQaSMA5ebainTLHMH9zVHlzP8
kHCQBvlXwMLBDcSPEIX477EFxH/GIg7LX3jo/W+0hPPtQe7ttoLzwf5RsXZQ
2LVgX+o6MYczIFBj7fDANd5xVqEkJDxeWTuIVE4qOcsiCw/fD4vWK5y9oeCA
Hv71IH9zWDvc1pRd878Zwa++/+OW8WsFOP/Lvo9b083kHOpZjvYbPrdykAfZ
7yftYFMZscJ0rRXEPXxiEP5bSwdQNKWpicL9A+MXrOm+naGA4IPDJ8rC4WD3
viYTZjGovIVDOyg8TaQdSraK/j79z9zhPsh/gnJwPsw/MD7M/TB+SuwdN+YK
FTgfHC82ag79wSUq0/UtHPwuToz5t1jdARysyRYOk9tboy7baDoUg9VbONR8
2hCQ/UsT7n4Y//vOW11/vyL44PBYbuWwHpQ+cjUdQMnM5KGVw6MI8e0XE9Th
4WegtVL4AosanA9J3yoY4Q8AtH9W6w==
              "]], 
             FilledCurveBox[{{{1, 4, 3}, {1, 3, 3}, {1, 3, 3}, {1, 3, 
              3}}}, {{{30.693799999999996`, 5.871880000000001}, {
              30.693799999999996`, 6.2171899999999996`}, {30.407799999999995`,
               6.456250000000001}, {30.121899999999997`, 6.456250000000001}, {
              29.774999999999995`, 6.456250000000001}, {29.537499999999994`, 
              6.17031}, {29.537499999999994`, 5.88438}, {29.537499999999994`, 
              5.539059999999999}, {29.823399999999992`, 5.300000000000001}, {
              30.109399999999994`, 5.300000000000001}, {30.4547, 
              5.300000000000001}, {30.693799999999996`, 5.585939999999999}, {
              30.693799999999996`, 5.871880000000001}}}]},
            AspectRatio->Automatic,
            BaselinePosition->Scaled[0.32439307852814453`],
            ImageSize->{32.71888418430884, 16.338709838107096`},
            PlotRange->{{0., 32.720000000000006`}, {0., 16.34}}],
           TraditionalForm], {-1.6653345369377348*^-16, 0.5}, ImageScaled[{0.5, 0.5}],
          BaseStyle->"Graphics"]}, {
         {GrayLevel[0.5], Thickness[0.005], 
          {Arrowheads[0.], 
           ArrowBox[{{-0.8660254037844384, -0.4999999999999994}, {
            1.8369701987210297`*^-16, 1.}}, 0.09999999999999994]}}, InsetBox[
          FormBox[
           GraphicsBox[
            {Thickness[0.017815784785319793`], 
             FilledCurveBox[{{{1, 4, 3}, {1, 3, 3}, {1, 3, 3}, {1, 3, 3}, {1, 
               3, 3}, {1, 3, 3}, {1, 3, 3}, {1, 3, 3}, {1, 3, 3}, {1, 3, 3}, {
               0, 1, 0}, {1, 3, 3}, {1, 3, 3}, {1, 3, 3}, {1, 3, 3}, {0, 1, 
               0}, {0, 1, 0}, {1, 3, 3}, {1, 3, 3}, {1, 3, 3}, {1, 3, 3}, {1, 
               3, 3}, {1, 3, 3}}, {{1, 4, 3}, {1, 3, 3}, {1, 3, 3}, {0, 1, 
               0}, {1, 3, 3}, {1, 3, 3}, {1, 3, 3}, {1, 3, 
               3}}}, {CompressedData["
1:eJxTTMoPSmViYGBwAGIQXXP/xy3j01IO4Zxi7cbxig4w/opvLyvOTFB26Ivo
9mcMkHCY0t4adVlG1SFKNULm3B4ROL8fJL9BEM7f6rXBYo4ln0OnjeeutEXK
Di9qH2ef1+F1KD+8zXWmr7IDjyOf14xMHodTh53WZtapQMzfwAHXL7NRbD7T
AxY4377Esfa0DBOcL9okM8Xg8n/7OYuUd/45ruJgYgwCf+wZQOCBskOzeC1r
5rEf9rc1Zdf8Z1Z2mDUTCCS/2f8HgX5FOJ8/NuC+UTmCD/M/xP5v9itB/ndQ
dAAbb/wDzq950fRr2s6fcP566W26p978tE9NAwI3RQcW/V9cl3h+24O1XYbJ
/7WvBIWrNcx9DA4/374+YLlYxeHLvo9b06exwPkan1RezjrJBuefAYEedgcz
m71B0xwRfJcJzUJpXcpwvvuao8sZfig5LLm1/LGhM7sD2L7dSlD/sEHU+SjB
/aMKsseTD+5fcDzlcMPDAxxPK7kcrrvZ3Dzb8wbOB4fj/+dwfuGDq0Xpak8w
+DNA5tzkcCiA8qdD+TfA5j2xBwVX2jN2B+6qfB7GAy/gfAOQ8za/hfO9t/of
T277aA8OJzEOB3A8M3yB82HxD+NvA6W/n2wOMP2w8IHxYekNnQ9OZ3M44XyY
f8DxxYbgg/WlscH54PBmZoLzt4Ps38kIidcwbjh/DjhceeD8GFA+suGF6mdz
eOAa7zjrohg0PbBB8uFrcYeD3fuaTBazO7QqsKuemSLmcIP3tliqGZcDyLiZ
O0Wg+YsfzgfTP0XgfFh+ftOW2220W9oBPb8DAFrzw6k=
               
               "], CompressedData["
1:eJxTTMoPSmViYGAQB2IQrfFJ5eUsTVEHdRDdKeUwEwR+Cjt82fdxa/o3cYcd
wVYR/48LOpwBgTWiDi9qH2ef1+GH8/siuv0ZN3DA+Qe79zWZLGZ3SE8DgmOS
cL77mqPLGX4g+DGqETLnZKQcAp54XjK9zO6wXkiHL71OCmL+G3aHN2253Ua7
pRxmgB3EA3EXp5LD0lvLHxs68zoIV04qObtFyaEXZP8Hfoe9+TVvZ6YqQ/UJ
OFTe/3HLeLeyQ/Dbyx9nOAo6eIDtV3ZoV2BXPXNFyOHn29cHLBerOIiAzFki
AudHgdy1RwzOf+Aa7zhro7hDBsg/05Th/A+L1iucjVCC8+9oyq75b6wIsT9a
DGIui6wDevgCANiKq/I=
               "]}], 
             FilledCurveBox[{{{1, 4, 3}, {0, 1, 0}, {1, 3, 3}, {1, 3, 3}, {0, 
              1, 0}, {1, 3, 3}}, {{1, 4, 3}, {0, 1, 0}, {1, 3, 3}, {1, 3, 
              3}, {0, 1, 0}, {1, 3, 3}}}, CompressedData["
1:eJxTTMoPSmVmYGBgAmJ+KC09L07z9AIjh5XfXlacOaDkAOOLVE4qOWui7HAG
BHIQ/CeJC6+Z2CP4JsZAUKwG57/I0v42XRbBP7FrRy/bBlUMPn9swH2j40pw
PsgY42Alh5TYO27MEmpwPsx8GB9mP4w/EwQyEXyY+9H56P470L2vyWSxDJxf
cf/HLeNuWbh/YXyYfTA+zD0wPsy/MD7MP+j83ohuf8YNMnD+jmCriP/HpeH+
hfFh5sP4MPthfJh/YXyY+9H5MP8BAG3zyEo=
              "]], 
             FilledCurveBox[{{{1, 4, 3}, {1, 3, 3}, {1, 3, 3}, {1, 3, 3}, {1, 
              3, 3}, {1, 3, 3}, {1, 3, 3}, {1, 3, 3}}, {{1, 4, 3}, {1, 3, 
              3}, {1, 3, 3}, {1, 3, 3}, {1, 3, 3}, {1, 3, 3}, {1, 3, 3}, {1, 
              3, 3}}}, CompressedData["
1:eJxTTMoPSmVmYGBgAmJJKC0xL07z9AdrB+cJzUJpVkoOML7PCXbb2aYqDn++
lT6Y89Da4efb1wcsldUcltzfxzen2NrBxBgIPqs7pKcBwTcrBxbOLvnkd5oO
6k+a552VsnIQ6fF6xVKi5XBTuibRqNUSzt9fK2uRfsUCzndsenR8xm9zhx8g
8w9rOqiB9HeZO9T9tio4d0Ld4RZIv6m5w5xFyjv/uKs53BD65HhezNxhgypI
oQqcD3M/jN+iwK565oq8wwa9vMWMOuYO02cCQaSMA5ebainTLHMH9zVHlzP8
kHCQBvlXwMLBDcSPEIX477EFxH/GIg7LX3jo/W+0hPPtQe7ttoLzwf5RsXZQ
2LVgX+o6MYczIFBj7fDANd5xVqEkJDxeWTuIVE4qOcsiCw/fD4vWK5y9oeCA
Hv71IH9zWDvc1pRd878Zwa++/+OW8WsFOP/Lvo9b083kHOpZjvYbPrdykAfZ
7yftYFMZscJ0rRXEPXxiEP5bSwdQNKWpicL9A+MXrOm+naGA4IPDJ8rC4WD3
viYTZjGovIVDOyg8TaQdSraK/j79z9zhPsh/gnJwPsw/MD7M/TB+SuwdN+YK
FTgfHC82ag79wSUq0/UtHPwuToz5t1jdARysyRYOk9tboy7baDoUg9VbONR8
2hCQ/UsT7n4Y//vOW11/vyL44PBYbuWwHpQ+cjUdQMnM5KGVw6MI8e0XE9Th
4WegtVL4AosanA9J3yoY4Q8AtH9W6w==
              "]], 
             FilledCurveBox[{{{1, 4, 3}, {1, 3, 3}, {1, 3, 3}, {1, 3, 
              3}}}, {{{30.693799999999996`, 5.871880000000001}, {
              30.693799999999996`, 6.2171899999999996`}, {30.407799999999995`,
               6.456250000000001}, {30.121899999999997`, 6.456250000000001}, {
              29.774999999999995`, 6.456250000000001}, {29.537499999999994`, 
              6.17031}, {29.537499999999994`, 5.88438}, {29.537499999999994`, 
              5.539059999999999}, {29.823399999999992`, 5.300000000000001}, {
              30.109399999999994`, 5.300000000000001}, {30.4547, 
              5.300000000000001}, {30.693799999999996`, 5.585939999999999}, {
              30.693799999999996`, 5.871880000000001}}}], 
             FilledCurveBox[{{{1, 4, 3}, {1, 3, 3}, {1, 3, 3}, {1, 3, 3}, {1, 
              3, 3}, {1, 3, 3}, {1, 3, 3}, {1, 3, 3}}, {{1, 4, 3}, {1, 3, 
              3}, {1, 3, 3}, {1, 3, 3}, {1, 3, 3}, {1, 3, 3}, {1, 3, 3}, {1, 
              3, 3}}}, CompressedData["
1:eJxTTMoPSmVmYGBgAmJJKH1TuibRqNXJwXlCs1CalZIDjO9zgt12tqmKgzeI
rnVy+Pn29QFLZTWH+TY6V2a5OTmYGAPBZ3WH/yDA7uTAwtkln/xO0+H+Pr45
xrMcHUR6vF6xlGg57LzV9TfVH8Ff3X07g+G7A5z/hnefwcwuB4cfIPMPQ/UH
OTjU/bYqOHdCHaJf3cFhziLlnX/c1RzMrx3NNZFwcNig+qR53lkVOB/mfhi/
RYFd9cwVeQewMiUHh+kzgSBSxuFifjz7uUgHB/c1R5cz/JBwuA3y71QHBzcQ
P0IU4r9/DhD/GYs4yDt+TD7j6wjng917CcEH+0feyUFh14J9qevEHMDC3k4O
D1zjHWcVSkL80+TkIFI5qeQsiyw8fD8sWq9w9oaCA3r4g4LFRNDJ4bam7Jr/
zQh+9f0ft4xfK8D5X/Z93JpuJufA479+SiqDk4M8yH4/aYdszp8L0h87QtzD
JwbhNzs6pIGAmijcPzA+y+JJVoyyCD44fHY6OBzs3tdkwiwGkZ/r4NAOCk8T
aYf25eGnjHocHO6D/CcoB+fD/APjw9wP46fE3nFjrlCB8zfo5S1mtFFzmPKN
LX7GEgcHv4sTY/4tVndIB7ljn4PD5PbWqMs2mhD1PI4ONZ82BGT/0oS7H8Y/
rmk16XQ7gg8OjweODutBEZ+r6SD8yfF82l9Hh0cR4tsvJqjDw89Aa6XwBRY1
OB+SvlUwwh8AL7pHJQ==
              "]], 
             FilledCurveBox[{{{1, 4, 3}, {1, 3, 3}, {1, 3, 3}, {1, 3, 3}, {1, 
              3, 3}, {1, 3, 3}, {1, 3, 3}, {1, 3, 3}}, {{1, 4, 3}, {1, 3, 
              3}, {1, 3, 3}, {1, 3, 3}, {1, 3, 3}, {1, 3, 3}, {1, 3, 3}, {1, 
              3, 3}}}, CompressedData["
1:eJxTTMoPSmVmYGBgAmJJKM3jv35KaoWrg/OEZqE0KyUHGN/nBLvtbFMVh7rf
VgXnClwdfr59fcBSWc3hYn48+zlLVwcTYyD4rA6hf7s4sHB2ySe/03QQ+eR4
Pq3XxUGkx+sVS4mWwxvefQYznRD8B/v45hi/cobzFRw/Jp+pdXb4ATL/sKaD
MEi/qzPE3hPqEP1Szg5zFinv/OOu5pDN+XNBOrezwwbVJ83zzqrA+TD3w/gt
CuyqZ67IO0SIb7/IIObsMH0mEETKOLAsnmTF6Ovs4L7m6HKGHxIOvCD/djg7
uIH4EaIQ/310hvjLWMQhpERl+n8HFzgf7N6jCD7YP0KuDgq7FuxLXSfmkAYC
dq4OD1zjHWcVSkLCo9TVQaRyUslZFll4+H5YtF7h7A0FB/TwP1Ara5HO4upw
W1N2zf9mBL/6/o9bxq8V4Pwv+z5uTTeTc3BoenR8xmcXB3mQ/X7SDvNsdK7M
uuYCcQ+fGIRf5gJxl5oo3D8wvsW1o7kmAgg+OHzWOjsc7N7XZMIsBpGf4OzQ
DgpPE2mHnbe6/qbWOzvcB/lPUA7Oh/kHxoe5H8ZPib3jxlyhAudv0MtbzGij
5nBC02rS6enODn4XJ8b8W6zuAIqmmRudHSa3t0ZdttGEqP/v7FDzaUNA9i9N
uPth/D8xuUf/VSH44PC47OKwHpQ+cjUdXFVLmWZ9cHF4BEoICerw8DPQWil8
gUUNzoekbxWM8AcAflBMQg==
              "]], 
             FilledCurveBox[{{{1, 4, 3}, {1, 3, 3}, {0, 1, 0}, {1, 3, 3}, {1, 
               3, 3}, {1, 3, 3}, {1, 3, 3}, {1, 3, 3}, {1, 3, 3}, {1, 3, 3}, {
               1, 3, 3}, {1, 3, 3}}, {{1, 4, 3}, {1, 3, 3}, {1, 3, 3}, {1, 3, 
               3}, {1, 3, 3}, {1, 3, 3}, {1, 3, 3}}}, {CompressedData["
1:eJxTTMoPSmViYGBQBmIQXbxV9PfpOA+HMyDwRs4Bxu+08dyVtkjJoe63VcG5
C+4OZjZ7g6YdVHGwuHY018QCwefxXz8ldYMbnK83YcEPwzo3B+Vrj4IZ3ig5
lIDMy3NzWPntZcUZBwR/b37N25lPEfz1qk+a573VcHjDu89gppa7gznIvIea
DiyLJ1kx1iL4lRErTM9uRvDVgNrOvnJ3OHHYaW3mPE2H45pWk06zezh47K+V
tXiu4SDyyfF82ld3ON+h6dHxGbsx+RvA9qujyqerO0hMvcKZccndwcQYCD6r
OSx74aH3/yeCbw4KDwUPOP/+Pr45xlYeDiycXfLJfupw/n8wQPAnt7dGXbbR
hOhn8HAQ6fF6xVKi5ZDD+XNBerU7nA82d7cbnH8xP5793EdXh0cR4tsvJqjD
+eD4UlKC83cEW0X8VxeHxN8KN4g5xiLw8IXxYfEL48Pi/01bbrfRbgkH9PQB
AJhX9L8=
               "], CompressedData["
1:eJxTTMoPSmViYGAQA2IQPRMEHro7zAHRP+UcYPyK+z9uGXfLwPnpaSAg5TDl
G1v8jCPuDl/2fdyaPk3CYZ6NzpVZ89wdqkDqvcUcPm0IyJ6V7u4Qoxohc65G
1OEN7z6DmVoIvsTUK5wZp9zgfLB5c9wcdgRbRfxXl3BY0307g6Efxpd06PF6
xWLS6Aa3f9kLD73/hW4Ob9pyu412y8D57xetVzjLoQDnV4Pc81rRoe63VcG5
FW4OHvtrZS3cVRwe7OObY2zkDufrTljww7ANwQe7b5O7w978mrczU5Uh9p+E
+n+aEjw87mjKrvm/WRHONwaBZgUH9PAEAMSinqA=
               "]}], 
             FilledCurveBox[CompressedData["
1:eJxTTMoPymNmYGBgBGIpIIaxWZDYzFDMAOUzoInTgk1Pu6jFBgDBVwJ/
              
              "], CompressedData["
1:eJx11G1IU1EYAOBpQ5NIyzSHm073wdoUS11Zo+hdaXruLGwzGmKp2bSw1MDw
A6UPqdAKzUy3JTb1h0Ul9iNSSxNElPwImfgjiJkIZjZs/hDFau3c684loxcO
47mXvefjfc8NP1egNWzicDgerqFxDU/XEKod2aMJGujSqfTOoVBw+2htpX+O
SgSHb84MGUcouMEdrIlulMAln1VLbgTr+mWvDOMkIs4asEYYHiB46R/pm/tb
DBMFGd7jFxHE4tCx5j2a9LlwZBeT7zmCTulsZbNdBtfWVIXj0wiS3leE7J+T
gdHkCgfr00FvJjjNFHGx/unesS0aiDvYq234Iie+jtcTpyAe6um675WiYPJv
1gDXp1qYna+AH50peWYnRby4wZl4P6us6XwLFCQPex96fEoBu2stK9ENFKzY
F/oPDMiB21an8jhOgaD5rHykUw7bltQfc6Ss46VXPc39iFhXJGl0liBorPUr
2xehgFdR+W0e6a7zoH8VcI/6xlWeRGT+URzJ//cxnB/+dWaqVmZBrJtaxd0/
5+TEdH2sIuLegnK7ycD62fJ8ySiIAJdpTMs6CNcxjbV7/X5nUmwxiSImbx4C
J44aEehx/RoQxOP+qhYz5/gZQf2dW2lWgQTavyZFOeUUsQzPV8aa7ptWCqYT
MtRmhwiKXgeujXRQgNvEVCWCRLzeYQrEUzM6TlM42Pp8m2I/UMz6CsOIbfj/
24XEqXarw6gOIZYtSebNVcHQ9an6l+EJBTtK64rGzvOY+1FBQViPpc/QsXO9
jylIl+oF4+WBMJvVMqV0IuLFrX17TGbW3ThfHGLmawmCUtxP/PX3Aj5z38QI
AvB8XD48xPcrEkHii8F2zkow4LbPVbKOwv13gjWdvxgx+7vC/9vbQ4gNOThC
Sf3o/cqFJL/bFfi+8FjT/ehIYtb7LpSYrq9NQMz0E4/pbz0CJf0ggDlfT4rY
XT+33d+f77cv3415y4ON36c/CLzuKQ==
              "]]},
            AspectRatio->Automatic,
            BaselinePosition->Scaled[0.32439307852814453`],
            ImageSize->{56.13102864259029, 16.338709838107096`},
            PlotRange->{{0., 56.13}, {0., 16.34}}],
           TraditionalForm], {-0.4330127018922191, 0.25000000000000033}, 
          ImageScaled[{0.5, 0.5}],
          BaseStyle->"Graphics"]}, {
         {GrayLevel[0.5], Thickness[0.005], 
          {Arrowheads[0.], 
           ArrowBox[{{3.8285686989269494`*^-16, -1.}, {
            0.8660254037844389, -0.5000000000000012}}, 0.09999999999999994]}},
          InsetBox[
          FormBox[
           GraphicsBox[
            {Thickness[0.017815784785319793`], 
             FilledCurveBox[{{{1, 4, 3}, {1, 3, 3}, {1, 3, 3}, {1, 3, 3}, {1, 
               3, 3}, {1, 3, 3}, {1, 3, 3}, {1, 3, 3}, {1, 3, 3}, {1, 3, 3}, {
               0, 1, 0}, {1, 3, 3}, {1, 3, 3}, {1, 3, 3}, {1, 3, 3}, {0, 1, 
               0}, {0, 1, 0}, {1, 3, 3}, {1, 3, 3}, {1, 3, 3}, {1, 3, 3}, {1, 
               3, 3}, {1, 3, 3}}, {{1, 4, 3}, {1, 3, 3}, {1, 3, 3}, {0, 1, 
               0}, {1, 3, 3}, {1, 3, 3}, {1, 3, 3}, {1, 3, 
               3}}}, {CompressedData["
1:eJxTTMoPSmViYGBwAGIQXXP/xy3j01IO4Zxi7cbxig4w/opvLyvOTFB26Ivo
9mcMkHCY0t4adVlG1SFKNULm3B4ROL8fJL9BEM7f6rXBYo4ln0OnjeeutEXK
Di9qH2ef1+F1KD+8zXWmr7IDjyOf14xMHodTh53WZtapQMzfwAHXL7NRbD7T
AxY4377Esfa0DBOcL9okM8Xg8n/7OYuUd/45ruJgYgwCf+wZQOCBskOzeC1r
5rEf9rc1Zdf8Z1Z2mDUTCCS/2f8HgX5FOJ8/NuC+UTmCD/M/xP5v9itB/ndQ
dAAbb/wDzq950fRr2s6fcP566W26p978tE9NAwI3RQcW/V9cl3h+24O1XYbJ
/7WvBIWrNcx9DA4/374+YLlYxeHLvo9b06exwPkan1RezjrJBuefAYEedgcz
m71B0xwRfJcJzUJpXcpwvvuao8sZfig5LLm1/LGhM7sD2L7dSlD/sEHU+SjB
/aMKsseTD+5fcDzlcMPDAxxPK7kcrrvZ3Dzb8wbOB4fj/+dwfuGDq0Xpak8w
+DNA5tzkcCiA8qdD+TfA5j2xBwVX2jN2B+6qfB7GAy/gfAOQ8za/hfO9t/of
T277aA8OJzEOB3A8M3yB82HxD+NvA6W/n2wOMP2w8IHxYekNnQ9OZ3M44XyY
f8DxxYbgg/WlscH54PBmZoLzt4Ps38kIidcwbjh/DjhceeD8GFA+suGF6mdz
eOAa7zjrohg0PbBB8uFrcYeD3fuaTBazO7QqsKuemSLmcIP3tliqGZcDyLiZ
O0Wg+YsfzgfTP0XgfFh+ftOW2220W9oBPb8DAFrzw6k=
               
               "], CompressedData["
1:eJxTTMoPSmViYGAQB2IQrfFJ5eUsTVEHdRDdKeUwEwR+Cjt82fdxa/o3cYcd
wVYR/48LOpwBgTWiDi9qH2ef1+GH8/siuv0ZN3DA+Qe79zWZLGZ3SE8DgmOS
cL77mqPLGX4g+DGqETLnZKQcAp54XjK9zO6wXkiHL71OCmL+G3aHN2253Ua7
pRxmgB3EA3EXp5LD0lvLHxs68zoIV04qObtFyaEXZP8Hfoe9+TVvZ6YqQ/UJ
OFTe/3HLeLeyQ/Dbyx9nOAo6eIDtV3ZoV2BXPXNFyOHn29cHLBerOIiAzFki
AudHgdy1RwzOf+Aa7zhro7hDBsg/05Th/A+L1iucjVCC8+9oyq75b6wIsT9a
DGIui6wDevgCANiKq/I=
               "]}], 
             FilledCurveBox[{{{1, 4, 3}, {0, 1, 0}, {1, 3, 3}, {1, 3, 3}, {0, 
              1, 0}, {1, 3, 3}}, {{1, 4, 3}, {0, 1, 0}, {1, 3, 3}, {1, 3, 
              3}, {0, 1, 0}, {1, 3, 3}}}, CompressedData["
1:eJxTTMoPSmVmYGBgAmJ+KC09L07z9AIjh5XfXlacOaDkAOOLVE4qOWui7HAG
BHIQ/CeJC6+Z2CP4JsZAUKwG57/I0v42XRbBP7FrRy/bBlUMPn9swH2j40pw
PsgY42Alh5TYO27MEmpwPsx8GB9mP4w/EwQyEXyY+9H56P470L2vyWSxDJxf
cf/HLeNuWbh/YXyYfTA+zD0wPsy/MD7MP+j83ohuf8YNMnD+jmCriP/HpeH+
hfFh5sP4MPthfJh/YXyY+9H5MP8BAG3zyEo=
              "]], 
             FilledCurveBox[{{{1, 4, 3}, {1, 3, 3}, {1, 3, 3}, {1, 3, 3}, {1, 
              3, 3}, {1, 3, 3}, {1, 3, 3}, {1, 3, 3}}, {{1, 4, 3}, {1, 3, 
              3}, {1, 3, 3}, {1, 3, 3}, {1, 3, 3}, {1, 3, 3}, {1, 3, 3}, {1, 
              3, 3}}}, CompressedData["
1:eJxTTMoPSmVmYGBgAmJJKC0xL07z9AdrB+cJzUJpVkoOML7PCXbb2aYqDn++
lT6Y89Da4efb1wcsldUcltzfxzen2NrBxBgIPqs7pKcBwTcrBxbOLvnkd5oO
6k+a552VsnIQ6fF6xVKi5XBTuibRqNUSzt9fK2uRfsUCzndsenR8xm9zhx8g
8w9rOqiB9HeZO9T9tio4d0Ld4RZIv6m5w5xFyjv/uKs53BD65HhezNxhgypI
oQqcD3M/jN+iwK565oq8wwa9vMWMOuYO02cCQaSMA5ebainTLHMH9zVHlzP8
kHCQBvlXwMLBDcSPEIX477EFxH/GIg7LX3jo/W+0hPPtQe7ttoLzwf5RsXZQ
2LVgX+o6MYczIFBj7fDANd5xVqEkJDxeWTuIVE4qOcsiCw/fD4vWK5y9oeCA
Hv71IH9zWDvc1pRd878Zwa++/+OW8WsFOP/Lvo9b083kHOpZjvYbPrdykAfZ
7yftYFMZscJ0rRXEPXxiEP5bSwdQNKWpicL9A+MXrOm+naGA4IPDJ8rC4WD3
viYTZjGovIVDOyg8TaQdSraK/j79z9zhPsh/gnJwPsw/MD7M/TB+SuwdN+YK
FTgfHC82ag79wSUq0/UtHPwuToz5t1jdARysyRYOk9tboy7baDoUg9VbONR8
2hCQ/UsT7n4Y//vOW11/vyL44PBYbuWwHpQ+cjUdQMnM5KGVw6MI8e0XE9Th
4WegtVL4AosanA9J3yoY4Q8AtH9W6w==
              "]], 
             FilledCurveBox[{{{1, 4, 3}, {1, 3, 3}, {1, 3, 3}, {1, 3, 
              3}}}, {{{30.693799999999996`, 5.871880000000001}, {
              30.693799999999996`, 6.2171899999999996`}, {30.407799999999995`,
               6.456250000000001}, {30.121899999999997`, 6.456250000000001}, {
              29.774999999999995`, 6.456250000000001}, {29.537499999999994`, 
              6.17031}, {29.537499999999994`, 5.88438}, {29.537499999999994`, 
              5.539059999999999}, {29.823399999999992`, 5.300000000000001}, {
              30.109399999999994`, 5.300000000000001}, {30.4547, 
              5.300000000000001}, {30.693799999999996`, 5.585939999999999}, {
              30.693799999999996`, 5.871880000000001}}}], 
             FilledCurveBox[{{{1, 4, 3}, {1, 3, 3}, {1, 3, 3}, {1, 3, 3}, {1, 
              3, 3}, {1, 3, 3}, {1, 3, 3}, {1, 3, 3}}, {{1, 4, 3}, {1, 3, 
              3}, {1, 3, 3}, {1, 3, 3}, {1, 3, 3}, {1, 3, 3}, {1, 3, 3}, {1, 
              3, 3}}}, CompressedData["
1:eJxTTMoPSmVmYGBgAmJJKH1TuibRqNXJwXlCs1CalZIDjO9zgt12tqmKgzeI
rnVy+Pn29QFLZTWH+TY6V2a5OTmYGAPBZ3WH/yDA7uTAwtkln/xO0+H+Pr45
xrMcHUR6vF6xlGg57LzV9TfVH8Ff3X07g+G7A5z/hnefwcwuB4cfIPMPQ/UH
OTjU/bYqOHdCHaJf3cFhziLlnX/c1RzMrx3NNZFwcNig+qR53lkVOB/mfhi/
RYFd9cwVeQewMiUHh+kzgSBSxuFifjz7uUgHB/c1R5cz/JBwuA3y71QHBzcQ
P0IU4r9/DhD/GYs4yDt+TD7j6wjng917CcEH+0feyUFh14J9qevEHMDC3k4O
D1zjHWcVSkL80+TkIFI5qeQsiyw8fD8sWq9w9oaCA3r4g4LFRNDJ4bam7Jr/
zQh+9f0ft4xfK8D5X/Z93JpuJufA479+SiqDk4M8yH4/aYdszp8L0h87QtzD
JwbhNzs6pIGAmijcPzA+y+JJVoyyCD44fHY6OBzs3tdkwiwGkZ/r4NAOCk8T
aYf25eGnjHocHO6D/CcoB+fD/APjw9wP46fE3nFjrlCB8zfo5S1mtFFzmPKN
LX7GEgcHv4sTY/4tVndIB7ljn4PD5PbWqMs2mhD1PI4ONZ82BGT/0oS7H8Y/
rmk16XQ7gg8OjweODutBEZ+r6SD8yfF82l9Hh0cR4tsvJqjDw89Aa6XwBRY1
OB+SvlUwwh8AL7pHJQ==
              "]], 
             FilledCurveBox[{{{1, 4, 3}, {1, 3, 3}, {1, 3, 3}, {1, 3, 3}, {1, 
              3, 3}, {1, 3, 3}, {1, 3, 3}, {1, 3, 3}}, {{1, 4, 3}, {1, 3, 
              3}, {1, 3, 3}, {1, 3, 3}, {1, 3, 3}, {1, 3, 3}, {1, 3, 3}, {1, 
              3, 3}}}, CompressedData["
1:eJxTTMoPSmVmYGBgAmJJKM3jv35KaoWrg/OEZqE0KyUHGN/nBLvtbFMVh7rf
VgXnClwdfr59fcBSWc3hYn48+zlLVwcTYyD4rA6hf7s4sHB2ySe/03QQ+eR4
Pq3XxUGkx+sVS4mWwxvefQYznRD8B/v45hi/cobzFRw/Jp+pdXb4ATL/sKaD
MEi/qzPE3hPqEP1Szg5zFinv/OOu5pDN+XNBOrezwwbVJ83zzqrA+TD3w/gt
CuyqZ67IO0SIb7/IIObsMH0mEETKOLAsnmTF6Ovs4L7m6HKGHxIOvCD/djg7
uIH4EaIQ/310hvjLWMQhpERl+n8HFzgf7N6jCD7YP0KuDgq7FuxLXSfmkAYC
dq4OD1zjHWcVSkLCo9TVQaRyUslZFll4+H5YtF7h7A0FB/TwP1Ara5HO4upw
W1N2zf9mBL/6/o9bxq8V4Pwv+z5uTTeTc3BoenR8xmcXB3mQ/X7SDvNsdK7M
uuYCcQ+fGIRf5gJxl5oo3D8wvsW1o7kmAgg+OHzWOjsc7N7XZMIsBpGf4OzQ
DgpPE2mHnbe6/qbWOzvcB/lPUA7Oh/kHxoe5H8ZPib3jxlyhAudv0MtbzGij
5nBC02rS6enODn4XJ8b8W6zuAIqmmRudHSa3t0ZdttGEqP/v7FDzaUNA9i9N
uPth/D8xuUf/VSH44PC47OKwHpQ+cjUdXFVLmWZ9cHF4BEoICerw8DPQWil8
gUUNzoekbxWM8AcAflBMQg==
              "]], 
             FilledCurveBox[{{{0, 2, 0}, {1, 3, 3}, {1, 3, 3}, {0, 1, 0}, {1, 
              3, 3}, {1, 3, 3}, {1, 3, 3}, {1, 3, 3}, {1, 3, 3}, {1, 3, 3}, {
              1, 3, 3}, {1, 3, 3}, {1, 3, 3}, {1, 3, 3}, {1, 3, 3}, {0, 1, 
              0}, {0, 1, 0}, {0, 1, 0}, {0, 1, 0}}}, CompressedData["
1:eJxTTMoPSmVmYGBgBGI9IGYC4je8+wxmBnk4fNn3cWu6maxDcInK9P8GCP7+
WlmLdB0Ph9Q0EJBxML92NNdEwcMhHcQ9JglRL+DhcLB7X5MJs6SD7oQFPwzZ
oPqnSTg8SVx4zWS9O5w/EwQa3VHl093gfB7/9VNSJ7g5yO9asC91naSDzwl2
29lv3RzetOV2G+2WcbglXZNoJOru8B8E7ss63ATx/7o78McG3DdyV3KA+eeO
puya/83KcP6jCPHtFx+owvmnDjutzZyn4XBC02rS6ePuDiI9Xq9YSrQcSraK
/j4thuArOH5MPpPqBudHAo1h+OfqkBx7x41ZQgPOnzGBv8qMWw3OFwWpv6Li
AKJMHN3gfC+Qf1wRfJj5ML7IJ8fzab1ukHDRV4XzA0Ee/4Tgv8jS/jZ9rhok
vArcHP5+K30wR1Adbj6MzwACFgj+GRAwQfDB+g3coO5Xh5jv6+aw2fzHoZRV
0PCZ7+bw4+3rA5aHNR1UnzTPO8vkDudP+cYWP6MFwd+ol7eY8Yo71HwNOB8W
/jA+OB3cVIaET6c7JD2JKTk82Mc3x9jI3SGcU6zduF8BHp5ua44uZ4gQg/NN
jEFA1EEN5B4tDzgfPT0DAOTEQNo=
              "]], 
             FilledCurveBox[{{{0, 2, 0}, {1, 3, 3}, {1, 3, 3}, {0, 1, 0}, {1, 
              3, 3}, {1, 3, 3}, {1, 3, 3}, {1, 3, 3}, {1, 3, 3}, {1, 3, 3}, {
              1, 3, 3}, {1, 3, 3}, {1, 3, 3}, {1, 3, 3}, {1, 3, 3}, {0, 1, 
              0}, {0, 1, 0}, {0, 1, 0}, {0, 1, 0}}}, CompressedData["
1:eJxTTMoPSmVmYGBgBGI9IGYCYnnHj8lnXL0dvuz7uDXdTNahfXn4KSMVBP/D
hoDsWfLeDqlpICDjkMP5c0G6sLdDOoh7TBKinsXb4WD3viYTZkmHhMOXtVN/
ekH0T5NwkJh6hTNjEYJ/BgRKEHxxkHyUJ5xv3/To+IxmTwf5XQv2pa6TdKj/
bVVw7oGnw5u23G6j3TIOPP7rp6RyeDn8B4H7sg78IP4HLwf+2ID7Ru5KDjD/
3NGUXfO/WRnOfxQhvv3iA1U4/9Rhp7WZ8zQc/sTkHv23y8tBpMfrFUuJlsPy
Fx56/zkR/OASlen/IzzhfBBl8tHDITn2jhuzhAacP2MCf5UZtxqcLwpiXFFx
2F8ra5Fu4gnn14L8Y4Hgw8yH8d1US5lmNXg6PElceM1EXxXOD7wlXZP4CcF/
kaX9bfpcNUh4JXs6/P1W+mCOoDrcfBjfGAS0EXxwuKkj+GD9yp5Q96tDzHfw
dNhs/uNQyioNh1+g8Jnk6fDj7esDloc1HUDByPANwT+uaTXpdLkXnA9293Ev
qPkacD4s/GH8mSBwUxkSPjVekPQkpuQg8MnxfJqql0M4p1i7cb8CPDzd1hxd
zhAhBuebgD0m6hAOco+cN5yPnp4BdUVIAQ==
              "]]},
            AspectRatio->Automatic,
            BaselinePosition->Scaled[0.32439307852814453`],
            ImageSize->{56.13102864259029, 16.338709838107096`},
            PlotRange->{{0., 56.13}, {0., 16.34}}],
           TraditionalForm], {0.43301270189221963, -0.7500000000000007}, 
          ImageScaled[{0.5, 0.5}],
          BaseStyle->"Graphics"]}, {
         {GrayLevel[0.5], Thickness[0.005], 
          {Arrowheads[0.], 
           ArrowBox[{{0.8660254037844389, -0.5000000000000012}, {
            0.8660254037844386, 0.4999999999999993}}, 0.09999999999999994]}}, 
         InsetBox[
          FormBox[
           GraphicsBox[
            {Thickness[0.017815784785319793`], 
             FilledCurveBox[{{{1, 4, 3}, {1, 3, 3}, {1, 3, 3}, {1, 3, 3}, {1, 
               3, 3}, {1, 3, 3}, {1, 3, 3}, {1, 3, 3}, {1, 3, 3}, {1, 3, 3}, {
               0, 1, 0}, {1, 3, 3}, {1, 3, 3}, {1, 3, 3}, {1, 3, 3}, {0, 1, 
               0}, {0, 1, 0}, {1, 3, 3}, {1, 3, 3}, {1, 3, 3}, {1, 3, 3}, {1, 
               3, 3}, {1, 3, 3}}, {{1, 4, 3}, {1, 3, 3}, {1, 3, 3}, {0, 1, 
               0}, {1, 3, 3}, {1, 3, 3}, {1, 3, 3}, {1, 3, 
               3}}}, {CompressedData["
1:eJxTTMoPSmViYGBwAGIQXXP/xy3j01IO4Zxi7cbxig4w/opvLyvOTFB26Ivo
9mcMkHCY0t4adVlG1SFKNULm3B4ROL8fJL9BEM7f6rXBYo4ln0OnjeeutEXK
Di9qH2ef1+F1KD+8zXWmr7IDjyOf14xMHodTh53WZtapQMzfwAHXL7NRbD7T
AxY4377Esfa0DBOcL9okM8Xg8n/7OYuUd/45ruJgYgwCf+wZQOCBskOzeC1r
5rEf9rc1Zdf8Z1Z2mDUTCCS/2f8HgX5FOJ8/NuC+UTmCD/M/xP5v9itB/ndQ
dAAbb/wDzq950fRr2s6fcP566W26p978tE9NAwI3RQcW/V9cl3h+24O1XYbJ
/7WvBIWrNcx9DA4/374+YLlYxeHLvo9b06exwPkan1RezjrJBuefAYEedgcz
m71B0xwRfJcJzUJpXcpwvvuao8sZfig5LLm1/LGhM7sD2L7dSlD/sEHU+SjB
/aMKsseTD+5fcDzlcMPDAxxPK7kcrrvZ3Dzb8wbOB4fj/+dwfuGDq0Xpak8w
+DNA5tzkcCiA8qdD+TfA5j2xBwVX2jN2B+6qfB7GAy/gfAOQ8za/hfO9t/of
T277aA8OJzEOB3A8M3yB82HxD+NvA6W/n2wOMP2w8IHxYekNnQ9OZ3M44XyY
f8DxxYbgg/WlscH54PBmZoLzt4Ps38kIidcwbjh/DjhceeD8GFA+suGF6mdz
eOAa7zjrohg0PbBB8uFrcYeD3fuaTBazO7QqsKuemSLmcIP3tliqGZcDyLiZ
O0Wg+YsfzgfTP0XgfFh+ftOW2220W9oBPb8DAFrzw6k=
               
               "], CompressedData["
1:eJxTTMoPSmViYGAQB2IQrfFJ5eUsTVEHdRDdKeUwEwR+Cjt82fdxa/o3cYcd
wVYR/48LOpwBgTWiDi9qH2ef1+GH8/siuv0ZN3DA+Qe79zWZLGZ3SE8DgmOS
cL77mqPLGX4g+DGqETLnZKQcAp54XjK9zO6wXkiHL71OCmL+G3aHN2253Ua7
pRxmgB3EA3EXp5LD0lvLHxs68zoIV04qObtFyaEXZP8Hfoe9+TVvZ6YqQ/UJ
OFTe/3HLeLeyQ/Dbyx9nOAo6eIDtV3ZoV2BXPXNFyOHn29cHLBerOIiAzFki
AudHgdy1RwzOf+Aa7zhro7hDBsg/05Th/A+L1iucjVCC8+9oyq75b6wIsT9a
DGIui6wDevgCANiKq/I=
               "]}], 
             FilledCurveBox[{{{1, 4, 3}, {0, 1, 0}, {1, 3, 3}, {1, 3, 3}, {0, 
              1, 0}, {1, 3, 3}}, {{1, 4, 3}, {0, 1, 0}, {1, 3, 3}, {1, 3, 
              3}, {0, 1, 0}, {1, 3, 3}}}, CompressedData["
1:eJxTTMoPSmVmYGBgAmJ+KC09L07z9AIjh5XfXlacOaDkAOOLVE4qOWui7HAG
BHIQ/CeJC6+Z2CP4JsZAUKwG57/I0v42XRbBP7FrRy/bBlUMPn9swH2j40pw
PsgY42Alh5TYO27MEmpwPsx8GB9mP4w/EwQyEXyY+9H56P470L2vyWSxDJxf
cf/HLeNuWbh/YXyYfTA+zD0wPsy/MD7MP+j83ohuf8YNMnD+jmCriP/HpeH+
hfFh5sP4MPthfJh/YXyY+9H5MP8BAG3zyEo=
              "]], 
             FilledCurveBox[{{{1, 4, 3}, {1, 3, 3}, {1, 3, 3}, {1, 3, 3}, {1, 
              3, 3}, {1, 3, 3}, {1, 3, 3}, {1, 3, 3}}, {{1, 4, 3}, {1, 3, 
              3}, {1, 3, 3}, {1, 3, 3}, {1, 3, 3}, {1, 3, 3}, {1, 3, 3}, {1, 
              3, 3}}}, CompressedData["
1:eJxTTMoPSmVmYGBgAmJJKC0xL07z9AdrB+cJzUJpVkoOML7PCXbb2aYqDn++
lT6Y89Da4efb1wcsldUcltzfxzen2NrBxBgIPqs7pKcBwTcrBxbOLvnkd5oO
6k+a552VsnIQ6fF6xVKi5XBTuibRqNUSzt9fK2uRfsUCzndsenR8xm9zhx8g
8w9rOqiB9HeZO9T9tio4d0Ld4RZIv6m5w5xFyjv/uKs53BD65HhezNxhgypI
oQqcD3M/jN+iwK565oq8wwa9vMWMOuYO02cCQaSMA5ebainTLHMH9zVHlzP8
kHCQBvlXwMLBDcSPEIX477EFxH/GIg7LX3jo/W+0hPPtQe7ttoLzwf5RsXZQ
2LVgX+o6MYczIFBj7fDANd5xVqEkJDxeWTuIVE4qOcsiCw/fD4vWK5y9oeCA
Hv71IH9zWDvc1pRd878Zwa++/+OW8WsFOP/Lvo9b083kHOpZjvYbPrdykAfZ
7yftYFMZscJ0rRXEPXxiEP5bSwdQNKWpicL9A+MXrOm+naGA4IPDJ8rC4WD3
viYTZjGovIVDOyg8TaQdSraK/j79z9zhPsh/gnJwPsw/MD7M/TB+SuwdN+YK
FTgfHC82ag79wSUq0/UtHPwuToz5t1jdARysyRYOk9tboy7baDoUg9VbONR8
2hCQ/UsT7n4Y//vOW11/vyL44PBYbuWwHpQ+cjUdQMnM5KGVw6MI8e0XE9Th
4WegtVL4AosanA9J3yoY4Q8AtH9W6w==
              "]], 
             FilledCurveBox[{{{1, 4, 3}, {1, 3, 3}, {1, 3, 3}, {1, 3, 
              3}}}, {{{30.693799999999996`, 5.871880000000001}, {
              30.693799999999996`, 6.2171899999999996`}, {30.407799999999995`,
               6.456250000000001}, {30.121899999999997`, 6.456250000000001}, {
              29.774999999999995`, 6.456250000000001}, {29.537499999999994`, 
              6.17031}, {29.537499999999994`, 5.88438}, {29.537499999999994`, 
              5.539059999999999}, {29.823399999999992`, 5.300000000000001}, {
              30.109399999999994`, 5.300000000000001}, {30.4547, 
              5.300000000000001}, {30.693799999999996`, 5.585939999999999}, {
              30.693799999999996`, 5.871880000000001}}}], 
             FilledCurveBox[{{{1, 4, 3}, {1, 3, 3}, {1, 3, 3}, {1, 3, 3}, {1, 
              3, 3}, {1, 3, 3}, {1, 3, 3}, {1, 3, 3}}, {{1, 4, 3}, {1, 3, 
              3}, {1, 3, 3}, {1, 3, 3}, {1, 3, 3}, {1, 3, 3}, {1, 3, 3}, {1, 
              3, 3}}}, CompressedData["
1:eJxTTMoPSmVmYGBgAmJJKH1TuibRqNXJwXlCs1CalZIDjO9zgt12tqmKgzeI
rnVy+Pn29QFLZTWH+TY6V2a5OTmYGAPBZ3WH/yDA7uTAwtkln/xO0+H+Pr45
xrMcHUR6vF6xlGg57LzV9TfVH8Ff3X07g+G7A5z/hnefwcwuB4cfIPMPQ/UH
OTjU/bYqOHdCHaJf3cFhziLlnX/c1RzMrx3NNZFwcNig+qR53lkVOB/mfhi/
RYFd9cwVeQewMiUHh+kzgSBSxuFifjz7uUgHB/c1R5cz/JBwuA3y71QHBzcQ
P0IU4r9/DhD/GYs4yDt+TD7j6wjng917CcEH+0feyUFh14J9qevEHMDC3k4O
D1zjHWcVSkL80+TkIFI5qeQsiyw8fD8sWq9w9oaCA3r4g4LFRNDJ4bam7Jr/
zQh+9f0ft4xfK8D5X/Z93JpuJufA479+SiqDk4M8yH4/aYdszp8L0h87QtzD
JwbhNzs6pIGAmijcPzA+y+JJVoyyCD44fHY6OBzs3tdkwiwGkZ/r4NAOCk8T
aYf25eGnjHocHO6D/CcoB+fD/APjw9wP46fE3nFjrlCB8zfo5S1mtFFzmPKN
LX7GEgcHv4sTY/4tVndIB7ljn4PD5PbWqMs2mhD1PI4ONZ82BGT/0oS7H8Y/
rmk16XQ7gg8OjweODutBEZ+r6SD8yfF82l9Hh0cR4tsvJqjDw89Aa6XwBRY1
OB+SvlUwwh8AL7pHJQ==
              "]], 
             FilledCurveBox[{{{1, 4, 3}, {1, 3, 3}, {1, 3, 3}, {1, 3, 3}, {1, 
              3, 3}, {1, 3, 3}, {1, 3, 3}, {1, 3, 3}}, {{1, 4, 3}, {1, 3, 
              3}, {1, 3, 3}, {1, 3, 3}, {1, 3, 3}, {1, 3, 3}, {1, 3, 3}, {1, 
              3, 3}}}, CompressedData["
1:eJxTTMoPSmVmYGBgAmJJKM3jv35KaoWrg/OEZqE0KyUHGN/nBLvtbFMVh7rf
VgXnClwdfr59fcBSWc3hYn48+zlLVwcTYyD4rA6hf7s4sHB2ySe/03QQ+eR4
Pq3XxUGkx+sVS4mWwxvefQYznRD8B/v45hi/cobzFRw/Jp+pdXb4ATL/sKaD
MEi/qzPE3hPqEP1Szg5zFinv/OOu5pDN+XNBOrezwwbVJ83zzqrA+TD3w/gt
CuyqZ67IO0SIb7/IIObsMH0mEETKOLAsnmTF6Ovs4L7m6HKGHxIOvCD/djg7
uIH4EaIQ/310hvjLWMQhpERl+n8HFzgf7N6jCD7YP0KuDgq7FuxLXSfmkAYC
dq4OD1zjHWcVSkLCo9TVQaRyUslZFll4+H5YtF7h7A0FB/TwP1Ara5HO4upw
W1N2zf9mBL/6/o9bxq8V4Pwv+z5uTTeTc3BoenR8xmcXB3mQ/X7SDvNsdK7M
uuYCcQ+fGIRf5gJxl5oo3D8wvsW1o7kmAgg+OHzWOjsc7N7XZMIsBpGf4OzQ
DgpPE2mHnbe6/qbWOzvcB/lPUA7Oh/kHxoe5H8ZPib3jxlyhAudv0MtbzGij
5nBC02rS6enODn4XJ8b8W6zuAIqmmRudHSa3t0ZdttGEqP/v7FDzaUNA9i9N
uPth/D8xuUf/VSH44PC47OKwHpQ+cjUdXFVLmWZ9cHF4BEoICerw8DPQWil8
gUUNzoekbxWM8AcAflBMQg==
              "]], 
             FilledCurveBox[{{{1, 4, 3}, {1, 3, 3}, {1, 3, 3}, {1, 3, 3}, {1, 
              3, 3}, {1, 3, 3}, {1, 3, 3}, {1, 3, 3}}, {{1, 4, 3}, {1, 3, 
              3}, {1, 3, 3}, {1, 3, 3}, {1, 3, 3}, {1, 3, 3}, {1, 3, 3}, {1, 
              3, 3}}}, CompressedData["
1:eJxTTMoPSmVmYGBgAmJJKF28VfT36TgPB+cJzUJpVkoOML7PCXbb2aYqDk8S
F14zCfdw+Pn29QFLZTUH82tHc00UPBxMjIHgs7rDTBB46O7Awtkln/xO06Ey
YoXp2WJ3B5Eer1csJVoOISUq0/9rIPiuqqVMsy64wflty8NPGaW4OfwAmX9Y
06ECpF/bzaHut1XBuRPqEP0Mbg5zFinv/OOu5nAxP5793EdXhw2qT5rnnVWB
82Huh/FbFNhVz1yRdzhQK2uR/sfVYTrInZEyDjmcPxekG7s5uK85upzhh4RD
Cci/eW4ObiB+hKiDBch/N9wg/jMWcdh5q+tvqro7nA927xoEH+yfH+4OCrsW
7EtdJ+ZwBgRUPBweuMY7ziqUhIRHtIeDSOWkkrMssvDw/bBovcLZGwoO6OGv
BvLWK3eH25qya/43I/jV93/cMn6tAOd/2fdxa7qZnMOyFx56/2+6O8iD7PeT
dmBZPMmKcS/UPXxiEH6su0MaCKiJwv0D48+z0bky65sbnA8On8luDge79zWZ
MItB5MvcHNpB4Wki7aDg+DH5TKqbw32Q/wTl4HyYf2B8mPth/JTYO27MFSpw
/ga9vMWMNmoOehMW/DCsc3Pwuzgx5t9idQcGEJjh5jC5vTXqso0mRP1TN4ea
TxsCsn9pwt0P4ycevqydmojgg8Njp7vDelD6yNV0WNN9O4PhurvDowjx7RcT
1OHhZ6C1UvgCixqcD0nfKhjhDwCGmlq/
              "]], 
             FilledCurveBox[{{{0, 2, 0}, {1, 3, 3}, {1, 3, 3}, {0, 1, 0}, {1, 
              3, 3}, {1, 3, 3}, {1, 3, 3}, {1, 3, 3}, {1, 3, 3}, {1, 3, 3}, {
              1, 3, 3}, {1, 3, 3}, {1, 3, 3}, {1, 3, 3}, {1, 3, 3}, {0, 1, 
              0}, {0, 1, 0}, {0, 1, 0}, {0, 1, 0}}}, CompressedData["
1:eJxTTMoPSmVmYGBgBGI9IGYCYnnHj8lnXL0dvuz7uDXdTNahfXn4KSMVBP/D
hoDsWfLeDqlpICDjkMP5c0G6sLdDOoh7TBKinsXb4WD3viYTZkmHhMOXtVN/
ekH0T5NwkJh6hTNjEYJ/BgRKEHxxkHyUJ5xv3/To+IxmTwf5XQv2pa6TdKj/
bVVw7oGnw5u23G6j3TIOPP7rp6RyeDn8B4H7sg78IP4HLwf+2ID7Ru5KDjD/
3NGUXfO/WRnOfxQhvv3iA1U4/9Rhp7WZ8zQc/sTkHv23y8tBpMfrFUuJlsPy
Fx56/zkR/OASlen/IzzhfBBl8tHDITn2jhuzhAacP2MCf5UZtxqcLwpiXFFx
2F8ra5Fu4gnn14L8Y4Hgw8yH8d1US5lmNXg6PElceM1EXxXOD7wlXZP4CcF/
kaX9bfpcNUh4JXs6/P1W+mCOoDrcfBjfGAS0EXxwuKkj+GD9yp5Q96tDzHfw
dNhs/uNQyioNh1+g8Jnk6fDj7esDloc1HUDByPANwT+uaTXpdLkXnA9293Ev
qPkacD4s/GH8mSBwUxkSPjVekPQkpuQg8MnxfJqql0M4p1i7cb8CPDzd1hxd
zhAhBuebgD0m6hAOco+cN5yPnp4BdUVIAQ==
              "]]},
            AspectRatio->Automatic,
            BaselinePosition->Scaled[0.32439307852814453`],
            ImageSize->{56.13102864259029, 16.338709838107096`},
            PlotRange->{{0., 56.13}, {0., 16.34}}],
           TraditionalForm], {0.8660254037844388, -9.71445146547012*^-16}, 
          ImageScaled[{0.5, 0.5}],
          BaseStyle->"Graphics"]}, {
         {GrayLevel[0.5], Thickness[0.005], 
          {Arrowheads[0.], 
           ArrowBox[{{0.8660254037844389, -0.5000000000000012}, {
            1.8369701987210297`*^-16, 1.}}, 0.09999999999999994]}}, InsetBox[
          FormBox[
           GraphicsBox[
            {Thickness[0.017815784785319793`], 
             FilledCurveBox[{{{1, 4, 3}, {1, 3, 3}, {1, 3, 3}, {1, 3, 3}, {1, 
               3, 3}, {1, 3, 3}, {1, 3, 3}, {1, 3, 3}, {1, 3, 3}, {1, 3, 3}, {
               0, 1, 0}, {1, 3, 3}, {1, 3, 3}, {1, 3, 3}, {1, 3, 3}, {0, 1, 
               0}, {0, 1, 0}, {1, 3, 3}, {1, 3, 3}, {1, 3, 3}, {1, 3, 3}, {1, 
               3, 3}, {1, 3, 3}}, {{1, 4, 3}, {1, 3, 3}, {1, 3, 3}, {0, 1, 
               0}, {1, 3, 3}, {1, 3, 3}, {1, 3, 3}, {1, 3, 
               3}}}, {CompressedData["
1:eJxTTMoPSmViYGBwAGIQXXP/xy3j01IO4Zxi7cbxig4w/opvLyvOTFB26Ivo
9mcMkHCY0t4adVlG1SFKNULm3B4ROL8fJL9BEM7f6rXBYo4ln0OnjeeutEXK
Di9qH2ef1+F1KD+8zXWmr7IDjyOf14xMHodTh53WZtapQMzfwAHXL7NRbD7T
AxY4377Esfa0DBOcL9okM8Xg8n/7OYuUd/45ruJgYgwCf+wZQOCBskOzeC1r
5rEf9rc1Zdf8Z1Z2mDUTCCS/2f8HgX5FOJ8/NuC+UTmCD/M/xP5v9itB/ndQ
dAAbb/wDzq950fRr2s6fcP566W26p978tE9NAwI3RQcW/V9cl3h+24O1XYbJ
/7WvBIWrNcx9DA4/374+YLlYxeHLvo9b06exwPkan1RezjrJBuefAYEedgcz
m71B0xwRfJcJzUJpXcpwvvuao8sZfig5LLm1/LGhM7sD2L7dSlD/sEHU+SjB
/aMKsseTD+5fcDzlcMPDAxxPK7kcrrvZ3Dzb8wbOB4fj/+dwfuGDq0Xpak8w
+DNA5tzkcCiA8qdD+TfA5j2xBwVX2jN2B+6qfB7GAy/gfAOQ8za/hfO9t/of
T277aA8OJzEOB3A8M3yB82HxD+NvA6W/n2wOMP2w8IHxYekNnQ9OZ3M44XyY
f8DxxYbgg/WlscH54PBmZoLzt4Ps38kIidcwbjh/DjhceeD8GFA+suGF6mdz
eOAa7zjrohg0PbBB8uFrcYeD3fuaTBazO7QqsKuemSLmcIP3tliqGZcDyLiZ
O0Wg+YsfzgfTP0XgfFh+ftOW2220W9oBPb8DAFrzw6k=
               
               "], CompressedData["
1:eJxTTMoPSmViYGAQB2IQrfFJ5eUsTVEHdRDdKeUwEwR+Cjt82fdxa/o3cYcd
wVYR/48LOpwBgTWiDi9qH2ef1+GH8/siuv0ZN3DA+Qe79zWZLGZ3SE8DgmOS
cL77mqPLGX4g+DGqETLnZKQcAp54XjK9zO6wXkiHL71OCmL+G3aHN2253Ua7
pRxmgB3EA3EXp5LD0lvLHxs68zoIV04qObtFyaEXZP8Hfoe9+TVvZ6YqQ/UJ
OFTe/3HLeLeyQ/Dbyx9nOAo6eIDtV3ZoV2BXPXNFyOHn29cHLBerOIiAzFki
AudHgdy1RwzOf+Aa7zhro7hDBsg/05Th/A+L1iucjVCC8+9oyq75b6wIsT9a
DGIui6wDevgCANiKq/I=
               "]}], 
             FilledCurveBox[{{{1, 4, 3}, {0, 1, 0}, {1, 3, 3}, {1, 3, 3}, {0, 
              1, 0}, {1, 3, 3}}, {{1, 4, 3}, {0, 1, 0}, {1, 3, 3}, {1, 3, 
              3}, {0, 1, 0}, {1, 3, 3}}}, CompressedData["
1:eJxTTMoPSmVmYGBgAmJ+KC09L07z9AIjh5XfXlacOaDkAOOLVE4qOWui7HAG
BHIQ/CeJC6+Z2CP4JsZAUKwG57/I0v42XRbBP7FrRy/bBlUMPn9swH2j40pw
PsgY42Alh5TYO27MEmpwPsx8GB9mP4w/EwQyEXyY+9H56P470L2vyWSxDJxf
cf/HLeNuWbh/YXyYfTA+zD0wPsy/MD7MP+j83ohuf8YNMnD+jmCriP/HpeH+
hfFh5sP4MPthfJh/YXyY+9H5MP8BAG3zyEo=
              "]], 
             FilledCurveBox[{{{1, 4, 3}, {1, 3, 3}, {1, 3, 3}, {1, 3, 3}, {1, 
              3, 3}, {1, 3, 3}, {1, 3, 3}, {1, 3, 3}}, {{1, 4, 3}, {1, 3, 
              3}, {1, 3, 3}, {1, 3, 3}, {1, 3, 3}, {1, 3, 3}, {1, 3, 3}, {1, 
              3, 3}}}, CompressedData["
1:eJxTTMoPSmVmYGBgAmJJKC0xL07z9AdrB+cJzUJpVkoOML7PCXbb2aYqDn++
lT6Y89Da4efb1wcsldUcltzfxzen2NrBxBgIPqs7pKcBwTcrBxbOLvnkd5oO
6k+a552VsnIQ6fF6xVKi5XBTuibRqNUSzt9fK2uRfsUCzndsenR8xm9zhx8g
8w9rOqiB9HeZO9T9tio4d0Ld4RZIv6m5w5xFyjv/uKs53BD65HhezNxhgypI
oQqcD3M/jN+iwK565oq8wwa9vMWMOuYO02cCQaSMA5ebainTLHMH9zVHlzP8
kHCQBvlXwMLBDcSPEIX477EFxH/GIg7LX3jo/W+0hPPtQe7ttoLzwf5RsXZQ
2LVgX+o6MYczIFBj7fDANd5xVqEkJDxeWTuIVE4qOcsiCw/fD4vWK5y9oeCA
Hv71IH9zWDvc1pRd878Zwa++/+OW8WsFOP/Lvo9b083kHOpZjvYbPrdykAfZ
7yftYFMZscJ0rRXEPXxiEP5bSwdQNKWpicL9A+MXrOm+naGA4IPDJ8rC4WD3
viYTZjGovIVDOyg8TaQdSraK/j79z9zhPsh/gnJwPsw/MD7M/TB+SuwdN+YK
FTgfHC82ag79wSUq0/UtHPwuToz5t1jdARysyRYOk9tboy7baDoUg9VbONR8
2hCQ/UsT7n4Y//vOW11/vyL44PBYbuWwHpQ+cjUdQMnM5KGVw6MI8e0XE9Th
4WegtVL4AosanA9J3yoY4Q8AtH9W6w==
              "]], 
             FilledCurveBox[{{{1, 4, 3}, {1, 3, 3}, {1, 3, 3}, {1, 3, 
              3}}}, {{{30.693799999999996`, 5.871880000000001}, {
              30.693799999999996`, 6.2171899999999996`}, {30.407799999999995`,
               6.456250000000001}, {30.121899999999997`, 6.456250000000001}, {
              29.774999999999995`, 6.456250000000001}, {29.537499999999994`, 
              6.17031}, {29.537499999999994`, 5.88438}, {29.537499999999994`, 
              5.539059999999999}, {29.823399999999992`, 5.300000000000001}, {
              30.109399999999994`, 5.300000000000001}, {30.4547, 
              5.300000000000001}, {30.693799999999996`, 5.585939999999999}, {
              30.693799999999996`, 5.871880000000001}}}], 
             FilledCurveBox[{{{1, 4, 3}, {1, 3, 3}, {1, 3, 3}, {1, 3, 3}, {1, 
              3, 3}, {1, 3, 3}, {1, 3, 3}, {1, 3, 3}}, {{1, 4, 3}, {1, 3, 
              3}, {1, 3, 3}, {1, 3, 3}, {1, 3, 3}, {1, 3, 3}, {1, 3, 3}, {1, 
              3, 3}}}, CompressedData["
1:eJxTTMoPSmVmYGBgAmJJKH1TuibRqNXJwXlCs1CalZIDjO9zgt12tqmKgzeI
rnVy+Pn29QFLZTWH+TY6V2a5OTmYGAPBZ3WH/yDA7uTAwtkln/xO0+H+Pr45
xrMcHUR6vF6xlGg57LzV9TfVH8Ff3X07g+G7A5z/hnefwcwuB4cfIPMPQ/UH
OTjU/bYqOHdCHaJf3cFhziLlnX/c1RzMrx3NNZFwcNig+qR53lkVOB/mfhi/
RYFd9cwVeQewMiUHh+kzgSBSxuFifjz7uUgHB/c1R5cz/JBwuA3y71QHBzcQ
P0IU4r9/DhD/GYs4yDt+TD7j6wjng917CcEH+0feyUFh14J9qevEHMDC3k4O
D1zjHWcVSkL80+TkIFI5qeQsiyw8fD8sWq9w9oaCA3r4g4LFRNDJ4bam7Jr/
zQh+9f0ft4xfK8D5X/Z93JpuJufA479+SiqDk4M8yH4/aYdszp8L0h87QtzD
JwbhNzs6pIGAmijcPzA+y+JJVoyyCD44fHY6OBzs3tdkwiwGkZ/r4NAOCk8T
aYf25eGnjHocHO6D/CcoB+fD/APjw9wP46fE3nFjrlCB8zfo5S1mtFFzmPKN
LX7GEgcHv4sTY/4tVndIB7ljn4PD5PbWqMs2mhD1PI4ONZ82BGT/0oS7H8Y/
rmk16XQ7gg8OjweODutBEZ+r6SD8yfF82l9Hh0cR4tsvJqjDw89Aa6XwBRY1
OB+SvlUwwh8AL7pHJQ==
              "]], 
             FilledCurveBox[{{{1, 4, 3}, {1, 3, 3}, {1, 3, 3}, {1, 3, 3}, {1, 
              3, 3}, {1, 3, 3}, {1, 3, 3}, {1, 3, 3}, {1, 3, 3}, {1, 3, 3}, {
              1, 3, 3}, {1, 3, 3}, {0, 1, 0}, {1, 3, 3}, {1, 3, 3}, {0, 1, 
              0}, {1, 3, 3}, {1, 3, 3}, {1, 3, 3}, {1, 3, 3}, {1, 3, 3}, {1, 
              3, 3}, {1, 3, 3}, {1, 3, 3}}}, CompressedData["
1:eJxTTMoPSmVmYGBgBGJXIGYCYh7/9VNSK1wd3rTldhtFyzrA+GuFdPjS7yk4
7LzV9TeV3dUhPQ0Ipik5sC6eZMVY6uJQfnib68y/Sg4X8+PZz/10ccgAyys7
PElceM3E39VBtMfrFUuIKpx/YteOXjYDdTg/4JZ0TaKQpsOyFx56/y+6OIiA
1JdoOUSKb7/IYIfgC39yPJ+21BnOn/KNLX6GibPDfzDQgPMlpl7hzHBSh/NZ
OLvkk/3UHCoiVpieTXZ2eJGl/W26rJqD6pPmeWer0PizEHywf/c7O+xwaHp0
vALBh7kfxjcxBoLP6nD9db+tCs55aDiAnGlSieAzgEABgs8CCr9cBJ8XFN4Z
MPdrQOhFzg7mNnuDpj3UhISvoQucn3D4snaqJYIP9l82gr+m+3YGw3kXh1RQ
fLQh+DD3w/gb9PIWM+5Rg9h3ysUhDQxUHfQmLPhhOM8F4u4EFUh6KHBxAHnX
OFgZEr42Lg4rv72sOOOg7JDD+XNBurCLQ+X9H7eMrZUdvE+w285+6uzwYdF6
hbMayg6gYJxx2tmh08ZzV5oSVP6os8MZEJBB8Pfm17yd+VQJzgfrX6HkcBOY
TIzOIvjuqqVMs14g+CVbRX+f1nOB88Hu3YDgg/33CpZeFeB8cPikycL5O4Kt
Iv6ri0Pis8nFIUY1QuZcjSgkHCwQfLB975zh/JkgUOjs0KrArnpmihgkvbo6
Q/LTbkkHXVB4ljlD8lOdJDx+p4P0RUrB+fdd4x1nCcrA+Qag8C6Guq/JGepe
OYcvGwKyZ4Uj+L9jco/+M0Lws0HxwQ113x5ZOB8c3m+k4XyFXQv2pa4Th6Tj
ydD0bCwCj18YH5w/PyL4sPJB/ZPKy1mdEg7o5QcAVATHcA==
              "]], 
             FilledCurveBox[{{{0, 2, 0}, {0, 1, 0}, {1, 3, 3}, {0, 1, 0}, {0, 
              1, 0}, {0, 1, 0}, {1, 3, 3}, {1, 3, 3}, {0, 1, 0}, {0, 1, 0}, {
              1, 3, 3}, {1, 3, 3}, {1, 3, 3}, {0, 1, 0}, {1, 3, 3}, {0, 1, 
              0}}}, CompressedData["
1:eJxTTMoPSmVmYGBgBGJ5IGYC4v8g0O7hMGeR8s4/6ZoOML5Ij9crli+aDhbX
juaaSLjD+Z82BGTPineD86d8Y4ufEePm8OPt6wOWzloOaSAQ5ubQwHK033C7
lsMZEDBB8L1OsNvOZnVzCLwlXZP4SdXhSeLCaybqCH5FxArTs9puDo8ixLdf
TFBzSDh8WTvV0s3hwtWwN/q31R1EPjmeT/N1czh12GltppyGw0wQiHRzkJh6
hTPDScNhg17eYsYzCH4iSP9DBB/sHhUPOP9XTO7Rf03uDj9B7l+s4nAxP579
XCTQv5WTSs5uUXY4oWk16fR+Nwf3NUeXM8yQh/ND3l7+OGOhGJz/pi2320ga
wTcxBgERSHj8Q+PbuWPwFXYt2JfKJ4bKX4fg90V0+zMKSML5e/Nr3s4UVYC4
P8kdEg43lRzUnjTPO7vKHRKeRSoO6PELACAI2tA=
              "]], 
             FilledCurveBox[{{{0, 2, 0}, {0, 1, 0}, {1, 3, 3}, {0, 1, 0}, {1, 
              3, 3}, {1, 3, 3}, {0, 1, 0}, {1, 3, 3}, {0, 1, 0}, {1, 3, 3}, {
              0, 1, 0}, {0, 1, 0}, {1, 3, 3}, {1, 3, 3}}}, CompressedData["
1:eJxTTMoPSmVmYGBgBGJZIGYC4v8gIO7tYGIMAqIOMH6rArvqmSliDu6qpUyz
XnjB+RJTr3BmJCH48o4fk8/EejnsCLaK+K8uDuevFdLhS78nAeeb2+wNmvZQ
E85n4eyST87TgvNFerxesZRoOey41fU31R7Bf8+7z2CmlJfDk8SF10zOazqk
pwHBOU+H9apPmue91XAAKTMxxORPbm+Numyj4bC/VtYiPQTBdwH5ZwGCP+Ub
W/yML54O56+GvdG/jeDD3A/jw/wHDp/3nnD/X8yPZz+XieCLg8LHCpMPC1/7
pkfHZyR7OlTd/3HL2FvU4cOGgOxZ3xH85S889P5resH5YPfHIPglW0V/n36H
4KPHHwChWsbY
              "]]},
            AspectRatio->Automatic,
            BaselinePosition->Scaled[0.32439307852814453`],
            ImageSize->{56.13102864259029, 16.338709838107096`},
            PlotRange->{{0., 56.13}, {0., 16.34}}],
           TraditionalForm], {0.4330127018922196, 0.2499999999999994}, 
          ImageScaled[{0.5, 0.5}],
          BaseStyle->"Graphics"]}}, 
       {RGBColor[1, 0, 0], EdgeForm[{GrayLevel[0], Opacity[0.7]}], EdgeForm[
        None], {DiskBox[{-0.8660254037844389, 0.5000000000000007}, 
          0.09999999999999994], InsetBox[
          FormBox[
           GraphicsBox[
            {Thickness[0.013618412093149937`], FilledCurveBox[CompressedData["

1:eJxTTMoPymNmYGBgBGINIAaxQYCJAQEYkWhmJDWExHGpIVU9LjUD5Yah7l8A
JrECaw==
              "], CompressedData["
1:eJxl1E8og3EYB/B3zEZ2MGwmr/2XttOYgwPtdVjyXxw4+VcbB9qNSCnCYXKi
zISD7OJA2g6mpaTIbsNhl4kTcZgUQrzvq++j3v3qPXzq7Xl+39/7/F7TkK/L
k80wjIx/mvgni3968rSLzhkzV+MUloaD543KiviKljv2TT8Hcv49cRpxB9qM
ZMvNXTdTZ+SWe/0dsoISslguoSN3JsumBwtt5OKl5kf5q43qsZt9tkuHnfrB
2I/UutWrvJE7O3cZ59eTiWs9V9YHr+1cyt3fsJ42kA1H2zHPsp7c+ZxIr5nK
yY17ZyGmtpQs7rtIR/Vh9B/28ktRSn6NpcPD4yz5aWHMXx1kKR+M/LBVOIdR
y9+5H6oyjPdh1As379dufKioX1zMryb/CCtVmGHkEftH1ZRXzLObT2YPtFtZ
t7nknWTovipbQfYI73u/XLBull1xJN5cqA+j/237w8D31idZnJN9Oe0vIuaR
Uz4Y+WHME4x5Qz3MI/rB2I/UmHfkmUq9J50tGsoLV75YH9Yvcsk4LxjnCeO8
UR9Gf3wvGN8TxvdGPhj54UmhX9RM8yQ13odRD/OKfphnGPMuNfLgviAv7hN8
4o/N1szpybiPMO4rLP3//AIDNs2G
              "]], 
             FilledCurveBox[{{{1, 4, 3}, {1, 3, 3}, {1, 3, 3}, {1, 3, 3}, {0, 
               1, 0}, {1, 3, 3}, {1, 3, 3}, {1, 3, 3}, {1, 3, 3}, {0, 1, 0}, {
               0, 1, 0}, {0, 1, 0}, {1, 3, 3}, {0, 1, 0}, {1, 3, 3}, {0, 1, 
               0}, {0, 1, 0}, {1, 3, 3}, {1, 3, 3}, {0, 1, 0}, {0, 1, 0}, {1, 
               3, 3}, {0, 1, 0}, {0, 1, 0}, {1, 3, 3}, {1, 3, 3}, {1, 3, 3}, {
               1, 3, 3}, {1, 3, 3}}, {{1, 4, 3}, {0, 1, 0}, {0, 1, 0}, {1, 3, 
               3}, {1, 3, 3}, {1, 3, 3}}}, {CompressedData["
1:eJxTTMoPSmViYGBwAmIQXf/bquBchJHDTBCIlHSA8Q9072syWYzg90R0+zMK
SDk0shztNzRH8MHyEpj89DQgOCbp4H2C3Xa2qJHDGRDwkYSIsxk59IHUF4g5
RIhvv8iwztABJJymJuoQreD4MdkHwf8PAvsN4Pxur1csJgsNHEQqJ5WcTRGH
2Ndh4FBz/8ct49eSDlvMfxxKyTJwWCukw5deJ+twW7om0SjUwCHk7eWPMx7K
Q9R7GDjc0ZRd83+zgkPNpw0B2bf0HR64xjvOKlR0aAD5b7o+VF7RYbtD06Pj
P/QcPixar3A2QsmhFqR/ha6DMMj+LUoOB9uWh59iMnBY+e1lxRkHZYfnWdrf
pr81cDCz2Rs07aAKnA8Ot+lqcL7H/lpZi+caDvEhQeoLNPUdJKZe4cx4pOVw
/mrYG/3d2nA+OF5mqmDwZebFaZ420HIQ7QEGiIgqnD9jAn+V2Wk1OP8FyL67
ag4iIHVfNOH8gFvAgBFC8I1B4LIEnA+OHwFxuHmtCuyqZ6aIwe2D8WHuQeeb
gA0UhcabqkMVKH68RSHhLaUO578p3ir6+zSCP7m9NepyjQac3wIKt3ItON//
4sSYf8zacPNhfJj9CaDw7NSC88H+vKQB50PSkwbcfzA+zP8w/m1Q/DcrQcxv
1obz/3wrfTCnUAfOB4driC40/pWg6UXXYW9+zduZUxUd5ixS3vnnuJ5D+eFt
rjPXKqDydRH8+6D0JygL58PyC4wPca+EQ0b+h9aTV/QdDoLyJ7OYQ3LsHTdm
CQN4+PD6r5+SOsMAGj4iEH85G8L5IOeaGBrB+aj5X8IBvTwAADtJw7g=
               "], {{
               15.820299999999996`, 11.2953}, {15.820299999999996`, 
               10.2594}, {15.259399999999998`, 9.495310000000002}, {13.7094, 
               9.495310000000002}, {12.374999999999998`, 9.495310000000002}, {
               12.374999999999998`, 12.618799999999998`}, {
               12.374999999999998`, 12.893799999999999`}, {
               12.374999999999998`, 13.035899999999998`}, {
               12.624999999999998`, 13.0844}, {12.732799999999997`, 
               13.095300000000002`}, {13.090600000000002`, 
               13.095300000000002`}, {13.3281, 13.095300000000002`}, {14.2938,
                13.095300000000002`}, {15.820299999999996`, 
               13.095300000000002`}, {15.820299999999996`, 11.2953}}}], 
             FilledCurveBox[{{{0, 2, 0}, {0, 1, 0}, {1, 3, 3}, {0, 1, 0}, {1, 
              3, 3}, {1, 3, 3}, {0, 1, 0}, {0, 1, 0}, {1, 3, 3}, {1, 3, 3}, {
              0, 1, 0}, {1, 3, 3}, {1, 3, 3}, {0, 1, 0}, {1, 3, 3}, {0, 1, 
              0}, {1, 3, 3}, {1, 3, 3}, {0, 1, 0}, {1, 3, 
              3}}}, CompressedData["
1:eJxTTMoPSmVmYGBgBGJtIGYCYvW3vPsMLG0dZObFaZ420HKA8SWmXuHMeKTl
kL+m+3aGgo2Dzwl229lXtRwixLdfZDhnDeffkK5JNDJF8DVA+l9awfXD+DDz
9bVWCl9osXaYPoG/ykxby0EcpG6TtcN/EKjXhPNT04CADcE3s9kbNO2hBpzv
BbZPA+K+BTD9Gg7eIPFUS4e1Qjp86XWSDjEKjh+TecwdDED2qmg62FVGrDD9
a+YwZ5Hyzj/pCD7Mflx8mPvB/pxqDueveOGh9/8hJh/m/7rfVgXnZpjDwwes
boMZnM/rv35KagSCf7BtefgpJgTfxBgETOF8LjfVUqZXJnDzYXyY/Y0sR/sN
l5vC+Smxd9yYbyD4X3be6vrLauYwub016rKNJsSf5y0c3rTldhtJizo8Tlx4
zeS+hUNfRLc/Y4GIwy1Q/D61gLpDBKKe3xLOV33SPO+sFYIfCUofdpYObmuO
LmeIEHEACwdbOoCiM01N1MG+6dHxGb+tHZpBHm/VcKgHuVfcxuHUYae1mXKa
DlNA6cLbBp4+0NMnAKDWFoM=
              "]], 
             FilledCurveBox[{{{0, 2, 0}, {1, 3, 3}, {0, 1, 0}, {0, 1, 0}, {0, 
               1, 0}, {1, 3, 3}, {0, 1, 0}, {1, 3, 3}, {0, 1, 0}, {1, 3, 3}, {
               1, 3, 3}}, {{1, 4, 3}, {1, 3, 3}, {1, 3, 3}, {1, 3, 
               3}}}, {CompressedData["
1:eJxTTMoPSmViYGAQA2IQ/Tsm9+g/JQcHE2MQEHWA8VsV2FXPTBFz6A0uUZle
bw/ng9UV2zs8cI13nHURwZfftWBf6joJOH9Ke2vUZRlVh721shbpV2wdaj5t
CMi+pQLnN/y2KjinoeLwASg8a7odnA/Wv9nOwffixJh/zAj+TBC4qQTnv2nL
7TbaLQHnw9z351vpgzkTEfwpE/irzE7bYvBh/s1f0307Q8HOoer+j1vG3qJw
82B8+6ZHx2dw28P5NpURK0x1EfwI8e0XGe4h+OjhCQCTuYsH
               "], {{
               31.604699999999998`, 12.499999999999998`}, {
               31.604699999999998`, 12.857799999999997`}, {
               31.318799999999996`, 13.0844}, {31.032799999999995`, 
               13.0844}, {30.700000000000003`, 13.0844}, {30.448399999999992`,
                12.821899999999998`}, {30.448399999999992`, 
               12.499999999999998`}, {30.448399999999992`, 12.1906}, {30.7109,
                11.9281}, {31.021900000000002`, 11.9281}, {31.37809999999999, 
               11.9281}, {31.604699999999998`, 12.2141}, {31.604699999999998`,
                12.499999999999998`}}}], 
             FilledCurveBox[{{{1, 4, 3}, {1, 3, 3}, {1, 3, 3}, {1, 3, 3}}, {{
               1, 4, 3}, {1, 3, 3}, {1, 3, 3}, {1, 3, 3}, {1, 3, 3}, {1, 3, 
               3}, {1, 3, 3}, {1, 3, 3}}}, {{{38.171899999999994`, 
               7.851559999999999}, {38.171899999999994`, 9.389059999999999}, {
               37.00309999999999, 10.617199999999997`}, {35.62029999999999, 
               10.617199999999997`}, {34.19059999999999, 
               10.617199999999997`}, {33.05779999999999, 9.353129999999998}, {
               33.05779999999999, 7.851559999999999}, {33.05779999999999, 
               6.324999999999999}, {34.24999999999999, 5.1812499999999995`}, {
               35.60779999999999, 5.1812499999999995`}, {37.0156, 
               5.1812499999999995`}, {38.171899999999994`, 
               6.348439999999999}, {38.171899999999994`, 
               7.851559999999999}}, CompressedData["
1:eJxTTMoPSmViYGCQBGIQvfyFh97/hU4OLQrsqmeuyDvA+OqfVF7O0pSD89tB
8ibSDuJTr3BmVDk5uK85upzhh4TD5w0B2bP8nRwUdi3Yl7pOzCHh8GXtVE4n
hzQQOCbqsPNW19/U845w/uru2xkM0xF8sHlBjg4aIPs6xRwixLdfZFBzdFgr
pMOXfk/C4QwI/HFwEKmcVHKWRdohm/PngvTfDlD3yqLx5eH8ThvPXWmXFOB8
/tiA+0buSg5vePcZzNRydJgJApHKDsKfHM+nhTo6MIBAgooDj//6KakzHB3M
bPYGTTuo4iDv+DH5zFkEH+Y/FL6nk4Noj9crlhAViPlFTg5782vezkxVhocf
2B8+Sqj8MwoO6OEPAPu3rUk=
               "]}], 
             FilledCurveBox[{{{0, 2, 0}, {1, 3, 3}, {0, 1, 0}, {0, 1, 0}, {0, 
              1, 0}, {1, 3, 3}, {0, 1, 0}, {1, 3, 3}, {0, 1, 0}, {1, 3, 3}, {
              1, 3, 3}}}, CompressedData["
1:eJxTTMoPSmVmYGBgBGIxIGYCYompVzgzdrk4mBiDgKgDjN+qwK56ZoqYQ+1v
q4JzEQh+Ggi4YfLftOV2G+2WgPNbeP3XT1HVhphX5AyhH2nB+TLz4jRPG2g5
PNjHN8f4FoKfDtL/zBlCsyH456+GvdG/rQHnw+yD8WHu8TnBbjv7KoIPsw+d
D/Mvy+JJVoxznR2q7v+4Zewt6nBC02rS6ecIPtg8URc4P4fz54J0ZwT/04aA
7Fn9CD56eAIAhgiJSw==
              "]], 
             FilledCurveBox[{{{0, 2, 0}, {0, 1, 0}, {0, 1, 0}, {1, 3, 3}, {1, 
               3, 3}, {0, 1, 0}, {1, 3, 3}, {1, 3, 3}, {1, 3, 3}, {1, 3, 3}, {
               1, 3, 3}, {1, 3, 3}, {1, 3, 3}, {1, 3, 3}, {0, 1, 0}, {1, 3, 
               3}, {1, 3, 3}, {1, 3, 3}, {1, 3, 3}, {1, 3, 3}}, {{1, 4, 3}, {
               1, 3, 3}, {1, 3, 3}, {0, 1, 0}}}, {CompressedData["
1:eJxTTMoPSmViYGAwBmIQPRMEdro7PHCNd5xVKOkA48eoRsick5FxYACBGZh8
mHoYH6JPzCGH8+eC9GJ3B7c1R5czRIg5RIpvv8gQh+C3LQ8/ZaSCyV8rpMOX
fk8Czv+y7+PW9GmScD5/bMB9o+8KcP7Kby8rzjgowfkilZNKzpooO4SUqEz/
/8DN4efb1wcslVUcHJoeHZ+x2s0hDQSeqTis6b6dwZDu5rBBL28xo42qQ0XE
CtOzygj+PBudK7OWuaLy3Vwdum08d6V9Uobz9+bXvJ2ZqgTn39GUXfN/syLE
vmRXh3BOsXbjeEWIfBuCb2IMBKsR/JvSNYlGR10dUkHuO4bgf1i0XuFshBKc
D9JmHKzsoDdhwQ/DPgR/562uv6nlCL7E1CucGbNcHUR7vF6xhED9/9jVwcxm
b9C0gyoOdb+tCs4puMH5sPCA8cHhd8ANEp83leF8mP9g/P8gsF8B7p7yw9tc
Z65VcHiwj2+OsZSrw5u23G6jaFk4X37Xgn2p6yThfI1PKi9nvRSFhzck/YhA
4oPZDc7n9V8/JTUDwWdZPMmKca2bQ8jbyx9nLBRzWPbCQ+//STeH6vs/bhm/
lnCwuHY01+SCm4MC2D4xSPj8d4Okp28iEPc7uMP5oGAySUTwYekfYr6oA3r+
AABj1Vzi
               "], {{45.5078, 6.981249999999999}, {45.5078, 
               5.8125}, {44.637499999999996`, 5.418749999999999}, {44.125, 
               5.418749999999999}, {43.54059999999999, 5.418749999999999}, {
               43.05159999999999, 5.84844}, {43.05159999999999, 6.42031}, {
               43.05159999999999, 7.993750000000002}, {45.07809999999999, 
               8.137499999999998}, {45.5078, 8.160939999999998}, {45.5078, 
               6.981249999999999}}}], 
             FilledCurveBox[{{{0, 2, 0}, {0, 1, 0}, {0, 1, 0}, {1, 3, 3}, {1, 
              3, 3}, {0, 1, 0}, {0, 1, 0}, {0, 1, 0}, {0, 1, 0}, {0, 1, 0}, {
              0, 1, 0}, {1, 3, 3}, {0, 1, 0}, {0, 1, 0}, {0, 1, 0}, {1, 3, 
              3}, {1, 3, 3}}}, CompressedData["
1:eJxTTMoPSmVmYGBgBGIZIGYC4h8xuUf/nfJ0iFGNkDknI+0A47cosKueuSLr
kHD4snbqSkx+O4hvIg3np4HAMXGHm9I1iUa1ML6ow0wQcETwl73w0Pt/0wOD
DzFPCs4XqZxUcpZFGs5/krjwmom+ikNIicr0/xs8MfgMIPBABa4enf/r7esD
ls6aDjz+66ek7kDwi7eK/j69zcOhhRcowaru8B8E6j0cLlwNe6O/W8WBdfEk
K8av7g4Nv60Kzq1A8GH2g/WXeWDwYeEJ4z9wjXecdVHU4dOGgOxZzz0g4bJT
xMFVtZRploUnKn8Ggg+LD4VdC/alrhN3QI8vAIciyOk=
              "]], 
             FilledCurveBox[{{{0, 2, 0}, {1, 3, 3}, {0, 1, 0}, {0, 1, 0}, {0, 
               1, 0}, {1, 3, 3}, {0, 1, 0}, {1, 3, 3}, {0, 1, 0}, {1, 3, 3}, {
               1, 3, 3}}, {{1, 4, 3}, {1, 3, 3}, {1, 3, 3}, {1, 3, 
               3}}}, {CompressedData["
1:eJxTTMoPSmViYGAQA2IQnXD4snZqp7eDiTEIiDrA+K0K7Kpnpog56E9Y8MNQ
DcH/DwLy3g4PXOMdZ11E8OV3LdiXuk4Czp/S3hp1WUbVwV21lGlWgJdDzacN
Adm3VOD8ht9WBec0VBzu7+ObY7wJwQfr3+/l4HtxYsw/ZgR/JgjcVILz37Tl
dhvtloDzYe57nrjwmsl6BH+DXt5iRh9MPsy/8210rswq83Kouv/jlrG3KNw8
GL99efgpozcIPsviSVaMfxF8kU+O59NCveF89PAEAMLDpgA=
               "], {{
               54.404699999999984`, 12.499999999999998`}, {
               54.404699999999984`, 12.857799999999997`}, {
               54.118800000000014`, 13.0844}, {53.83279999999999, 13.0844}, {
               53.49999999999999, 13.0844}, {53.2484, 12.821899999999998`}, {
               53.2484, 12.499999999999998`}, {53.2484, 12.1906}, {
               53.51089999999999, 11.9281}, {53.8219, 11.9281}, {54.1781, 
               11.9281}, {54.404699999999984`, 12.2141}, {54.404699999999984`,
                12.499999999999998`}}}], 
             FilledCurveBox[{{{1, 4, 3}, {1, 3, 3}, {1, 3, 3}, {1, 3, 3}}, {{
               1, 4, 3}, {1, 3, 3}, {1, 3, 3}, {1, 3, 3}, {1, 3, 3}, {1, 3, 
               3}, {1, 3, 3}, {1, 3, 3}}}, {{{60.9719, 7.851559999999999}, {
               60.9719, 9.389059999999999}, {59.8031, 10.617199999999997`}, {
               58.4203, 10.617199999999997`}, {56.9906, 
               10.617199999999997`}, {55.8578, 9.353129999999998}, {55.8578, 
               7.851559999999999}, {55.8578, 6.324999999999999}, {
               57.04999999999999, 5.1812499999999995`}, {58.4078, 
               5.1812499999999995`}, {59.81559999999999, 
               5.1812499999999995`}, {60.9719, 6.348439999999999}, {60.9719, 
               7.851559999999999}}, CompressedData["
1:eJxTTMoPSmViYGCQBGIQzeO/fkoqh59DiwK76pkr8g4wvvonlZezNOXg/HaQ
vIm0Q+1vq4JzD3wd3NccXc7wQ8IhQnz7RYZtvg4KuxbsS10n5nBc02rS6Xxf
hzQQOCbqoOD4MfmMKYIv8snxfNpfHzgfbN4OHwcNkH2dYg57a2Ut0nt8HNYK
6fCl35NwMDEGgmQfB5HKSSVnWaQdLuTHs59L9IG6VxaNLw/nd9p47kq7pADn
88cG3DdyV3IIKVGZ/n+Cj8NMEIhUdqiIWGF6drePAwMIJKg4lGwV/X36n4+D
mc3eoGkHVRzal4efMjLxhfNh/kPhr/d1EO3xesUSogIx/4avw978mrczU5Xh
4XcGBHyUUPlnFBzQwx8AQrKjaw==
               "]}], 
             FilledCurveBox[CompressedData["
1:eJxTTMoPymNmYGBgBGIpIAaxQYAJSjNCxZiR+OjiuNjI6olhE2MXMW4YKL0A
m38CQw==
              "], CompressedData["
1:eJxTTMoPSmVmYGBgBGJzIGYC4g0PX07d9CDAwcQYBEQdYPxWBXbVM1PEHJoD
Pec27ELwrx/NNWlYjuBz/FyQvnlZgMPB7n1NJswScL5w5aSSsykKcL7ytUfB
DHOU4HyB2ID7Ru7KDvnx7OckpwY4bDH/cSiFS8VhdfftDIb6AIcdDk2Pjv9Q
cQA7KzrAYUp7a9RlGVWHHq9XLCaOCH5qGhC884fz99fKWqRv8XfotPHclaak
7GB+DejgFf4OHxatVzi7QsmhZKvo79PLMPkw/U8SF14zue7nUPNpQ0D2LRU4
v+G3VcE5DRWHNSD32fvD+eBw8/Z3WCukw5f+TxnOB7v7shKc/6Ytt9totwSc
Dws/8alXODOsEHyYfeh8WPyA3fvPz6Hq/o9bxt6ikPAI9Ifzt+jlLWasQfBh
/ofx3/LuM5j5yx9VvyAi/mF8mP0uqqVMsw4g3AcO73WYfJj/YPwzYKAA55cf
3uY601fZoSJihelZ7gCHn29fH7BcrOIg7hHwR8IawU8Hqc9C8MHpozTAQQWU
fnKU4Xx+UPr5rgjnw+yH8WHuA6fnHAQfZh86H+Z/cPrzD4CHT/vy8FNGFQh+
7bptSfW9CP5nYDKZtRjBh/gbwUfPXwAN6XCY
              "]], 
             FilledCurveBox[CompressedData["
1:eJxTTMoPymNmYGBgBGJpIIaxWZDYzFRgM0D5DFQ0kxZsarkTAOT/Aoc=
              
              "], CompressedData["
1:eJxllG1Ik1EUx6eOTCiiNjdzz17dg0hgpkv6UHFWSG9DvCVoKUjFtl6wvhgk
phmzRhkUUanrBa0PLlhsLCWMsA86SdsKWYmkYZlWlkJaWEG19tz7PPeSHrgf
fs/LPef8z/9e44Hju+1JMpksIb4K4ysxvsorQ3+DMQTFM9HZZqsGJG4wJPPh
l1qYXt6d0/IBwfS5ysbcMj15P4Ygc8485enXg7u9ZCC3F8FYQYXV02aAb4Gi
ox4/ArsjHn0G+LGkotlWi6AkReXOW2EEp/DcgWA0S+uL5Rkh5Ver80E2ghYh
zjPe5gu1y36aKCurr1RFOjIIb0YQ4CdctyNm6Hp94Y/dxdiFdtyqH2Ks3l70
O20EkbzXTRB4N3UtOIrg6x2/ITJsBMWc9YXjjZjPawT82zjjPVXmptgEY/z9
zGIm/TJWCPVaTJQn9rcNWfxmylfdZ/dFOZ5yIPvY3YSNPOitswfDk4wlvSW+
uPOz3DKIwPY0edONTjO8V2r7J58hGOjZcv9wnZnMowPBGXno0jo1DwX8iUTP
TfY/ft/AuLrUuz6SyfhJrXaDc5mojzfjfy41UcZ6qhjfm586GQax/ywEWy+7
VjmOGMAg9GNFEBPitOifMtE/WXqidx2Ccr6Ue/5YB2EhvAi+d892OvN1sFSY
d1D010od0Sckfs9p4VWo0lIfFfV3cHSeTYKf9mooY//I0ynj/efVsKvGtdY2
gEheXyrkCeFm/OmhP+ljMWOsX46Y/5Sa+E8vnR+O6MGx+vB50Ej9LOae6Br7
6nSpfi3xq5oxzqtkLOm9kImejPWPWrvthRzlt4J+g6mUSf9Kyvj8dSnJnBSM
sT/UjLGf0kQ9e5XkOY8Al9OXSueP7wuNirIFC6si/Vik/CriD8T29zWOHJLV
LKjHzVjzZTw/fZixdF9J81h4n/0DPlIwHA==
              "]]},
            AspectRatio->Automatic,
            BaselinePosition->Scaled[0.32439307852814453`],
            ImageSize->{73.4266799501868, 16.338709838107096`},
            PlotRange->{{0., 73.43}, {0., 16.34}}],
           TraditionalForm], 
          Offset[{0, 2}, {-0.8660254037844389, 0.6000000000000006}], 
          ImageScaled[{0.5, 0}],
          BaseStyle->"Graphics"]}, {
         DiskBox[{-0.8660254037844384, -0.4999999999999994}, 
          0.09999999999999994], InsetBox[
          FormBox[
           GraphicsBox[
            {Thickness[0.05330490405117271], 
             FilledCurveBox[{{{1, 4, 3}, {1, 3, 3}, {0, 1, 0}, {1, 3, 3}, {1, 
              3, 3}, {1, 3, 3}, {1, 3, 3}, {1, 3, 3}, {1, 3, 3}, {0, 1, 0}, {
              1, 3, 3}, {1, 3, 3}, {1, 3, 3}, {1, 3, 3}, {0, 1, 0}, {1, 3, 
              3}, {1, 3, 3}, {0, 1, 0}, {1, 3, 3}}}, CompressedData["
1:eJxTTMoPSmVmYGBgBGIjIGYC4gPd+5pMmmUd3rTldhtJizrA+FX3f9wy9hZ1
+LLv49b0MlkHtzVHlzNEiDqIVE4qOesi67Az2Crif7uogytI/IaMg8KuBftS
+cQcQt5e/jijUcahBqT/tZjDA9d4x1mBMg4xqhEy52rEIfbsFnIQ7fF6xVKi
6VAJUtct6NDC679+iqq2wxkQ6OGG8wuWl2z4588F54PN2cMJ5/dFdPszbuDA
4M9ZpLzzz3MtOL+B5Wi/4XYthyW3lj82dOZ0+POt9MGcjVpw86ZP4K8yW63l
wOPI5zVDk9tBZvkLD735WlD7eRwCbknXJE7ScvgKCo9rvA7mNnuDpj3UdFD9
pPJy1kk+h/WqT5rn5WpCwsFPxGHlt5cVZxyUcPJXQPkHQeHtLOIgDApXEyUH
BhB4IOxwW1N2zX9mJYf10tt0T735aw8Lvwd+LxP+zv9tDwvfGTOBQPKXvQbI
HZ1o/JeicD7YXAdRh9Q0EPhjDw7nNSIOOVMTCi2K/8P5M8HqGRxg/HSQcjVG
SLwfEXHY7rXBYs5ORmh8i0Lc68DsADb2mCgkvgsFHNYK6fCly8k57AClk+Mi
Dp02nrvSFilCzGOThIiri0P87SIJiacCMYdgcPqRhJt3HuQOHSkIX03UIQVE
L5OCuHOniMMakD37EPxWBXbVMyIycD443P4g+GfB5snC+bD0js6H5QcAxIBZ
oQ==
              "]], 
             FilledCurveBox[{{{0, 2, 0}, {1, 3, 3}, {0, 1, 0}, {1, 3, 3}, {0, 
              1, 0}, {1, 3, 3}, {0, 1, 0}, {0, 1, 0}, {1, 3, 3}, {0, 1, 0}, {
              0, 1, 0}, {0, 1, 0}, {1, 3, 3}, {0, 1, 0}, {1, 3, 3}, {0, 1, 
              0}, {0, 1, 0}, {0, 1, 0}, {0, 1, 0}}}, CompressedData["
1:eJxTTMoPSmVmYGBgBGIFIGYC4mO7dvSyFWg6HOze12TiLOYQeEu6JvGTBpxv
ZrM3aNpBDYdWBXbVM1+EHHwvToz516zhMGcmEEjyOWzSy1vMOEcVzjcFqVdU
gfPT00BAGc4vPbzNdWassoP6J5WXszoRfJD0zEgBOL8cRPcqwPnK1x4FM8go
wvnClZNKzoYoQuy/owLnnzrstDYzThWDX33/xy3j24oOHvtrZS2WqziEc4q1
G59XdFgrpMOXXqcM54Pp/Upw/hkQ8FGA64fxYeaD/bcMwQfru68I5/PHBtw3
eq7o4L7m6HIGDQT/gWu846yJCnC+MQhMFoDzwfac4YObhxKeQPtgfJh70Pn/
wYDbofrThoDsXxpwPnp8AwC8aNzV
              "]], 
             FilledCurveBox[{{{0, 2, 0}, {1, 3, 3}, {1, 3, 3}, {0, 1, 0}, {0, 
              1, 0}, {1, 3, 3}, {1, 3, 3}, {1, 3, 3}, {1, 3, 3}, {1, 3, 3}, {
              1, 3, 3}, {1, 3, 3}, {1, 3, 3}, {1, 3, 3}, {1, 3, 3}, {0, 1, 
              0}, {1, 3, 3}, {0, 1, 0}, {0, 1, 0}}}, CompressedData["
1:eJxTTMoPSmVmYGBgBGI9IGYC4pOHndZm+hk42JY41p6W4XH4uvNW119RBP9g
2/LwU0IGDibGQFDM7bD4/j6+OcwGDmdAwIfDYcZMILip79AiXsuaeYzdwf/i
xJh/h/UdYlQjZM7VsEPUndGD88WnXuHMWITgz1mkvPNPug6cz8LZJZ/8Thdq
H4+DrqL8l5wwqPo9vA4tvP7rp6TqOwhXTio5myIAty8aJC8j6PAfBPgNHEDa
jS8LOsD8V33/xy1jbmE4/01bbrfRbhE4/8u+j1vTt4lDzHPWd2hVYFc9UyLp
MHUCf5XZal0439Rmb9A0RR04/0niwmsm/NoOZ0HezBGH8/siuv0ZDUThfI81
R5cz/BB2CLglXZM4SRviv8vCDiI9Xq9YtiD4YPf/R/C3OjQ9Oh6h4xD09vLH
GY4icD44PGRE4fyD3fuaTBaLOsjMi9M8baDjkAYGYg7bzX8cSlmlDedLgOQ/
aDusFdLhS58nDvUfVH2bhMPzLO1v02t14fynIP5ePTi/9rdVwbkMfQeNTyov
Z60Ug/Nh4Qnjw8Ibkj70oOlF0MEXFL7MUH4PP9S9UP8aszr8+Vb6YI6gtsNW
rw0Wc3aywMPvZe3j7PNrEHyIemaHxyC+vAGcj56eAf6rMjA=
              "]]},
            AspectRatio->Automatic,
            BaselinePosition->Scaled[0.32439307852814453`],
            ImageSize->{23.448430884184308`, 20.42338729763387},
            PlotRange->{{0., 18.759999999999998`}, {0., 16.34}}],
           TraditionalForm], 
          Offset[{0, -2}, {-0.8660254037844384, -0.5999999999999993}], 
          ImageScaled[{0.5, 1}],
          BaseStyle->"Graphics"]}, {
         DiskBox[{3.8285686989269494*^-16, -1.}, 0.09999999999999994], 
         InsetBox[
          FormBox[
           GraphicsBox[
            {Thickness[0.00947059380623165], 
             FilledCurveBox[{{{0, 2, 0}, {1, 3, 3}, {1, 3, 3}, {0, 1, 0}, {1, 
              3, 3}, {0, 1, 0}, {1, 3, 3}, {1, 3, 3}, {0, 1, 0}, {1, 3, 3}, {
              0, 1, 0}, {0, 1, 0}, {1, 3, 3}, {1, 3, 3}, {0, 1, 0}, {0, 1, 
              0}, {1, 3, 3}, {0, 1, 0}, {1, 3, 3}, {1, 3, 3}, {0, 1, 0}, {1, 
              3, 3}}}, CompressedData["
1:eJxTTMoPSmVmYGBgBGJ9IGYC4nBOsXbjeiUHmXlxmqcNtBxgfImpVzgzHmk5
rPz2suLMA0UHnxPstrOvajnwxwbcN5quAOe7rjm6nOGGPJz/Zd/HrellcnD+
ge59TSaPpeH8lDQgWCYFNx/Gh9kvv2vBvlQ9eQx+wC3pmkQhTTh/veqT5nm5
GnD+3vyatzNFFeD8tUI6fOl1knDzWxXYVc9MEXWouv/jlrG2GJyvAFLvJwzn
mxgDwWYehxjVCJlzNeJwfgtI/oo8nA9zD4wv0uP1iuWLpsNWrw0Wc37ywN1/
BgTeCML5/0HgvhAGHxYeb9pyu412C8LDKx3sfm44X2aj2HymBxxw/pJbyx8b
MrPB+akg9Wl/7GF8iSaZKQaXv9vDzIfxYfY/8HuZ8Hf+bzi/L6Lbn3EDC9x9
28D+YYH7D8aH+R/GB6cbfgU4HxyeJpIOwpWTSs6yCEDCyVjE4YFrvOMsQTE4
HxJ+MnC+8rVHwQw20HhcJwXnG4Cki+Xh/MntrVGX92jA+XD/gM3HTM8wPgA9
jyBv
              "]], FilledCurveBox[CompressedData["
1:eJxTTMoPymNmYGBgBGIpIAaxQYAJSjNCxZiR+OjiuNjI6olhE2MXMW4YKL0A
m38CQw==
              "], CompressedData["
1:eJxTTMoPSmVmYGBgBGJzIGYC4oNty8NPMRk4mBiDgKgDjN+qwK56ZoqYg0iP
1yuWK3pw/ga9vMWMNgi+zwl229mmeg4Hu/c1mTBLwPnClZNKzqYowPnK1x4F
M8xRgvMFYgPuG7krO9T+tio4t0LXYYv5j0MpXCoOKbF33Jh/6DjscGh6dPyH
isOMmUBwU9thSntr1GUZVYeEkCD1BZwIPlh+pwac//db6YM5F9UdOm08d6Up
KTs8ihDffnGBusOHResVzq5QcrhwNeyN/mxMPkw/mI5Rcaj5tCEg+5YKnN8A
cqeGisNGkP//qML5Z0BAR81hrZAOX/o/ZTgfHJyXleD8N2253Ua7JeB8WPiB
/fNSFc6H2YfOh8UP2L2/VRyq7v+4Zewt6mCgtVL4gosanH9s145etg8IPsz/
MP5mUDi/0oDz40H2d2rCzYfxYfZLTL3CmcGkAedDwlsdgw/zH4wP9ucZBTi/
/PA215m+yg6nDjutzYzTdPj59vUBy8UqDttB8XxDC84HuyNYB86HpA8dBxVQ
+slRhvP5QennuyKcD7Mfxoe5r4XXf/2UVAQfZh86H+Z/cPqr0IaHj6nN3qBp
B3Xg/BfFW0V/Z+vC+ZB0owfnp6aBgD6cj56/AO9xelU=
              "]], 
             FilledCurveBox[{{{1, 4, 3}, {1, 3, 3}, {1, 3, 3}, {1, 3, 3}, {0, 
               1, 0}, {0, 1, 0}, {1, 3, 3}, {1, 3, 3}, {1, 3, 3}, {1, 3, 3}, {
               1, 3, 3}}, {{0, 2, 0}, {1, 3, 3}, {1, 3, 3}}}, {CompressedData["
1:eJxTTMoPSmViYGCQA2IQfUPok+N5NVOH/yBwX8oBxlf/pPJylqa0w5cNAdmz
xE0dps8Egkhph5vSNYlGrAj+GRB4YwLng/U/M3GIUY2QOScj7SAzL07z9AMT
uPk9Xq9YTCaaOKwV0uFLvyfmYKC1UvjCEWOHNBA4JgrhuyD4+2tlLdKPGMH5
BWu6b2dMMHR405bbbSQtjsqPlofz77vGO85SVHB4kaX9bfpdEzgf7B4FUzgf
5l90/t78mrczpyL45Ye3uc78q+Sw4oWH3v9GE4cNenmLGW1UHaRB5gkYw/n6
IPdvMYTzef3XT0ldYeDAHxtw3+i4EpwvUjmp5OwSeTh/Jjj8JB36g0tUpt83
hPB3ijiIT73CmWFkDOeD/TPXBM5HjT9JB/T4BACT89Zd
               "], {{
               20.412499999999998`, 8.29219}, {17.575, 8.29219}, {
               17.670299999999994`, 10.1641}, {18.720299999999995`, 
               10.3781}, {19.053099999999997`, 10.3781}, {20.329700000000003`,
                10.3781}, {20.4, 8.696879999999998}, {20.412499999999998`, 
               8.29219}}}], FilledCurveBox[CompressedData["
1:eJxTTMoPymNmYGBgBGI1IAaxQYAJSjNCxZiR+OjipLKRzSGGTYwbiHHbSNML
AA3FAos=
              "], CompressedData["
1:eJxl1FtIVEEYAOA1BTHUjZZUwmjdcxYsS8xd9772v9g9snyRyiBT1y5mD0oq
haaYlFEWK5u1SaXRCokKdgfRQjJSSSwfTLLE6CqIlW5U2s7A/0+6A/PwwZn5
LzNzYjLzd2UHKhSKAN9M881Fvrlt4OLe2e/JoNexsQzQlepgba8zAmprlCWG
PcLj+28M6ZXCrfFHGwJCk6GruqNcHxhFVhVfKujLUpOlobE0hVtDXpKROpq4
UYIfD4fP/u22Q7vR+yRrsQy24nRPUp4dHkD52DOvDOmR9wcUb23grKrcPRit
hZ/s+0Lh0t+WY/1F1vn2WiA9JKJK1yJBVsbIhsAeCzRNfy7q7dTAerb/NQuc
Cuq+sM4lQ+iOFme210zrD7DvTcJzbChN5DaWv9sIZ2ybH+VoJGgc7Qh3Vxhh
8maLus+jgej6fatelPkb1/+ZLnznfp8EJ6ZaUw8Py+QylnesDOe2fAnStxnI
dWw8N0Dz0jXhjlmJzI9rUEP+djqvOvFxFBnPh9fvEcZ4C43nz/NNMEDJqHdY
t9V3H3qC7VdfC19m9yHOSMb60WGsn7EmMu9nkYn2R2P8zpMrTI52I1nBRo2/
sT50Lx9q8vGn91LqtksQWfsqJDfTBL8mvnaaG2Q4n1Ygu1aayXzZiPCk7xiu
BFtAZvfziERWsvs5E0PG+GjMj9/fD2YyxltorJ+/n3yz6C97byoLOXYirCPh
oDA/ny5hRw4bVvIMi3/XSvujMT7vx5TIl7+nfn9jfWjsLxr7m3+n+k3udSv1
7+OhuGlXho2sHa+o71tuJ/P7k2Kn/qKxv2iMj8b8eH8kYYy30Fg//38026g/
tz5tip/baSeXsnd/W5i/7znhtaubVC8bk+efz3//x3+3DTYe
              "]], 
             FilledCurveBox[{{{1, 4, 3}, {1, 3, 3}, {0, 1, 0}, {0, 1, 0}, {0, 
               1, 0}, {1, 3, 3}, {0, 1, 0}, {1, 3, 3}, {0, 1, 0}, {1, 3, 3}, {
               1, 3, 3}, {0, 1, 0}, {1, 3, 3}, {0, 1, 0}, {1, 3, 3}, {1, 3, 
               3}}, {{1, 4, 3}, {1, 3, 3}, {1, 3, 3}, {0, 1, 0}, {1, 3, 3}, {
               1, 3, 3}, {1, 3, 3}}}, {CompressedData["
1:eJxTTMoPSmViYGBQBmIQXf/bquDcAieH/yBQL+8A4/PHBtw3Oq7k0OP1isVE
0MlhSntr1GUZVYffMblH/2U5wvlnQOCJA5zPsniSFeNcB4j4HGUHHv/1U1Jn
ODjc0ZRd878ZwYepB9vXYe9Q82lDQPYtFTi/AURrqDg8SVx4zUTfAc43v3Y0
18TCwWGtkA5f+j9lOP+Ba7zjrI9KcP4N3ttiqd/44HweRz6vGSu5HD4DrZml
juDD7EPnp4HAM3aHhNg7bsw37B2+7Pu4NV2MwyEdJG7nAOd3g8InE8EX/uR4
Pm0qgn9c02rS6ecI/s5bXX9T+R3h5sP4MPvlHT8mn1mLcF82588F6bMx+TD/
wfhg846JO6zuvp3BsN3BoVWBXfXMFDGIe746OMwEgZ0ikPAMd4Tz59voXJnF
5gTnw+IfzI+UdEBPHwDISPrO
               "], CompressedData["
1:eJxTTMoPSmViYGAQAWIQfQYEdJwc/oNAvbwDjG9iDASXJR1YFk+yYjzqCBFf
I+rweUNA9ix/BN/82tFcEwUEf6Ne3mLGLw4OVfd/3DL2FnMQ/uR4Pu2qA8Q8
Y3EH8alXODM2OUDU+0g4ZHP+XJA+28GBAQQcJOH8L/s+bk2fJgXnC1dOKjlr
ogTnf1i0XuHsCgR/rZAOX/o6JYf25eGnjNY4QPzDr+yw/IWH3v+bDg4/374+
YKmsArFXxdGhkeVov+F0FYfiraK/T8ch+D1er1hMLiL4sPCoBvknW8kBPbwA
9c+a1g==
               "]}], 
             FilledCurveBox[{{{0, 2, 0}, {1, 3, 3}, {0, 1, 0}, {0, 1, 0}, {0, 
              1, 0}, {1, 3, 3}, {0, 1, 0}, {1, 3, 3}, {0, 1, 0}, {1, 3, 3}, {
              1, 3, 3}}}, CompressedData["
1:eJxTTMoPSmVmYGBgBGIxIGYC4o16eYsZQ1wcTIxBQNQBxm9VYFc9M0XMQWLq
Fc6MT85wPgMIPMDkv2nL7TbaLQHnt/D6r5+iqu2wAWQejzPEnEdacL7MvDjN
0wZaDpURK0zPFiP4YP0Nzg7paUDAhuCfvxr2Rv+2BpyPYl8Dwj1PEhdeM8lH
8GH2ofNh/p1vo3NllpmzQ9X9H7eMvUUdEg9f1k5tRPDB5q1H8FkWT7JivIvg
93i9YjHRdIHz0cMTAJUoeHo=
              "]], 
             FilledCurveBox[{{{1, 4, 3}, {1, 3, 3}, {1, 3, 3}, {1, 3, 3}}, {{
               1, 4, 3}, {1, 3, 3}, {1, 3, 3}, {1, 3, 3}, {1, 3, 3}, {1, 3, 
               3}, {1, 3, 3}, {1, 3, 3}}}, {{{46.471900000000005`, 
               7.851559999999999}, {46.471900000000005`, 9.389059999999999}, {
               45.3031, 10.617199999999997`}, {43.9203, 
               10.617199999999997`}, {42.4906, 10.617199999999997`}, {41.3578,
                9.353129999999998}, {41.3578, 7.851559999999999}, {41.3578, 
               6.324999999999999}, {42.55, 5.1812499999999995`}, {
               43.907799999999995`, 5.1812499999999995`}, {
               45.315599999999996`, 5.1812499999999995`}, {
               46.471900000000005`, 6.348439999999999}, {46.471900000000005`, 
               7.851559999999999}}, CompressedData["
1:eJxTTMoPSmViYGCQBGIQzeu/fkrqCTeHFgV21TNX5B1gfPVPKi9nacrB+e0g
eRNph7rfVgXnFrg5uK85upzhh4RDhPj2iwxlbg4KuxbsS10n5nBC02rSaX03
hzQQOCbqoOD4MfnMV1c4X+iT4/m0vQh+Lci8ClcHDZB9nWIOB2plLdJ9XB3W
Cunwpd+TcDAxBgJlVweRykklZ1mkHS7lx7OfU3SFulcWjS8P53faeO5Ku6QA
5/PHBtw3cldyCClRmf4/wNVhJghEKjtURqwwPVvt6sAAAgkqDiVbRX+f3ufq
YGazN2jaQRWHtuXhp4y+IPgw/6Hw890cRHu8XrGEqEDMn+HmsDe/5u3MVGV4
+J0BAR8lVP4ZBQf08AcAJOukhw==
               "]}], 
             FilledCurveBox[CompressedData["
1:eJxTTMoPymNmYGBgBGIpIAaxQYAJSjNCxZiR+AxobGQ11FJPqjnEmE8tNi67
AJ4PAk8=
              "], CompressedData["
1:eJxTTMoPSmVmYGBgBGJrIGYC4uOaVpNOm3s5PElceM1EX8UBxmcAgQcqDvZN
j47P4PZyEO3xesVyRcVBf8KCH4bfPOF8gU+O59OOIvgX8+PZz3l6wvXD+DDz
7+/jm2Pc5Onw8+3rA5bKKg7/QaDf0yEjDQimKcP5HxatVzirgeA/cI13nPVR
yYFl8SQrxl5PB2MQuKzkULxV9PfpNk+HdLB+JYj4aw+HHcFWEf/VJR0ugex3
9ICYw6/sUPvbquCchYfD3vyatzNTEfwV315WnJmAmw9zvx7I/3kI/uRvbPEz
ejD5MP+D3ZvqAQ8fsP+lEPydt7r+pr53h/NzOH8uSI92h+uH8WHmb9TLW8y4
BcG3uHY01+SAu4PUvDjN0wJQ+SvukHAIVoaYv93DwQQsIOrQtjz8lFGJh4Nw
5aSSsyoCcP7ZM0DAIwD335d9H7emh/FD5EM8HLZ6bbCYU8nj8Dsm9+g/LQ+H
GTOB4CaHAyjY0565w/lrum9nMGxH8Je98ND7P9Pdwf+J5yXTyVwY/KVofLB7
z7tD3PsZwVf9pPJylicfnK8O5gs4SEy9wpmxyd1hJyi+nwtA7J+O4IPDvxaN
H+vuIL9rwb7UPAR/Dsi9knxw/nawf7kcREDpeyrMPWxw/8L4lRErTM9ae8D5
4iD3VHk42Jc41p6ew+2wHOS/hR4O/RHd/owXBCD8lZ7QdK0E0XfZ06EBlM40
VBzUnzTPOyuFmR9hfAAsmZm2
              "]], FilledCurveBox[CompressedData["
1:eJxTTMoPymNmYGBgBGI1IAaxQYAJSjNCxZiR+OjipLKRzSGGTYwbiHHbSNML
AA3FAos=
              "], CompressedData["
1:eJxl1G9IU1EUAPCnjmxRFpp/oIK596TCstwmVhgdI6n23p4rIawIW+lm5DLI
sGJBGSalUMSkzaxc+5BBMoOoKDBLRIltFdoI+yCIkJWCSdgs0t67cu6FeeF+
+MF999xz7rkv81j1/ooEjuPilFmizHhl7qgb6fOkFIPJqI5UQNfrErOC7jQY
tfkipj6Zusn8XWPyMU92Wk+23JfhTWNXnSkhgzrl/K2aULmOmo+MlHCteuoV
R6zDht08uKcXlXlcMjzNj74tXyJAfqTXabLK8AKUg0QFKMo6G9+yWAZ3Q/2h
[truncated: 3,746,497 more chars]
